# Supplementary material for: An HDAC3-PROX1 corepressor module acts on HNF4α to control hepatic triglycerides
Source: Nat Commun. 2017 Sep 15;8:549. doi: 10.1038/s41467-017-00772-5 (PMC5601916; doi:10.1038/s41467-017-00772-5)
Supplement: Supplementary file 2 — Supplementary Data 1 [file 41467_2017_772_MOESM2_ESM.xlsx]

## Sheet: Sheet1
Supplementary Data 1 (Related to Fig. 1b). nLC-MS/MS analyses (MaxQuant) of all study associated experiments.
Precursor tolerance 10ppm, ITMS tolerance 0.6Da, 2 unique peptides required for identification
iBAQ values normalized to median and missing values imputed with Perseus (width 0.25, downshift 2.0)
				Volcano plot		Normalized iBAQ values
Protein IDs	Majority protein IDs	Protein names	Gene names	log2(HDAC3/EGFP)	-log10(p-value)	HA-EGFP_IP-MS_HDAC3_floxed_ZT10_rep1	HA-EGFP_IP-MS_HDAC3_floxed_ZT10_rep2	HA-EGFP_IP-MS_HDAC3_floxed_ZT10_rep3	HA-EGFP_IP-MS_HDAC3_floxed_ZT10_rep4	HA-EGFP_IP-MS_HDAC3_floxed_ZT10_rep5	HA-EGFP_IP-MS_HDAC3_floxed_ZT10_rep6	HA-EGFP_IP-MS_HDAC3_floxed_ZT10_rep7	HA-EGFP_IP-MS_HDAC3_floxed_ZT10_rep8	HA-EGFP_IP-MS_HDAC3_floxed_ZT10_rep9	HA-EGFP_IP-MS_HDAC3_floxed_ZT10_rep10	HA-EGFP_IP-MS_HDAC3_floxed_ZT10_rep11	HA-EGFP_IP-MS_HDAC3_floxed_ZT10_rep12	HA-EGFP_IP-MS_HDAC3_floxed_ZT10_rep13	HDAC3-HA_IP-MS_HDAC3_liver_KO_ZT10_rep1	HDAC3-HA_IP-MS_HDAC3_liver_KO_ZT10_rep2	HDAC3-HA_IP-MS_HDAC3_liver_KO_ZT10_rep3	HDAC3-HA_IP-MS_HDAC3_liver_KO_ZT10_rep4	HDAC3-HA_IP-MS_HDAC3_liver_KO_ZT10_rep5	HDAC3-HA_IP-MS_HDAC3_liver_KO_ZT10_rep6	HDAC3-HA_IP-MS_HDAC3_liver_KO_ZT10_rep7	HDAC3-HA_IP-MS_HDAC3_liver_KO_ZT10_rep8	HDAC3-HA_IP-MS_HDAC3_liver_KO_ZT10_rep9	HDAC3-HA_IP-MS_HDAC3_liver_KO_ZT10_rep10	HDAC3-HA_IP-MS_HDAC3_liver_KO_ZT10_rep11	HA-EGFP_IP-MS_HDAC3_floxed_ZT10_Benzonase_rep1	HA-EGFP_IP-MS_HDAC3_floxed_ZT10_Benzonase_rep2	HA-EGFP_IP-MS_HDAC3_floxed_ZT10_Benzonase_rep3	HDAC3-HA_IP-MS_HDAC3_liver_KO_ZT10_Mnase_rep1	HDAC3-HA_IP-MS_HDAC3_liver_KO_ZT10_Mnase_rep2	HDAC3-HA_IP-MS_HDAC3_liver_KO_ZT10_Benzonase_rep1	HDAC3-HA_IP-MS_HDAC3_liver_KO_ZT10_Benzonase_rep2
O88895	O88895	Histone deacetylase 3	Hdac3	11.5014	5.02152	0.0254475	0.0293596	0.0124434	0.00671234	0.010495	0.00933908	0.0261308	0.0211579	0.00562998	0.016441	0.031444	0.0192387	0.00980677	30.3036	17.9605	25.6108	110.237	82.4141	37.1679	36.6673	18.7462	88.8763	35.187	65.4467	0.0140079	0.0191402	0.0129194	135.898	105.624	111.552	89.8982
Q9QXE7	Q9QXE7	F-box-like/WD repeat-containing protein TBL1X	Tbl1x	10.5466	7.58766	0.0115034	0.0597086	0.0192974	0.033228	0.0245374	0.0167892	0.012747	0.0150422	0.0118125	0.0252731	0.0125548	0.0108451	0.0252959	38.5112	24.1295	34.5874	49.8296	34.5612	26.4134	21.6474	18.108	51.9603	8.02921	44.8578	0.0221443	0.0211606	0.0156238	41.929	45.8928	30.1087	34.6354
Q8BHJ5	Q8BHJ5	F-box-like/WD repeat-containing protein TBL1XR1	Tbl1xr1	9.24165	8.95026	0.0172829	0.00762186	0.0362868	0.00481919	0.0251009	0.00442603	0.00696241	0.334958	0.0164295	0.184608	0.0209597	0.039793	0.0498304	37.8731	28.3717	37.4789	47.645	56.047	27.4539	26.6396	20.9181	49.0316	15.2583	36.9827	0.0183044	0.162587	0.0171285	47.6548	51.5184	31.1142	61.8823
Q60974	Q60974	Nuclear receptor corepressor 1	Ncor1	8.8254	6.17252	0.0145892	0.0188818	0.0149434	0.00542386	0.0191018	0.024417	0.0129551	0.00750221	0.0102554	0.0122001	0.0125832	0.0150765	0.00969404	5.44319	5.81725	7.80942	11.2164	7.59328	3.35665	2.21861	3.29739	10.8899	2.12606	8.41253	0.0243367	0.0119146	0.0100415	12.4785	3.43085	2.51149	5.78993
Q9WU42	Q9WU42	Nuclear receptor corepressor 2	Ncor2	7.60341	10.0895	0.00846812	0.0275663	0.0218272	0.00321398	0.0292248	0.00391124	0.0218535	0.011908	0.00851301	0.00516185	0.01618	0.0113599	0.0165548	3.08975	2.12515	3.12954	4.1734	2.50179	1.78093	2.3008	1.45942	3.64329	2.55031	3.80995	0.0299961	0.0164803	0.0151121	4.49457	2.31246	2.50944	4.4513
Q921N8	Q921N8	G protein pathway suppressor 2	Gps2	7.57143	5.23223	0.0104107	0.019505	0.0315012	0.0154958	0.0159133	0.0316507	0.0193069	0.0319726	0.0151087	0.0131864	0.0101507	0.01045	0.0233919	6.81342	2.0281	4.33137	5.20742	0.967744	3.01995	2.99068	2.62115	6.27972	0.0146696	5.647	0.00959973	0.0256251	0.0150387	3.78425	2.60961	3.00365	6.01156
P48437;Q8BII1	P48437	Prospero homeobox protein 1	Prox1	7.59553	7.09735	0.00526333	0.0214904	0.0121669	0.00454424	0.0135058	0.0223037	0.0238831	0.0500142	0.0107313	0.0218545	0.00675968	0.00602688	0.0303044	3.46765	3.37901	3.16719	6.68249	4.86578	1.49815	2.29481	1.07749	4.36859	3.00177	3.64936	0.0137466	0.0379574	0.00578027	7.54355	3.76479	1.13538	1.6773
P49698;Q9WUU6	P49698	Hepatocyte nuclear factor 4-alpha	Hnf4a	4.52565	6.6059	0.00836957	0.00947436	0.021799	0.0171305	0.0788096	0.960517	0.811124	1.62777	0.372829	0.432153	0.0150863	0.033674	0.0203327	5.36928	8.19929	5.88062	15.8504	9.28462	4.17986	4.62789	3.90121	8.91189	7.79774	11.9288	0.013897	0.00538315	0.00853036	12.5812	11.8061	5.1523	5.9349
Q99KX1	Q99KX1	Myeloid leukemia factor 2	Mlf2	7.57474	4.43602	0.0365685	0.00628429	0.00925606	0.0140598	0.0298465	0.0192609	0.0188506	0.00549762	0.0102544	0.0324837	0.0141194	0.0534017	0.0177919	0.792471	5.33925	2.434	9.10557	7.0759	2.55815	2.48971	1.12854	6.96231	2.25473	3.03931	0.0118779	0.0226127	0.0267948	10.1312	7.63498	8.86133	6.42165
P28700;P28705	P28700	Retinoic acid receptor RXR-alpha	Rxra	7.34195	3.32721	0.0247909	0.0139746	0.00895087	0.00581831	0.0113267	0.0115321	0.0148021	0.0406315	0.0372461	0.0295977	0.00544244	0.015981	0.0362241	1.8575	1.2787	2.54534	10.6342	5.58193	1.15647	1.81081	1.26647	1.92738	3.84089	3.28684	0.0137847	0.0124924	0.00539123	17.5591	7.74446	2.80647	4.27709
P70257	P70257	Nuclear factor 1 X-type	Nfix	7.14804	6.64484	0.0118297	0.0713985	0.0176247	0.00619348	0.163894	0.195517	0.00401754	0.030032	0.015312	0.00977667	0.0444673	0.0222011	0.0154171	4.66417	4.85423	4.5031	10.5925	10.83	5.39185	3.99363	1.92545	10.4663	5.45849	10.2489	0.0198964	0.025465	0.012075	9.2672	11.8217	2.2142	2.42291
Q8CFE3	Q8CFE3	REST corepressor 1	Rcor1	6.34512	2.71261	0.0483535	0.0293551	0.0110893	0.00645215	0.00617632	0.0117236	0.00606181	0.00798568	0.0209748	0.0183605	0.00749177	0.0062427	0.01703	0.684745	0.383413	0.221134	3.8743	0.8867	0.197876	0.545088	0.027508	1.69547	2.625	2.43069	0.0192158	0.00974733	0.0260319	2.20909	1.52829	0.318507	1.93736
P53566	P53566	CCAAT/enhancer-binding protein alpha	Cebpa	6.18333	5.33982	0.012041	0.0131099	0.0148547	0.00252459	0.0162514	0.0180054	0.00928603	0.00706334	0.0139524	0.015571	0.175955	0.366817	0.0197806	5.34854	6.37703	4.4232	7.7828	4.5784	4.34793	1.20404	2.52464	2.26437	0.0388664	3.24522	0.0248804	0.011828	0.00348707	5.21237	4.84823	2.40239	2.17845
Q60641	Q60641	Bile acid receptor	Nr1h4	6.07299	4.1765	0.0078896	0.0118245	0.0181765	0.0115039	0.0150595	0.033486	0.00937258	0.0199231	0.00672773	0.0157598	0.0270936	0.015887	0.0184964	0.717552	0.842707	0.574959	3.12398	1.45063	0.523038	0.465049	0.709504	0.658782	1.13142	1.83326	0.0203999	0.00888255	0.0057559	2.3928	2.55433	0.205344	1.47827
Q8CI32	Q8CI32	BAG family molecular chaperone regulator 5	Bag5	6.07014	4.23413	0.0089952	0.0207903	0.0121243	0.0239867	0.00868813	0.104168	0.0245648	0.0172515	0.00393753	0.0185821	0.00708234	0.0180228	0.00831723	0.303658	1.74227	0.639211	2.51939	0.891885	0.744721	1.17877	0.0114307	2.99254	1.88945	2.80677	0.0288653	0.00497826	0.0298021	2.12984	1.28662	2.64865	3.74291
Q9D832	Q9D832	DnaJ homolog subfamily B member 4	Dnajb4	6.06196	3.58921	0.0124849	0.101627	0.0110829	0.0324475	0.00418446	0.0185504	0.00694035	0.0128307	0.146149	0.0379513	0.0150367	0.0316552	0.0285658	0.880576	0.399336	0.833497	6.06428	3.27763	1.07882	1.49027	1.07448	5.56817	2.50692	2.80203	0.021323	0.0154083	0.016583	4.64301	3.31885	4.23263	6.18159
P97360	P97360	Transcription factor ETV6	Etv6	6.04876	2.93889	0.004871	0.0270157	0.0141563	0.0108714	0.00805993	0.0207886	0.0101746	0.0266147	0.00685028	0.0138884	0.0100525	0.010753	0.0102951	0.607221	0.52733	0.843866	1.41622	0.371988	0.0150729	0.0153664	0.0657459	1.38884	2.59627	1.92066	0.0157716	0.0246087	0.00653511	1.22817	0.533177	0.474376	0.474173
Q99JR8;Q6P9Z1	Q99JR8	SWI/SNF-related matrix-associated actin-dependent regulator of chromatin subfamily D member 2	Smarcd2	6.03729	4.95874	0.00619527	0.0242586	0.0133318	0.0055381	0.0149552	0.150213	0.0771279	0.149002	0.145899	0.143714	0.0149441	0.0158465	0.0121534	3.02834	4.24542	2.65881	7.33501	7.0573	2.52438	1.57974	0.0907235	6.03965	1.97956	6.42797	0.00742281	0.0103853	0.00734535	6.46237	6.75915	1.13689	1.90281
Q99LI5	Q99LI5	Zinc finger protein 281	Znf281	6.03235	3.7929	0.0093711	0.01764	0.0154505	0.00581999	0.0151787	0.0330738	0.00982406	0.0114374	0.00629518	0.0389352	0.0211862	0.0288105	0.0176543	0.693997	0.974979	1.05052	3.68906	1.56915	0.330182	0.788728	0.397686	1.16752	0.885306	1.22814	0.0181118	0.0245641	0.0186669	3.04914	0.384414	0.422293	0.225246
Q8C0C0	Q8C0C0	Zinc fingers and homeoboxes protein 2	Zhx2	5.79475	3.67994	0.0225394	0.0170919	0.0239672	0.0120415	0.010344	0.0390849	0.00975655	0.0120495	0.00877506	0.0258332	0.0275799	0.0139136	0.00909051	0.744457	0.577899	0.926749	0.813622	1.37145	0.0513378	0.529988	0.165714	2.87644	1.10638	1.73675	0.023464	0.0212645	0.0215895	1.14946	0.843125	0.0167645	1.01289
Q99MZ3	Q99MZ3	Carbohydrate-responsive element-binding protein	Mlxipl	5.77346	3.56859	0.0389581	0.00985672	0.0047066	0.00930936	0.00863079	0.0157612	0.017275	0.01294	0.0069829	0.00888799	0.00948742	0.0120073	0.00857853	0.685011	0.918781	1.99995	0.967974	0.757581	0.0421671	0.018096	0.112868	0.420057	0.710301	0.929209	0.0258275	0.0253944	0.0241248	1.66253	0.447505	0.339081	0.614203
Q6ZQ88	Q6ZQ88	Lysine-specific histone demethylase 1A	Kdm1a	5.53567	4.50831	0.0118594	0.0178757	0.030695	0.00709039	0.0138034	0.00780753	0.0245092	0.0120531	0.0192018	0.0278082	0.0237151	0.00679158	0.0165155	1.47339	0.35877	0.481053	1.45345	0.739997	0.369419	0.0238075	0.197914	0.990455	1.14885	1.38741	0.0118001	0.0131776	0.0101468	1.08731	0.426669	0.304613	1.38424
O08785	O08785	Circadian locomoter output cycles protein kaput	Clock	5.36666	4.74647	0.0152734	0.0508216	0.0104016	0.0120756	0.00916687	0.00857731	0.00697669	0.00764048	0.00978389	0.0134876	0.0189628	0.0156636	0.016871	0.547456	0.627501	0.632199	1.08481	0.8189	0.0331627	0.187658	0.0134434	0.724415	0.97268	1.19013	0.0105496	0.0113895	0.00717508	1.12704	1.55134	0.417287	0.0154518
Q91XU0	Q91XU0	ATPase WRNIP1	Wrnip1	5.31935	2.78248	0.0122043	0.0130661	0.0101241	0.015354	0.0332633	0.175199	0.113489	0.107236	0.01561	0.2533	0.0482648	0.0119707	0.00703907	1.48152	1.48103	1.07813	6.54581	7.0449	0.0368367	0.258352	0.226295	3.85005	1.92634	3.64395	0.0179444	0.0187973	0.00844293	6.44893	4.5899	0.0100905	0.815072
Q61103	Q61103	Zinc finger protein ubi-d4	Dpf2	5.30618	3.9138	0.00935544	0.0167954	0.00840062	0.0147526	0.0223822	0.0179338	0.015646	0.0142673	0.0135869	0.012671	0.0440492	0.0408062	0.00836895	0.550486	0.700409	0.754243	1.13131	0.251018	0.37031	0.0218608	0.0161193	1.63047	1.43366	1.14207	0.0220053	0.0166504	0.00539955	1.56656	0.338039	0.00627131	0.0343904
Q9D6T0	Q9D6T0	Nitric oxide synthase-interacting protein	Nosip	5.28507	3.55961	0.0104434	0.00710533	0.0268167	0.0109565	0.00667322	0.00550928	0.00897863	0.0260225	0.0107986	0.0373507	0.0109475	0.00953148	0.0127868	0.00396711	0.621872	0.83259	0.858973	1.10701	0.0170735	0.419482	0.126728	1.17428	0.871199	0.0347914	0.0213672	0.00515525	0.00490642	1.77903	1.42241	0.398566	0.760155
Q3UV55	Q3UV55	Nuclear receptor subfamily 1 group D member 1	Nr1d1	5.23429	2.47194	0.0318366	0.0152695	0.00814153	0.0139576	0.0391926	0.0983676	0.0112544	0.0157418	0.0156072	0.0121706	0.0263735	0.0159736	0.0219082	0.0176915	0.998637	1.82343	2.52877	2.7611	0.02787	0.00972019	0.0222211	0.567905	0.660921	0.95872	0.0193057	0.0645127	0.0149729	2.53796	1.92418	0.194674	0.409207
O88907;Q8C5D8	O88907	E3 SUMO-protein ligase PIAS1	Pias1	5.16749	2.16661	0.0137747	0.0132333	0.032104	0.00861206	0.0167376	0.00798552	0.0122955	0.0162472	0.0079123	0.0101546	0.0077233	0.00748838	0.045007	0.0218851	0.294956	0.20805	2.22235	0.673775	0.0124942	0.131547	0.154961	0.718871	0.5289	1.0922	0.0328365	0.0079272	0.0048619	1.18817	0.274595	0.178447	0.237878
Q8R3P6	Q8R3P6	von Willebrand factor A domain-containing protein 9	Vwa9	5.1161	3.19107	0.0238477	0.0168742	0.0135889	0.00701543	0.00781088	0.070461	0.00898542	0.0639986	0.00465453	0.0650411	0.0178079	0.0105967	0.0182371	0.151598	0.240983	0.383932	2.01567	0.735601	0.711374	0.146684	0.195395	1.12715	1.81839	2.12572	0.0117873	0.0103175	0.0237037	1.91882	0.564212	0.0176451	1.42045
Q8QZV7	Q8QZV7	Protein asunder homolog	Asun	5.09265	2.81532	0.0130156	0.0139082	0.0174786	0.00773458	0.00653822	0.0126025	0.00826964	0.0235944	0.0110233	0.0197648	0.0153017	0.0107019	0.0102057	0.3166	0.132813	0.356825	1.4769	0.841387	0.15515	0.024059	0.0277832	0.761187	0.44074	0.378976	0.0119713	0.00483191	0.0135855	0.855914	0.26124	0.0258004	0.486286
P22361	P22361	Hepatocyte nuclear factor 1-alpha	Hnf1a	5.07886	5.4104	0.0216888	0.0109228	0.0647732	0.0971191	0.125356	0.284869	0.218123	0.112083	0.0972235	0.108787	0.0126896	0.0262394	0.0101541	2.06184	2.6439	2.19086	5.75089	4.85264	1.28768	1.24352	1.50577	3.61086	6.22428	2.66039	0.0203929	0.00693577	0.0756428	5.3629	4.59105	1.57713	0.580909
Q8K4B0	Q8K4B0	Metastasis-associated protein MTA1	Mta1	5.07881	2.54113	0.0215902	0.0140467	0.0166922	0.0117809	0.0163795	0.0214835	0.0087186	0.016265	0.0165526	0.011744	0.0124249	0.0155077	0.0182283	0.0262774	0.194028	0.218814	0.775878	0.462444	0.031442	0.189005	0.222005	0.638914	1.75247	1.24862	0.0238637	0.0266307	0.00823009	1.08366	0.46324	0.0118775	0.377485
P23204	P23204	Peroxisome proliferator-activated receptor alpha	Ppara	5.05859	2.47682	0.0181332	0.013087	0.0167729	0.00341768	0.0135731	0.00981326	0.00748575	0.0220621	0.0113164	0.0244034	0.00563066	0.0118146	0.00906407	0.779976	0.00680832	0.0215771	1.40535	0.637028	0.488182	0.0139203	0.0197816	0.0255175	0.581409	0.717689	0.0158828	0.0150708	0.0143848	0.721505	0.337597	0.0194986	0.13576
Q6PDG5	Q6PDG5	SWI/SNF complex subunit SMARCC2	Smarcc2	4.97859	6.1993	0.00529554	0.0103696	0.0130948	0.0094095	0.185471	0.426734	0.0797738	0.255986	0.077719	0.593603	0.00612564	0.0277695	0.0504292	5.34216	2.2623	3.74277	7.62724	5.55888	2.64359	1.76819	1.05846	6.21928	3.92782	6.31648	0.011983	0.0216496	0.0157756	8.94624	4.62043	1.00944	3.32987
Q9Z0H3	Q9Z0H3	SWI/SNF-related matrix-associated actin-dependent regulator of chromatin subfamily B member 1	Smarcb1	4.96475	2.22818	0.0256209	0.0164397	0.0138527	0.0154913	0.0650817	0.00608855	0.0222887	0.0110787	0.0199454	0.0214367	0.00716844	0.016124	0.0101918	1.08736	0.207194	0.349833	0.269215	0.0269628	0.436674	0.249672	0.478076	1.08288	0.0488192	2.3905	0.066988	0.0143648	0.00935404	2.95086	0.022929	0.0299105	1.48092
P97863	P97863	Nuclear factor 1 B-type	Nfib	4.90865	4.30589	0.0164674	0.0165625	0.0101568	0.00307325	0.0107952	0.146485	0.145574	0.228646	0.011514	0.403522	0.0345178	0.0243293	0.0444622	3.96975	2.85401	4.09484	4.11272	2.67019	3.9055	0.718753	0.721072	4.51985	0.202341	0.0891905	0.0546274	0.0140166	0.0120824	4.80806	7.09098	1.79516	2.47013
P42232	P42232	Signal transducer and activator of transcription 5B	Stat5b	4.89249	2.88928	0.0214428	0.0201488	0.00741309	0.0105615	0.00837693	0.00758249	0.0042993	0.0739952	0.0128334	0.0200297	0.0116202	0.0158167	0.00819118	0.624661	0.0315077	0.00797588	0.714515	0.118659	0.883092	0.945577	0.0311967	0.249048	1.51121	0.469804	0.0586236	0.0212619	0.01058	0.259005	0.0312464	0.0115974	0.0181417
Q9D2X5	Q9D2X5	MAU2 chromatid cohesion factor homolog	Mau2	4.87408	2.56792	0.00919076	0.026308	0.0109066	0.007946	0.0196102	0.00712469	0.0105586	0.0137709	0.0122883	0.00812807	0.00911272	0.0141959	0.012463	0.418615	0.0230663	0.367887	0.904095	0.481257	0.0171919	0.00564598	0.0135326	0.759202	0.0469642	0.972561	0.00772182	0.0408488	0.00483874	0.373801	0.25474	0.0217264	0.0715444
Q9WTL8	Q9WTL8	Aryl hydrocarbon receptor nuclear translocator-like protein 1	Arntl	4.86538	2.40636	0.00694119	0.0137919	0.0047687	0.0105971	0.0195566	0.0158442	0.0169282	0.0246514	0.00595644	0.0134701	0.0185096	0.00634276	0.013215	0.246679	0.0758762	0.117786	0.881677	0.0542689	0.0497955	0.0474693	0.0172837	0.845233	0.95118	0.91988	0.026986	0.0250986	0.0334221	0.746935	0.014614	0.0358137	0.244617
Q9ESU6	Q9ESU6	Bromodomain-containing protein 4	Brd4	4.85891	3.37547	0.0266048	0.0180113	0.0265279	0.0029655	0.0127742	0.022248	0.0303935	0.00509751	0.0213864	0.0213354	0.0126245	0.00595366	0.00670524	0.210076	0.542324	0.186328	0.887339	0.871257	0.0188472	0.0133968	0.0164384	1.05855	0.578083	0.838295	0.0228928	0.0233935	0.0071781	1.46543	1.15946	0.00678986	0.0115418
Q8C0Q2	Q8C0Q2	Zinc fingers and homeoboxes protein 3	Zhx3	4.84776	3.95711	0.0165179	0.0163094	0.0109668	0.0141108	0.0303482	0.148274	0.269834	0.335355	0.0650271	0.0307011	0.0297338	0.0250736	0.016152	1.18233	1.85467	1.31784	2.88591	3.1914	0.582241	0.263094	0.293353	4.44734	3.80067	4.75122	0.0135759	0.00541031	0.00579479	2.73204	5.10384	1.11177	0.830576
P52840	P52840	Sulfotransferase 1A1	Sult1a1	4.82837	2.32189	0.0113516	0.0112001	0.00901837	0.0164857	0.0642082	0.0169198	0.0169864	0.0404717	0.00868922	0.0287016	0.00992423	0.0315139	0.00805295	0.00773909	0.281918	0.29917	1.60037	1.8669	0.00761567	0.377705	1.08469	0.130274	0.025199	0.893924	0.0186301	0.00530658	0.00829042	1.57177	2.32449	0.855682	1.15978
Q8CHT3	Q8CHT3	Integrator complex subunit 5	Ints5	4.77864	3.34229	0.0112969	0.025399	0.00988047	0.018475	0.00875727	0.0109013	0.00950612	0.0053747	0.00738757	0.0108764	0.0320158	0.0366678	0.00290306	0.156293	0.0801152	0.40581	0.528285	0.781477	0.0778489	0.0219451	0.0330401	0.906337	0.730757	0.677939	0.0210969	0.0187622	0.00493829	0.745699	0.832449	0.0140927	0.858391
O54941	O54941	SWI/SNF-related matrix-associated actin-dependent regulator of chromatin subfamily E member 1	Smarce1	4.60468	2.48555	0.00844913	0.0110107	0.0259006	0.00217753	0.0653814	0.626282	0.330705	0.439998	0.182005	0.434358	0.0177488	0.0119677	0.0202966	2.61536	3.54839	2.61526	16.201	4.37725	0.554518	1.03496	1.1502	4.24197	3.45141	5.01297	0.00831271	0.0103764	0.00563731	6.09785	3.86339	0.563377	1.78941
Q8VHR5	Q8VHR5	Transcriptional repressor p66-beta	Gatad2b	4.55563	4.50037	0.0142036	0.0104659	0.00913538	0.0142994	0.00691091	0.017952	0.0844432	0.0095018	0.0314898	0.0151832	0.0090677	0.0160257	0.0140425	0.812995	0.707357	0.749577	0.716802	0.759722	0.248942	0.190213	0.0949688	0.510154	0.0528685	0.185298	0.0162816	0.0138505	0.00809872	1.42027	0.197436	0.0452823	0.0158238
Q64321	Q64321	Zinc finger and BTB domain-containing protein 7B	Zbtb7b	4.5476	2.68227	0.0143098	0.0267881	0.012645	0.0103344	0.0235388	0.0106852	0.015755	0.0116621	0.0124955	0.0090513	0.00888359	0.0130014	0.039591	0.481693	0.826393	0.326154	0.687121	0.031728	0.815556	0.883313	0.0122436	0.0211731	0.0146252	0.0306762	0.0218204	0.0139068	0.0226637	0.848441	0.373487	0.00866384	0.0129656
Q60925	Q60925	D site-binding protein	Dbp	4.54708	2.7355	0.0200172	0.0129243	0.0173943	0.0156966	0.00610719	0.103585	0.076057	0.0280892	0.0158744	0.0139715	0.0274051	0.0135318	0.0230861	0.00926236	0.423491	0.700327	2.03168	0.318311	0.456703	0.0188262	0.0254959	0.813321	1.57164	1.02404	0.0241217	0.0184229	0.0110464	0.733764	0.446267	0.499011	0.398076
P28033	P28033	CCAAT/enhancer-binding protein beta	Cebpb	4.5205	2.10096	0.00873624	0.00793926	0.0133142	0.0135601	0.0234151	0.0155799	0.0240955	0.30191	0.00873086	0.0296538	0.0171839	0.0199765	0.032694	0.56043	1.22334	0.871731	3.45928	2.33615	0.705056	0.0893239	0.267367	0.460536	0.0437979	0.0192113	0.0127685	0.0183745	0.0192668	3.91226	0.655365	0.014489	0.820551
Q9CU62	Q9CU62	Structural maintenance of chromosomes protein 1A	Smc1a	4.5179	4.01025	0.0108438	0.0269101	0.135526	0.00891634	0.0690025	0.294743	0.0979962	0.314665	0.0862331	0.230817	0.0243432	0.0457952	0.0364519	1.92093	2.16512	1.82129	3.9137	2.58131	0.663081	7.04225	0.752405	2.54217	1.35978	2.03319	0.0306154	0.0186139	0.0242835	5.78656	2.48205	0.379836	0.747207
Q8BM75	Q8BM75	AT-rich interactive domain-containing protein 5B	Arid5b	4.4985	2.49725	0.0144357	0.00863365	0.011023	0.00582005	0.00449177	0.0178448	0.0187203	0.00713862	0.0158889	0.0290322	0.00804001	0.0319212	0.0164734	0.0756048	0.322189	0.00799807	0.186709	0.541708	0.0270333	0.116032	0.0690745	0.91369	0.962187	0.401538	0.0311888	0.00574974	0.00309675	0.214855	0.306739	0.0800321	0.115595
Q9WTM5	Q9WTM5	RuvB-like 2	Ruvbl2	4.49671	4.0995	0.0680936	0.0952734	0.0115369	0.00394163	0.102319	0.325288	0.194942	0.160731	0.125828	0.146598	0.013871	0.0309362	0.00497372	2.61557	0.834308	1.11137	4.82123	3.07558	0.808185	0.424315	0.37837	4.01234	2.60549	3.8474	0.0376827	0.0375449	0.00584272	6.3586	3.31273	0.464544	2.77997
Q6P4S8	Q6P4S8	Integrator complex subunit 1	Ints1	4.47711	4.213	0.0150441	0.0168269	0.0397325	0.0107597	0.00651981	0.036337	0.0121451	0.0149194	0.0231525	0.0240214	0.0465988	0.0116139	0.0152343	0.350024	0.334528	0.302754	0.69936	0.473688	0.225578	0.0147994	0.0726273	0.850527	0.888677	0.930318	0.0105014	0.0169262	0.00480046	0.551398	0.31719	0.0301104	0.624253
Q91ZW3;Q6PGB8	Q91ZW3	SWI/SNF-related matrix-associated actin-dependent regulator of chromatin subfamily A member 5	Smarca5	4.47599	4.38175	0.00708625	0.0089229	0.0276274	0.00336291	0.00884732	0.0155451	0.018879	0.0604869	0.00655469	0.115577	0.0110353	0.0158319	0.0261817	0.390227	0.325935	0.361057	1	0.890645	0.152061	0.203634	0.086581	0.956484	0.653286	1.11761	0.0213506	0.0183403	0.0156164	1.36522	0.581606	0.0122577	0.229332
A2BH40	A2BH40	AT-rich interactive domain-containing protein 1A	Arid1a	4.46676	4.51296	0.0137109	0.0130021	0.0262728	0.00474764	0.00525681	0.0231252	0.0170087	0.00926142	0.0157079	0.0235192	0.00900694	0.0107154	0.00834746	0.342234	0.204327	0.156759	0.585897	0.24018	0.199035	0.0440107	0.0424216	0.52714	0.438533	0.581366	0.0686049	0.0141548	0.00434609	0.624839	0.256623	0.0156968	0.186283
Q61122	Q61122	NGFI-A-binding protein 1	Nab1	4.46206	5.29651	0.00603674	0.0157594	0.0151385	0.00584566	0.00987325	0.0166661	0.00927078	0.00345454	0.0297634	0.0127761	0.00696406	0.0240857	0.0110141	0.313692	0.241709	0.49089	0.396357	0.365529	0.18936	0.239065	0.369622	0.0149073	0.474501	0.0122577	0.019111	0.017155	0.00842992	0.00567885	0.0166613	0.0359888	0.0628629
Q8K114	Q8K114	Integrator complex subunit 9	Ints9	4.37096	3.15005	0.0613421	0.0158519	0.0164871	0.00462696	0.0493274	0.0836719	0.0527722	0.11689	0.0236667	0.0549875	0.0152891	0.019518	0.0159978	0.569841	1.32057	0.563793	1.92611	0.482762	0.383783	0.125837	0.338641	1.31333	0.0348232	2.22734	0.0272299	0.0362904	0.0417186	1.89651	0.902421	0.077752	0.996505
Q8CFI7	Q8CFI7	DNA-directed RNA polymerase II subunit RPB2	Polr2b	4.28904	4.04919	0.0229726	0.028534	0.0163661	0.00509645	0.0809173	0.0420557	0.057546	0.0414432	0.0167429	0.0133501	0.0154265	0.0291936	0.0226646	0.64795	0.529528	0.540347	1.10803	0.343312	0.119781	0.165391	0.0306088	1.37686	0.718586	0.909035	0.0333748	0.00774626	0.0118972	0.864516	0.507881	0.00740884	0.464393
O35185;Q99PV5	O35185	Class E basic helix-loop-helix protein 40	Bhlhe40	4.25675	2.15221	0.0658958	0.0159448	0.0233345	0.0154185	0.0156511	0.00977312	0.00715775	0.0106327	0.0180208	0.0306671	0.0070861	0.0148652	0.0194855	0.0233147	0.0104048	0.653021	0.824889	0.708605	0.0398347	0.0101292	0.0142371	1.17568	0.0182088	0.629183	0.00591948	0.0100705	0.00485142	0.0192063	0.400911	0.06158	0.453115
Q9CW03	Q9CW03	Structural maintenance of chromosomes protein 3	Smc3	4.22889	3.43993	0.0156147	0.00984494	0.0443954	0.00711496	0.0816385	0.314399	0.0967549	0.0327674	0.0109546	0.37883	0.0145069	0.010173	0.0263468	1.49354	0.897102	0.688662	3.61598	2.53797	0.299468	0.052426	0.0266574	2.93056	1.95869	2.05272	0.010025	0.00545942	0.0115692	4.20398	2.02972	0.272408	1.03213
P51949	P51949	CDK-activating kinase assembly factor MAT1	Mnat1	4.18744	3.44186	0.00456532	0.0156302	0.0119549	0.0362851	0.0104145	0.0156252	0.0233076	0.016483	0.0063893	0.012679	0.0191192	0.0320912	0.00968018	0.482895	0.367935	0.227809	0.669221	0.397192	0.0219474	0.0196358	0.0318895	0.537089	0.028485	0.51857	0.00664902	0.0120929	0.00814974	0.592742	0.146389	0.0276105	0.314289
Q6PCM2;Q8BND4	Q6PCM2	Integrator complex subunit 6	Ints6	4.09959	2.77183	0.0135561	0.0135767	0.00891457	0.00418121	0.0273741	0.0198293	0.0126755	0.0157427	0.0197351	0.0213538	0.0237669	0.0232648	0.0403335	0.0254549	0.263819	0.370836	0.560191	0.433245	0.195272	0.0616428	0.0451302	0.548324	0.0249292	1.01503	0.0124178	0.0156437	0.00831392	0.715591	0.23793	0.0317888	0.736272
Q8CIM8	Q8CIM8	Integrator complex subunit 4	Ints4	4.09917	4.40738	0.0128003	0.02286	0.019056	0.00717345	0.0635911	0.269251	0.0198868	0.119457	0.0141	0.0309161	0.0293794	0.00410429	0.0214381	0.675546	0.64896	0.692226	1.38254	1.19645	0.356256	0.256674	0.0707367	0.683076	1.86979	1.3621	0.0169678	0.0262839	0.0093451	1.44903	0.775738	0.164945	0.596316
P70255	P70255	Nuclear factor 1 C-type	Nfic	4.08215	5.77183	0.0332252	0.0269597	0.190948	0.0121283	0.29053	0.731262	0.716448	0.991355	0.0296872	0.386124	0.0178061	0.0099254	0.00950153	4.50545	2.52429	5.57993	2.21497	3.65208	3.67853	2.5184	1.85112	8.01261	6.28097	8.56752	0.0531693	0.0213504	0.175819	3.24909	5.33456	0.776167	1.98001
P70121	P70121	Zinc fingers and homeoboxes protein 1	Zhx1	4.06676	2.56236	0.0122648	0.0175846	0.0142469	0.0117864	0.00714751	0.158826	0.0897177	0.107021	0.0131834	0.0116268	0.00897834	0.0177821	0.0225803	0.458686	0.347109	0.376091	0.376576	0.791058	0.00715967	0.0182154	0.0312804	1.95738	1.36267	1.26076	0.0138647	0.0133632	0.0107733	1.09473	0.758942	0.0182877	0.0500326
P06537	P06537	Glucocorticoid receptor	Nr3c1	4.04692	2.64593	0.0171909	0.00683589	0.0248536	0.0147465	0.0123906	0.00869167	0.0162805	0.0213422	0.0125038	0.0240884	0.0105888	0.0084365	0.0101446	0.00412791	0.0992832	0.113464	0.449663	0.388569	0.0229447	0.0147266	0.00981063	0.39416	0.502366	0.631572	0.00514771	0.0118281	0.00443115	0.429156	0.505188	0.0650632	0.127622
Q7TPD0	Q7TPD0	Integrator complex subunit 3	Ints3	4.04491	4.12868	0.0102678	0.0181187	0.0109209	0.00506463	0.102896	0.128705	0.0848605	0.153611	0.0512312	0.0533604	0.00587301	0.0451909	0.0183051	0.565694	0.730531	1.16911	1.43847	0.684539	0.228183	0.176321	0.0908997	0.991926	1.66236	1.87658	0.00647929	0.0277541	0.00367773	1.18167	0.735346	0.111801	1.17317
O35638	O35638	Cohesin subunit SA-2	Stag2	4.02006	4.26608	0.0177315	0.0141031	0.0341843	0.0091144	0.018702	0.183306	0.0776703	0.106502	0.00979213	0.0235293	0.0102464	0.0206699	0.0201683	0.405753	0.39223	0.520615	0.725209	0.693613	0.387215	0.415857	0.222975	0.608766	1.46791	1.65152	0.0147251	0.0153344	0.0131982	1.05796	0.764518	0.012009	0.357534
O08580;Q61539	O08580	Steroid hormone receptor ERR1	Esrra	4.00522	2.12379	0.0230991	0.0278751	0.0130543	0.0217296	0.00779184	0.00817583	0.0428686	0.0212164	0.0126636	0.0111284	0.00922388	0.00550502	0.0435502	0.0982772	0.0521261	0.11697	0.672424	0.287905	0.0416537	0.0108269	0.0379759	0.232143	0.965347	0.852458	0.0195365	0.010285	0.00895207	0.30365	0.225561	0.0187036	0.11227
Q8K2T8	Q8K2T8	RNA polymerase II-associated factor 1 homolog	Paf1	3.99573	3.04186	0.0136336	0.0213317	0.0164684	0.00627497	0.0747212	0.0114122	0.0118464	0.0143838	0.00567068	0.0193873	0.0465272	0.0502395	0.0144812	0.130457	0.297924	0.269659	1.02413	0.487428	0.0154274	0.100018	0.0361985	0.825674	0.632754	0.315952	0.0165107	0.00830861	0.00574755	1.00473	0.284965	0.0085779	0.0852051
P17879;Q61696	P17879;Q61696	Heat shock 70 kDa protein 1B;Heat shock 70 kDa protein 1A	Hspa1b;Hspa1a	3.97012	3.38823	0.0498946	0.0266457	0.146677	0.104301	0.346346	0.189461	0.0324734	0.708322	0.024382	0.579042	0.00912528	0.0134608	0.0911772	1.04025	1.95695	1.43247	5.33352	3.20301	1.05179	1.42109	0.941241	7.23106	1.36678	5.80456	0.0190981	0.39677	0.293208	5.49409	3.21012	2.6995	3.7009
Q02780	Q02780	Nuclear factor 1 A-type	Nfia	3.96502	4.68752	0.0315951	0.0132349	0.0156385	0.00430971	0.453457	0.787493	0.578624	0.536648	0.485093	0.353767	0.0334453	0.278368	0.0131001	2.76977	3.38983	4.38399	9.68489	6.41086	4.95905	0.980721	0.750936	7.2215	2.52506	4.29305	0.0491953	0.0104337	0.00804627	10.8957	6.89243	1.50232	2.21287
Q8K0G8;Q3US41	Q8K0G8	Epithelial splicing regulatory protein 2	Esrp2	3.91476	2.90828	0.00976806	0.0101751	0.0277348	0.012591	0.433624	1.12959	0.47011	0.389434	0.117198	0.265919	0.00833785	0.0120244	0.0794262	0.148179	1.71677	0.991098	8.8059	6.32463	0.438689	0.858685	0.930591	6.37597	5.96317	5.2969	0.0166528	0.0283568	0.0165756	8.23656	5.83299	9.26434	3.62006
O35660	O35660	Glutathione S-transferase Mu 6	Gstm6	3.86689	2.57237	0.00957596	0.0149676	0.0178116	0.00821169	0.00373558	0.0115622	0.0215501	0.017972	0.0296871	0.0141321	0.0428246	0.0215109	0.0134508	0.00730496	0.0140425	0.0169856	0.429309	0.436981	0.0419955	0.0150835	0.274675	0.293445	0.701864	0.570577	0.0167259	0.0120326	0.00997776	0.462038	0.013982	0.352004	0.322078
Q60973	Q60973	Histone-binding protein RBBP7	Rbbp7	3.86529	3.89089	0.013686	0.0995721	0.0161999	0.0243192	0.0107831	0.89986	1.16177	1.00119	0.0299883	0.310992	0.00847555	0.00968574	0.0138647	3.9371	2.40662	3.23406	4.9857	2.52224	1.96114	1.48123	0.0706101	9.81926	6.80183	7.17841	0.0384681	0.226524	0.0398566	6.75807	4.48116	2.02253	1.65174
Q62018	Q62018	RNA polymerase-associated protein CTR9 homolog	Ctr9	3.8559	4.10406	0.0187914	0.010326	0.0302102	0.00793713	0.00561748	0.0343151	0.0101252	0.0274826	0.0220084	0.0405624	0.0112057	0.0129095	0.0424547	0.257654	0.240209	0.172726	0.626101	0.496068	0.202243	0.0111167	0.0385874	0.623972	0.259204	0.428367	0.0189567	0.0216819	0.028857	0.929893	0.221073	0.0301784	0.0201282
Q6PDQ2;A2A8L1	Q6PDQ2	Chromodomain-helicase-DNA-binding protein 4	Chd4	3.83195	5.82289	0.00928349	0.0156381	0.0509292	0.00358262	0.110836	0.785742	0.317562	0.480273	0.0527889	0.869927	0.0194363	0.0526531	0.0643938	2.71638	2.00062	2.90804	4.82203	4.92061	1.77714	0.97325	0.819023	4.66904	3.87611	4.65557	0.0182882	0.0107347	0.011583	5.69355	4.81769	0.18909	1.67307
Q01147;P81269	Q01147;P81269	Cyclic AMP-responsive element-binding protein 1;Cyclic AMP-dependent transcription factor ATF-1	Creb1;Atf1	3.82908	2.77427	0.00978379	0.0094304	0.0112269	0.00727482	0.0140644	1.31061	1.11952	1.16711	0.0090629	0.6279	0.0149597	0.0047925	0.0122715	3.08295	5.88892	2.55071	8.47764	9.36972	0.0180326	1.1867	0.0420434	11.3134	0.0285825	9.96925	0.0172701	0.0249619	0.00820951	8.3543	5.17088	0.994033	1.52866
Q64705;Q61069	Q64705	Upstream stimulatory factor 2	Usf2	3.79802	2.15611	0.0373924	0.0180937	0.0124675	0.0367177	0.0149705	0.0248369	0.00585173	0.0384471	0.0263337	0.0330199	0.0178917	0.0208265	0.0100661	0.155931	0.480762	0.522248	0.964028	0.890476	0.0158591	0.0313801	0.0109331	0.378329	0.0263042	0.0183661	0.0055059	0.0121743	0.0157718	1.40624	0.0158878	0.0211233	0.0245277
Q6DIC0	Q6DIC0	Probable global transcription activator SNF2L2	Smarca2	3.78149	5.13108	0.0132115	0.0154585	0.011448	0.00899354	0.01001	0.248312	0.302048	0.361743	0.0664583	0.394296	0.0252942	0.011853	0.0125447	0.685915	1.59074	1.11539	3.18712	2.39369	1.19437	0.823669	0.301241	2.11371	1.2986	2.53583	0.0184797	0.0168909	0.0124145	3.45269	2.56392	0.268329	0.266867
Q9QYJ3	Q9QYJ3	DnaJ homolog subfamily B member 1	Dnajb1	3.77424	2.14005	0.0104193	0.076898	0.0122346	0.00636312	0.0122127	0.00470783	0.0620103	0.0879088	0.024896	0.00936721	0.0154282	0.0168949	0.0349781	0.698038	0.211481	0.302041	1.46471	0.285905	0.172631	0.011807	0.0159662	0.0169263	0.847885	0.306225	0.0261627	0.0151726	0.0104728	1.02479	0.666769	1.46473	1.76246
Q3TKT4	Q3TKT4	Transcription activator BRG1	Smarca4	3.71705	2.77668	0.0071653	0.0208171	0.0175681	0.00380767	0.0173772	0.0125049	0.0133291	0.0243899	0.0152005	0.00958808	0.00821662	0.0151261	0.0176184	0.265311	0.133604	0.0138141	0.641542	0.136806	0.110016	0.0358369	0.0962917	0.112391	0.264949	0.222507	0.0180248	0.01371	0.0188474	0.282608	0.0921121	0.0240735	0.0565872
Q9ESZ8;Q99NI3	Q9ESZ8	General transcription factor II-I	Gtf2i	3.69506	3.74574	0.010754	0.0139735	0.0186627	0.0239719	0.0246536	0.0527288	0.0408751	0.0108862	0.00917302	0.0253247	0.031009	0.0224358	0.00519725	0.0652629	0.494349	0.227835	0.449217	0.270321	0.0541642	0.157403	0.143526	0.137524	0.730651	0.443999	0.0130932	0.0062369	0.00648665	0.405086	0.313756	0.0656021	0.0149806
Q8K2A7	Q8K2A7	Integrator complex subunit 10	Ints10	3.64365	3.0931	0.00561083	0.0171512	0.029979	0.0158402	0.00919668	0.0062937	0.0283858	0.0158457	0.0229204	0.00896622	0.00575553	0.0193334	0.0322641	0.00710712	0.0747188	0.0931091	0.505101	0.171698	0.00594607	0.141814	0.130062	0.450109	0.316052	0.404885	0.0192157	0.00815537	0.0237838	0.351425	0.133823	0.0183832	0.394857
O35627	O35627	Nuclear receptor subfamily 1 group I member 3	Nr1i3	3.61307	2.71697	0.0109792	0.0178361	0.00858291	0.0113329	0.0181587	0.019513	0.0151129	0.00458224	0.00733564	0.0317964	0.0104976	0.022039	0.0127988	0.106785	0.115461	0.0134876	0.56925	0.395061	0.0184397	0.126538	0.0461333	0.241165	0.180055	0.160668	0.0192472	0.0179234	0.010865	0.38664	0.627145	0.0293553	0.660766
Q61550;A2AU37	Q61550	Double-strand-break repair protein rad21 homolog	Rad21	3.59594	3.99888	0.0122253	0.00943798	0.0238643	0.00912684	0.125806	0.465803	0.453526	0.439743	0.0162559	0.199473	0.00897633	0.00949954	0.0318102	2.41724	1.10457	1.22568	2.19965	1.07652	0.508261	0.852431	0.135189	1.90915	3.04728	3.99727	0.0105579	0.0079853	0.0069849	2.30081	1.86155	0.185875	1.30659
Q8C092	Q8C092	Transcription initiation factor TFIID subunit 5	Taf5	3.57266	3.09767	0.0155472	0.021062	0.0257296	0.00343286	0.0169413	0.0142416	0.0221932	0.0101831	0.0132199	0.00892268	0.0183566	0.00908619	0.00534455	0.352901	0.125993	0.10837	0.472435	0.262149	0.0325714	0.0315756	0.016395	0.111171	0.20606	0.135451	0.0361906	0.01504	0.00938732	0.460903	0.312254	0.0180718	0.0176421
Q8K0L9	Q8K0L9	Zinc finger and BTB domain-containing protein 20	Zbtb20	3.56632	4.77739	0.0140307	0.0430837	0.540197	0.00695829	0.064132	5.77183	4.26649	3.8949	2.15854	7.08561	0.19347	0.871613	1.30321	13.3216	18.0296	11.8907	36.2284	45.5101	15.2932	13.2949	8.75872	46.1639	17.753	36.5125	1.35096	3.24328	0.249879	42.9898	54.4159	34.4781	15.6737
Q9Z2D8	Q9Z2D8	Methyl-CpG-binding domain protein 3	Mbd3	3.51605	4.8727	0.0160146	0.0354191	0.0151996	0.006852	0.0662371	0.791314	0.303599	0.587778	0.0176888	0.0234661	0.0154856	0.0555407	0.0127225	2.27128	1.42052	1.11798	1.72429	1.18039	0.681362	1.11641	0.508358	2.40246	3.78993	2.63755	0.014829	0.0240854	0.0457548	1.88807	0.817082	0.373379	0.202628
Q80UK8	Q80UK8	Integrator complex subunit 2	Ints2	3.49548	2.62705	0.0125663	0.0208205	0.00788094	0.00908052	0.0152547	0.0212466	0.0157934	0.0504903	0.0215514	0.0147185	0.0224394	0.0259486	0.0228593	0.202781	0.189015	0.214803	0.677628	0.148445	0.0159349	0.0392971	0.00837408	0.273864	0.575861	0.141443	0.00781403	0.0341886	0.00570094	0.811398	0.113416	0.0214392	0.696148
Q9Z2N8;Q99MR0	Q9Z2N8	Actin-like protein 6A	Actl6a	3.49441	4.63392	0.00764958	0.0104626	0.0248193	0.00456635	0.608232	0.79886	1.16712	1.52639	0.592087	0.807849	0.0227748	0.0268167	0.0168201	5.93556	2.93351	3.88993	6.52922	3.63872	3.35875	5.24988	1.14873	6.11406	2.53806	12.2037	0.0228885	0.00980008	0.0186532	3.76769	4.33265	1.15604	5.01864
Q9Z103	Q9Z103	Activity-dependent neuroprotector homeobox protein	Adnp	3.44074	2.94197	0.0214856	0.0182236	0.026631	0.00730698	0.0267374	0.014525	0.00355209	0.0278566	0.0199443	0.0219508	0.0229179	0.0255875	0.0133188	0.0906205	0.117062	0.474222	0.205873	0.167951	0.00940659	0.00872919	0.0229471	0.396837	0.496848	0.306823	0.011949	0.0168111	0.0128342	0.283887	0.228274	0.0296724	0.0205086
Q9CSU0	Q9CSU0	Regulation of nuclear pre-mRNA domain-containing protein 1B	Rprd1b	3.42747	2.53799	0.0225161	0.0325179	0.0259808	0.0240085	0.00295908	0.0200556	0.0178075	0.0253855	0.0328181	0.011238	0.0129876	0.0208237	0.0313887	0.321577	0.546238	0.0284009	0.671852	0.243635	0.0174381	0.038399	0.018768	0.243445	0.0615268	0.362215	0.0477806	0.0320236	0.0106872	0.690376	0.341799	0.0153292	0.048424
Q9R190	Q9R190	Metastasis-associated protein MTA2	Mta2	3.39812	5.18628	0.0121012	0.0132455	0.0270627	0.00519028	0.238349	1.69926	1.07996	1.98138	0.559512	0.892022	0.0304035	0.0198665	0.0334209	5.9531	4.21305	6.06324	7.72675	6.67406	2.84107	2.32811	2.43151	11.2002	1.9968	7.37351	0.0149904	0.0171313	0.0920326	9.81021	5.60832	1.53758	1.68032
Q65Z40	Q65Z40	Wings apart-like protein homolog	Wapal	3.38941	3.45874	0.0231927	0.0129472	0.0401327	0.0075487	0.0359805	0.00841962	0.028685	0.0235301	0.0526296	0.00539321	0.0243093	0.0169738	0.00529433	0.307837	0.152429	0.26034	0.099594	0.181877	0.157067	0.0236816	0.0325083	0.312475	0.646346	0.35319	0.0243773	0.0227309	0.0102773	0.128269	0.349388	0.00565123	0.0438115
Q6A026	Q6A026	Sister chromatid cohesion protein PDS5 homolog A	Pds5a	3.34378	6.18885	0.0075192	0.00675988	0.0249799	0.00677889	0.0695358	0.24154	0.147591	0.306417	0.0296015	0.0182297	0.0241977	0.0398246	0.0283728	0.446148	0.468361	0.577182	1.17277	0.969266	0.379002	0.403588	0.602718	0.917513	0.87321	1.36295	0.0396834	0.0122139	0.010476	0.769892	1.04801	0.0465479	0.529998
Q9EPA7	Q9EPA7	Nicotinamide/nicotinic acid mononucleotide adenylyltransferase 1	Nmnat1	3.34037	2.51099	0.00826929	0.0171337	0.0979405	0.0599805	0.160928	0.136611	0.370776	0.324103	0.246562	0.472774	0.0268026	0.11961	0.0119248	0.214596	0.174751	0.423164	3.78669	2.05322	0.805306	0.283009	0.142967	2.34298	3.28072	4.09113	0.0279852	0.0193372	0.301387	2.46462	1.84666	0.209699	0.859005
Q920B9	Q920B9	FACT complex subunit SPT16	Supt16h	3.33499	3.01811	0.0160512	0.0886027	0.0239446	0.011543	0.0081687	0.0116144	0.00735119	0.036931	0.0203197	0.00944116	0.00793837	0.00586804	0.0126594	0.570373	0.16191	0.186257	0.11595	0.0286728	0.0640552	0.0986902	0.0446684	0.211988	0.310322	0.430822	0.00557866	0.0209217	0.0100062	0.124866	0.033591	0.0137125	0.0122289
Q497V5	Q497V5	S1 RNA-binding domain-containing protein 1	Srbd1	3.32965	3.39736	0.0146039	0.0119364	0.0101653	0.00709788	0.00295066	0.039951	0.0152851	0.0251022	0.0142569	0.0195724	0.0180939	0.0134019	0.00862642	0.055708	0.101209	0.106322	0.265875	0.166192	0.0725345	0.0455055	0.0197026	0.161723	0.355407	0.360091	0.0143201	0.0273582	0.010328	0.178882	0.079029	0.00805637	0.0474011
P60122	P60122	RuvB-like 1	Ruvbl1	3.32905	6.02143	0.300073	0.308735	0.467172	0.0741747	0.718543	2.28084	1.6622	0.73417	0.238445	1.06018	0.0103816	0.19398	0.226562	5.46499	5.64883	3.29712	7.35903	5.4735	4.315	4.32276	2.7339	9.1016	10.9374	11.7155	0.00917702	0.0355376	0.467575	10.2769	7.56222	2.37798	7.34184
Q3SXB8	Q3SXB8	Collectin-11	Colec11	9.48396	0.542238	0.0316565	0.201967	0.0157925	0.0126485	0.0120948	0.0046483	0.0257044	0.00858785	0.0230575	0.0198755	0.00653526	0.0202752	0.015061	0.0423652	0.0172432	240.841	0.0148803	0.00595273	0.0108549	0.0143401	0.0303812	0.0285401	0.0526778	0.0349724	0.0242584	0.00886378	0.0144323	0.013648	0.0186609	0.00895308	0.0165239
Q8BFZ3	Q8BFZ3	Beta-actin-like protein 2	Actbl2	7.42821	0.542905	0.00489827	0.0506172	0.0119069	0.014714	0.0222681	0.0255374	0.0155368	0.0167045	0.0216353	0.0124879	0.00797781	0.0182721	0.0139875	0.00933064	0.0190748	34.2692	0.0161559	0.00878222	0.0151201	0.051114	0.0308558	0.0168324	0.0263908	0.00988132	0.0154769	0.0254157	0.00522288	0.024803	0.0149307	0.0136931	0.00928718
P28738;Q61768;P33175	P28738	Kinesin heavy chain isoform 5C	Kif5c	7.15714	0.546564	0.0260506	0.012973	0.0113164	0.0106898	0.0154925	0.00802375	0.00669576	0.024185	0.00158884	0.00930739	0.0416191	0.00871666	0.027533	0.0224689	0.0103136	0.0817448	0.0113971	0.0176752	0.0342107	24.3741	0.0129232	0.0607783	0.0168344	0.0178981	0.0200859	0.0375467	0.0105152	0.0239784	0.0434158	0.013118	0.0186545
P14602	P14602	Heat shock protein beta-1	Hspb1	6.54624	1.89879	0.00761987	0.0108229	0.0224078	0.00577819	0.00899232	0.00274006	0.0434159	0.0138246	0.0140226	0.0140252	0.0081831	0.0270838	0.0139111	0.0161623	0.519942	0.261325	1.45934	0.4461	0.0129259	5.28687	4.38472	0.0148732	0.844907	2.00153	0.0214623	0.0305632	0.00652675	0.688548	0.627071	0.262736	0.722881
Q61687	Q61687	Transcriptional regulator ATRX	Atrx	6.05641	0.939122	0.00397357	0.0197655	0.0373181	0.00710474	0.00803353	0.0371817	0.0056262	0.0143217	0.00886772	0.0451616	0.0195747	0.00850575	0.0108919	0.0498809	0.017373	0.0258316	0.0184967	0.0627842	0.0282106	0.0152657	0.0411029	5.63008	0.0395747	6.81656	0.0123929	0.0191373	0.0139183	0.0437629	0.0355889	0.00641597	0.0204228
Q8C1S0	Q8C1S0	Mediator of RNA polymerase II transcription subunit 19	Med19	4.93038	1.51767	0.0198845	0.0206759	0.00949613	0.00699114	0.00523009	0.00744756	0.0137948	0.0183412	0.00924288	0.00809476	0.0105805	0.0225146	0.0136899	0.0226209	0.0244786	0.00731414	0.847478	0.596168	0.0238392	0.0309822	0.0356618	0.814497	0.0371946	1.84236	0.0159341	0.0102481	0.00377795	1	0.0236334	0.0287249	0.612778
O35730	O35730	E3 ubiquitin-protein ligase RING1	Ring1	4.79872	1.76498	0.00926835	0.0212508	0.0110325	0.00772434	0.0114561	0.0130876	0.00596726	0.0131968	0.0315573	0.0120678	0.0117332	0.0412032	0.0110454	0.0186339	0.362601	0.0349768	0.424843	0.444945	0.319469	0.0180133	0.0378196	1.12399	0.060609	1.87819	0.0181702	0.0129653	0.0112331	0.476398	0.420889	0.0290782	0.222282
P62876	P62876	DNA-directed RNA polymerases I, II, and III subunit RPABC5	Polr2l	4.77533	1.06395	0.0140364	0.00574765	0.018638	0.0182291	0.00968459	0.0165884	0.0217823	0.0216427	0.00671713	0.0386034	0.00729992	0.0256935	0.00981321	2.41809	0.0131454	0.0178405	0.366848	0.0411516	0.0326486	0.0146003	0.0299078	1.99032	0.0255812	0.0197374	0.011489	0.0262405	0.0138021	3.98833	0.0104532	0.0188293	0.0574491
P35583	P35583	Hepatocyte nuclear factor 3-beta	Foxa2	4.73083	1.644	0.0127368	0.025253	0.0194181	0.0134915	0.0147018	0.0135116	0.0268541	0.00956302	0.00866298	0.0320001	0.0275141	0.0167121	0.0183474	0.00859005	0.324001	0.0172804	2.09202	0.605974	0.015578	0.0391508	0.0109791	0.0171662	1.31543	0.918515	0.0157152	0.0132375	0.00961963	0.0145621	1.55998	0.00656624	0.0330089
Q8CHY6	Q8CHY6	Transcriptional repressor p66 alpha	Gatad2a	4.59145	1.88896	0.00901149	0.0113412	0.02189	0.00578406	0.0232619	0.025231	0.0160908	0.0804206	0.00870077	0.00681259	0.012962	0.00591117	0.0230799	0.174244	0.190541	0.170173	1.67282	0.559675	0.229152	0.0469036	0.214719	1.60091	0.0333758	0.217445	0.0246834	0.0443591	0.0173911	0.880699	0.856861	0.0226907	0.134593
Q62440;Q62441;Q9WVB2;Q08122	Q62440;Q62441;Q9WVB2	Transducin-like enhancer protein 1;Transducin-like enhancer protein 4;Transducin-like enhancer protein 2	Tle1;Tle4;Tle2	4.5811	1.7482	0.0151841	0.0206699	0.0243703	0.0102112	0.0200209	0.00333749	0.0126321	0.00436304	0.00967947	0.0270467	0.00795365	0.0101307	0.00499685	0.229431	0.0107986	0.0387195	1.52499	0.380645	0.300359	0.0232347	0.159442	0.35213	0.0819492	0.353465	0.0365228	0.0299891	0.0126618	0.700107	0.703046	0.185465	0.214936
P61965	P61965	WD repeat-containing protein 5	Wdr5	4.25184	1.78274	0.0115138	0.0162897	0.0101734	0.00887102	0.00719532	0.555372	0.285967	0.0811802	0.0263961	0.0241854	0.00861294	0.0297462	0.0142427	2.13394	1.1127	0.879961	1.66316	2.82901	0.0213289	0.38003	0.365141	7.26805	0.0325324	0.720306	0.00915549	0.0657207	0.0455347	3.49075	4.77077	1.89802	1.26035
CON__Streptavidin	CON__Streptavidin			4.10302	0.538324	0.0215493	0.015539	0.00709915	0.00499086	0.0144935	0.00669204	0.0131518	0.0154469	0.0334476	0.0277275	0.0432538	0.0200842	0.00999452	0.00773917	0.0139003	0.00850233	0.0236266	0.0284329	0.00928462	0.0218259	0.0186121	3.23174	0.01705	0.0140813	0.0107145	0.0205841	0.00874881	0.0362284	0.0410928	0.0179615	0.0305215
P63139	P63139	Nuclear transcription factor Y subunit beta	Nfyb	4.0658	1.56937	0.0207511	0.0126195	0.0229557	0.0101503	0.0174785	0.0609403	0.091025	0.0144282	0.00882028	0.00949253	0.013488	0.0125092	0.048625	0.0150406	0.027154	0.587226	0.0121206	0.308167	0.013552	0.00775666	0.0213183	1.8037	1.44845	0.619912	0.0126651	0.0224244	0.00464616	0.963064	0.0114793	0.959565	0.0294696
CON__P02768-1	CON__P02768-1			3.9948	0.592065	0.00968794	0.0152564	0.0324184	0.0046818	0.0121134	0.00731147	0.0115434	0.0693753	0.550614	2.71577	0.0203983	0.0151055	0.190888	0.00878462	0.0353653	0.0240028	0.233324	2.63637	0.835705	0.0277287	43.6283	0.0335917	1.71679	0.127194	1.15814	3.92303	0.00628824	0.697366	4.2839	3.22364	0.426013
Q9CQA5	Q9CQA5	Mediator of RNA polymerase II transcription subunit 4	Med4	3.95784	1.60699	0.0162878	0.03336	0.00686144	0.0198854	0.0176827	0.028527	0.0101702	0.0109652	0.0152047	0.0105288	0.0203041	0.0193853	0.00539556	0.0233287	0.179992	0.127332	0.217849	0.162422	0.0122028	0.0247411	0.0165994	0.150745	0.781966	1.12396	0.0204746	0.0197128	0.00228517	0.269817	0.0380192	0.0285801	0.514961
Q60520	Q60520	Paired amphipathic helix protein Sin3a	Sin3a	3.91051	1.69961	0.00509391	0.0141599	0.0108154	0.00361225	0.0176693	0.00343198	0.0164384	0.0146256	0.0162477	0.0304243	0.0218942	0.0181582	0.0278473	0.10989	0.0172493	0.0698059	0.0548313	0.18483	0.023727	0.0182135	0.00718853	0.494845	0.655146	0.914429	0.0124396	0.00871504	0.00476253	0.18786	0.204495	0.0153764	0.0423458
O54946;Q9QYI8	O54946	DnaJ homolog subfamily B member 6	Dnajb6	3.70427	1.65948	0.147793	0.23029	0.0153829	0.0217361	0.0239909	0.0318717	0.0284766	0.0223867	0.0102138	0.0187457	0.0104866	0.0277006	0.0154221	0.0190689	1.06877	0.821833	1.66693	2.41195	0.00742556	0.0164567	0.0268172	0.564442	0.0392117	0.0242283	0.0388106	0.027468	0.0113066	2.74134	0.907113	0.316067	2.56596
P97496	P97496	SWI/SNF complex subunit SMARCC1	Smarcc1	3.46264	1.78699	0.0191997	0.0229225	0.0151225	0.00272304	0.00450288	0.0128191	0.0125534	0.0135607	0.0108087	0.0186941	0.00565821	0.0252858	0.0078253	0.131807	0.0601601	0.0244068	0.141588	0.120716	0.0159598	0.0195683	0.0363981	0.0697701	0.608821	0.372273	0.0115203	0.0159509	0.0192656	0.418021	0.0404358	0.0187535	0.0299967
O70422	O70422	General transcription factor IIH subunit 4	Gtf2h4	3.45096	1.38219	0.0256156	0.0118371	0.0176728	0.00670465	0.0155231	0.0031422	0.005488	0.0146334	0.00618963	0.0231868	0.022493	0.018682	0.0169071	0.267682	0.0505695	0.0482933	0.12673	0.00481236	0.0494101	0.0178662	0.0252895	0.0200533	0.807608	0.321981	0.0102359	0.00471875	0.00622365	0.143016	0.14012	0.0112167	0.016884
P83917	P83917	Chromobox protein homolog 1	Cbx1	3.40888	0.755609	0.0498178	0.0227331	0.010676	0.0137697	0.00739187	0.0167877	0.00871271	0.003346	0.0112625	0.010086	0.00476756	0.0127708	0.0151457	0.0127952	0.0185299	1.2126	0.03097	0.254011	0.00863504	0.0301106	0.0348848	0.01299	0.0363611	0.0311212	0.0108621	0.00889741	0.020061	0.303978	0.018467	0.0291355	0.495574
Q9CWS4	Q9CWS4	Integrator complex subunit 11	Cpsf3l	3.39198	1.76831	0.0354593	0.0161098	0.0546263	0.00357605	0.00668655	0.0196109	0.0157206	0.0197167	0.00906619	0.0128857	0.0135935	0.0121784	0.0318406	0.0227158	0.114617	0.0801225	0.676713	0.153748	0.0246155	0.0193999	0.00830536	0.0566163	0.414145	0.65915	0.0223524	0.0111819	0.0123652	0.645538	0.165008	0.0320606	0.195453
Q9CXU1	Q9CXU1	Mediator of RNA polymerase II transcription subunit 31	Med31	3.35296	0.951169	0.00214578	0.0170986	0.0192044	0.0142263	0.00922199	0.0178301	0.0135287	0.0239502	0.0119623	0.00503799	0.0309602	0.0113127	0.0112918	0.017626	0.0320961	0.0225017	0.901693	0.517908	0.0224773	0.0208961	0.0181797	0.0193443	0.0249774	0.0256802	0.0230364	0.0168325	0.00949296	1.03973	0.703522	0.0128767	0.0131796
Q9DC33	Q9DC33	High mobility group protein 20A	Hmg20a	3.34355	1.03826	0.0323983	0.0338532	0.0227675	0.0302765	0.0114511	0.00759377	0.0117676	0.00535185	0.0340442	0.0313458	0.0277003	0.00942571	0.00993344	0.0176102	0.0175021	0.0124892	0.309825	0.0342792	0.020495	0.0152437	0.00973754	0.0357306	0.5929	1.23535	0.0116731	0.013236	0.00661753	0.222419	0.0244173	0.0123364	0.0077115
Q8VI33;Q6NZA9	Q8VI33;Q6NZA9	Transcription initiation factor TFIID subunit 9;Transcription initiation factor TFIID subunit 9B	Taf9;Taf9b	3.28958	2.20819	0.0256992	0.0198247	0.0128758	0.00295583	0.0100956	0.150927	0.031446	0.0172896	0.0137272	0.0199836	0.0106347	0.018013	0.00924636	0.312485	0.314608	0.179744	0.0120151	0.0175512	0.013478	0.0137815	0.134462	0.347505	0.766862	0.723131	0.0157	0.0239535	0.00932748	0.192575	0.0261765	0.0154872	0.261043
Q62383	Q62383	Transcription elongation factor SPT6	Supt6h	3.27651	3.05583	0.0108406	0.0166009	0.0194104	0.00638791	0.0165958	0.0756766	0.00652231	0.0780795	0.0152742	0.011184	0.0133745	0.0379849	0.00908402	0.464715	0.218271	0.204052	0.66762	0.405544	0.183632	0.0101145	0.0481961	0.112208	0.155456	0.129498	0.0137554	0.00684393	0.0137047	0.441978	0.239834	0.0131822	0.039584
Q8CGY8	Q8CGY8	UDP-N-acetylglucosamine--peptide N-acetylglucosaminyltransferase 110 kDa subunit	Ogt	3.26968	3.13619	0.00735161	0.0154855	0.0142507	0.0124455	0.049523	0.10369	0.0212116	0.110921	0.0049982	0.023452	0.00808077	0.0091781	0.0212609	0.470899	0.238903	0.263152	0.351967	0.103538	0.0298615	0.101974	0.00779821	0.784717	0.589695	0.336818	0.0224098	0.0334533	0.0201518	0.371957	0.0440589	0.0237595	0.200205
P08775	P08775	DNA-directed RNA polymerase II subunit RPB1	Polr2a	3.26106	3.84547	0.0098194	0.0223749	0.0152227	0.0178793	0.179039	0.265242	0.205964	0.172088	0.0216531	0.0418166	0.0229141	0.00566816	0.0114057	0.342793	0.515149	0.578419	1.41101	0.666335	0.333292	0.207877	0.180558	1.08075	1.02758	1.69589	0.0103522	0.0128343	0.0295497	1.33242	0.515137	0.0378171	0.325002
P41183	P41183	B-cell lymphoma 6 protein homolog	Bcl6	3.24976	0.924614	0.0129167	0.00894559	0.0251046	0.0123148	0.00633052	0.00544861	0.0353024	0.00964227	0.0227831	0.0114254	0.0132639	0.0301107	0.00690379	0.922635	0.0208649	0.0195036	0.00484526	0.0319595	0.486526	0.0187713	0.0364073	0.0143307	0.0436989	0.0141555	0.00956324	0.0083254	0.0288981	0.0318731	0.0166066	0.0115081	0.0346217
Q4VA53	Q4VA53	Sister chromatid cohesion protein PDS5 homolog B	Pds5b	3.22086	4.8328	0.0398454	0.0142391	0.0173537	0.0200553	0.0373467	0.216325	0.151968	0.199683	0.0242031	0.10184	0.0097863	0.0230473	0.0273467	1.02627	0.660041	0.69119	1.43	0.584558	0.360461	0.348593	0.0532934	0.549809	0.56431	0.6978	0.0224166	0.0138177	0.0172845	1.57301	0.552489	0.00949275	0.352669
Q9DCM7	Q9DCM7	Nucleus accumbens-associated protein 2	Nacc2	3.21605	3.515	0.00481927	0.00940803	0.0502302	0.0107182	0.0106692	0.00828059	0.0155405	0.01383	0.0111239	0.0108931	0.00932789	0.0153888	0.0280968	0.0177459	0.210752	0.109679	0.345699	0.268845	0.0364755	0.0141257	0.102246	0.116656	0.207224	0.129953	0.0126559	0.0102488	0.0115124	0.357011	0.277791	0.259779	0.0531964
Q8CI61	Q8CI61	BAG family molecular chaperone regulator 4	Bag4	3.20253	2.36369	0.0106888	0.0338574	0.0261604	0.0048585	0.00929765	0.17198	0.00320756	0.00909935	0.0107948	0.00962426	0.00730448	0.00885391	0.0131876	0.0150171	0.393751	0.28107	0.169456	0.0316324	0.0232954	0.0102304	0.0386916	0.522669	0.608957	0.389394	0.0236542	0.0169537	0.00920168	0.0589193	0.0227005	0.223005	0.437193
Q62318	Q62318	Transcription intermediary factor 1-beta	Trim28	3.20204	4.75486	0.0459852	0.101779	0.0484045	0.00521068	0.225167	0.243504	0.463122	0.818236	0.341426	0.00969014	0.0207252	0.123734	0.150102	1.86595	1.12387	2.41067	3.1981	1.97218	1.00574	0.428826	0.741535	3.54711	1.05945	2.86962	0.187265	0.0504701	0.176087	2.65844	2.50231	1.21535	1.26647
Q60972	Q60972	Histone-binding protein RBBP4	Rbbp4	3.17522	5.68472	0.107742	0.00624946	1.35652	0.00877995	1.14325	5.63682	5.37979	5.95148	2.79381	4.7943	0.642525	0.382626	0.704125	21.5021	11.0958	15.6564	19.6237	16.8176	14.5055	12.9213	7.35586	29.3475	33.9139	38.2151	0.0227627	1.20201	0.041833	21.2032	18.3585	11.034	18.6205
Q9EQU5	Q9EQU5	Protein SET	Set	3.1737	1.3613	0.486918	0.0119191	0.0176601	0.0048918	0.00548666	0.0336268	0.0143412	0.377728	0.00858323	0.0101628	0.0127183	0.0130019	0.00621352	0.0370307	0.00797387	0.039036	1.0064	0.767049	0.574533	0.00969118	0.0350198	0.0295572	3.19605	1.95783	0.037111	0.0109159	0.0213374	1.15871	0.0368323	0.0239452	0.031584
Q08943	Q08943	FACT complex subunit SSRP1	Ssrp1	3.14425	2.10864	0.137904	0.232815	0.0166495	0.0143208	0.0115481	0.0104094	0.0194394	0.00439475	0.0143167	0.0194711	0.00996216	0.0125842	0.0177686	1.19392	0.120923	0.365509	0.395219	0.0152703	0.00930806	0.130837	0.0283647	0.191282	0.775404	0.675968	0.0119286	0.0140712	0.0176032	1.28366	0.124772	0.0154972	0.143104
P23708	P23708	Nuclear transcription factor Y subunit alpha	Nfya	3.13564	0.564015	0.014826	0.0215879	0.0169776	0.00501652	0.0151795	0.0139105	0.0117005	0.017036	0.0376811	0.0349312	0.0148474	0.0243515	0.0095062	0.0103155	0.00860679	0.0222773	0.0195122	1.53985	0.0134274	0.00977181	0.00704575	0.0163119	0.0933149	0.026131	0.0114357	0.0404096	0.00484955	0.00952305	2.66748	0.0204597	0.0456722
Q8VD76	Q8VD76	General transcription factor IIH subunit 3	Gtf2h3	3.12398	2.03423	0.00685435	0.023807	0.00882832	0.00605902	0.025167	0.0126152	0.014006	0.00863133	0.0137419	0.00808622	0.0599143	0.029941	0.0196353	0.0174512	0.164346	0.0163546	0.515389	0.240496	0.0111276	0.0352042	0.0450926	0.0120808	0.3672	0.32565	0.0214592	0.0371861	0.00420663	0.00862694	0.257099	0.00846117	0.0283165
Q7TQK1	Q7TQK1	Integrator complex subunit 7	Ints7	3.10796	2.52911	0.0081687	0.0366688	0.019327	0.00638466	0.00331249	0.054687	0.0245011	0.0152944	0.0169231	0.0343573	0.0107854	0.029328	0.0350716	0.188212	0.0952948	0.288626	0.563794	0.234607	0.012281	0.0258499	0.0187739	0.239004	0.0272477	0.457016	0.0126917	0.0372076	0.0113714	0.534091	0.261832	0.0203967	0.249053
Q924K8	Q924K8	Metastasis-associated protein MTA3	Mta3	3.10232	2.11523	0.017427	0.0111276	0.0100561	0.0035192	0.00710772	0.0150417	0.0572713	0.00468028	0.00993932	0.00739987	0.00584889	0.0292851	0.0187192	0.139831	0.0228203	0.0504921	0.156931	0.0251791	0.00849971	0.00684933	0.0384813	0.236731	0.394627	0.354185	0.0331898	0.00839207	0.00564978	0.068629	0.0066946	0.010514	0.0366558
Q9JIB4	Q9JIB4	General transcription factor IIH subunit 2	Gtf2h2	3.09156	1.83055	0.0147776	0.011265	0.0180423	0.00502852	0.0057097	0.0290429	0.0214054	0.0144992	0.010887	0.0082374	0.00843925	0.0277119	0.0123507	0.0227744	0.0262	0.0226232	0.248382	0.129102	0.104884	0.0125422	0.00812306	0.0111377	0.360729	0.40515	0.0230195	0.00968482	0.0112423	0.404801	0.0318731	0.00749203	0.0227277
Q8BP71;Q9JJ43;Q8BIF2	Q8BP71;Q9JJ43	RNA binding protein fox-1 homolog 2;RNA binding protein fox-1 homolog 1	Rbfox2;Rbfox1	3.09104	2.31988	0.0208867	0.0228159	0.28916	0.00481331	0.0140116	0.245727	0.0128451	0.0202456	0.00982741	0.0185222	0.00620746	0.0234063	0.0107674	0.357447	0.00896843	0.0160078	0.708281	0.40156	0.31586	0.0388263	0.0602793	0.852733	0.862566	1.41907	0.0495241	0.0150351	0.028817	0.971613	0.245023	0.502716	0.0223494
Q64511;Q01320	Q64511	DNA topoisomerase 2-beta	Top2b	3.00418	4.0938	0.0115462	0.0288087	0.00625181	0.0112844	0.00944232	0.0971821	0.0699794	0.117434	0.0473706	0.0279181	0.0370911	0.0187891	0.0498434	0.400425	0.087793	0.183963	0.64137	0.320058	0.33212	0.165215	0.0255145	0.275952	0.525347	0.660306	0.0214007	0.00955455	0.0166717	0.664032	0.2126	0.0272265	0.273943
Q61191	Q61191	Host cell factor 1;HCF N-terminal chain 1;HCF N-terminal chain 2;HCF N-terminal chain 3;HCF N-terminal chain 4;HCF N-terminal chain 5;HCF N-terminal chain 6;HCF C-terminal chain 1;HCF C-terminal chain 2;HCF C-terminal chain 3;HCF C-terminal chain 4;HCF C-terminal chain 5;HCF C-terminal chain 6	Hcfc1	2.99195	4.24748	0.00668563	0.0130383	0.018221	0.0112249	0.0454041	0.3613	0.238647	0.290545	0.0129219	0.0998844	0.0191846	0.0102811	0.00844025	0.649918	0.404494	0.698383	1.11283	1.54469	0.246232	0.295536	0.208836	0.92891	0.528568	1.02717	0.0146566	0.0291854	0.0179252	1.62355	0.820073	0.176024	0.664648
Q8K3X4	Q8K3X4	Interferon regulatory factor 2-binding protein-like	Irf2bpl	2.99083	1.78908	0.0114647	0.0222694	0.0233059	0.0125889	0.00556367	0.0174315	0.00782595	0.0200165	0.0110495	0.0282976	0.0105272	0.0198983	0.0575062	0.468336	0.137206	0.229921	0.0227216	0.0359288	0.0336191	0.0246254	0.0228405	0.0142148	0.157845	0.519158	0.0149392	0.0214412	0.00619429	0.0146205	0.052777	0.00815018	0.0192619
O09106	O09106	Histone deacetylase 1	Hdac1	2.98491	4.00494	0.0113853	0.254912	0.595834	0.508463	0.483168	1.72722	0.784491	1.48827	0.027436	0.0213368	0.0171779	0.0067923	0.435815	9.24762	4.13715	7.40181	2.64452	3.87566	2.9494	0.61034	1.82879	4.32874	1.81914	3.77667	0.0167545	0.0124863	0.452891	4.54274	3.03924	0.745297	7.204
P61963	P61963	DDB1- and CUL4-associated factor 7	Dcaf7	2.94169	1.35666	0.0131006	0.0140307	0.004315	0.00524775	0.0278864	0.0207712	0.013522	0.0161862	0.00951921	0.00492811	0.0159799	0.0129038	0.00991898	0.0144062	0.0063235	0.00919474	0.258647	0.00972181	0.269744	0.00798494	0.013797	0.0223209	0.0590443	0.423011	0.0111618	0.0276922	0.00870659	0.356177	0.0146185	0.0132113	0.0306033
P45448	P45448	Nuclear receptor subfamily 5 group A member 2	Nr5a2	2.92581	1.52125	0.0142297	0.0185557	0.00531228	0.0139487	0.010333	0.0306382	0.00560089	0.0268417	0.00606642	0.0129628	0.0199897	0.0774521	0.0118837	0.0109432	0.00683919	0.0544213	0.52164	0.039323	0.017164	0.0116708	0.038558	0.525427	0.255016	0.151008	0.0328557	0.00906799	0.00654773	0.625161	0.207963	0.0252274	0.0305221
Q9D787	Q9D787	Peptidyl-prolyl cis-trans isomerase-like 2	Ppil2	2.91116	1.66543	0.0242865	0.00626164	0.00767533	0.0124691	0.0142728	0.0148421	0.0247955	0.00719821	0.00774442	0.027977	0.0146575	0.00925183	0.00941976	0.0107324	0.0356858	0.0377889	0.0122072	0.175475	0.0185852	0.108855	0.347484	0.358262	0.0324251	0.0136155	0.0105698	0.00656405	0.00890383	0.332419	0.0121195	0.0192185	0.388911
Q8K284	Q8K284	General transcription factor 3C polypeptide 1	Gtf3c1	2.90854	3.87373	0.00881609	0.0245373	0.00872366	0.00845443	0.0194521	0.0148558	0.0148305	0.00759541	0.0162478	0.0250339	0.0200681	0.0141043	0.0320515	0.108066	0.0325188	0.0905753	0.19336	0.222433	0.0305878	0.0332718	0.0327161	0.20701	0.217762	0.196228	0.023054	0.017423	0.0118757	0.184376	0.240426	0.0181388	0.0212408
P70288	P70288	Histone deacetylase 2	Hdac2	2.90478	4.59702	0.0135553	0.0124597	0.194422	0.016016	0.00549508	0.670318	0.490868	0.800521	0.00699564	0.324642	0.0052638	0.30478	0.00887071	2.21029	1.52896	2.95651	2.46197	1.15734	0.991276	0.223568	0.225149	2.42327	2.33894	1.56952	0.0237807	0.0109495	0.0134414	2.04183	2.21882	0.393115	1.66324
Q8JZS6	Q8JZS6	NEDD4-binding protein 2-like 2	N4bp2l2	2.88167	1.4386	0.00933778	0.00773854	0.00866646	0.0164046	0.00919973	0.0128342	0.0173935	0.0402305	0.00669839	0.00673571	0.0179262	0.012324	0.0199524	0.0229893	0.145455	0.0204181	0.42168	0.361702	0.00984787	0.0249207	0.037266	0.0134221	0.0686	0.030146	0.0504976	0.0188998	0.0239962	0.316382	0.371467	0.271464	0.0368013
Q8K019	Q8K019	Bcl-2-associated transcription factor 1	Bclaf1	2.86806	1.72259	0.0197774	0.00991636	0.0427222	0.00496304	0.00833551	0.0066028	0.0116013	0.00845864	0.00954284	0.0196214	0.0433289	0.0196137	0.0185643	0.0233663	0.0167481	0.0117735	0.298153	0.0145166	0.00607214	0.0172855	0.0260618	0.331571	0.381246	0.251118	0.00925322	0.0188025	0.045086	0.274274	0.0126843	0.170725	0.253991
Q9JJD0	Q9JJD0	THAP domain-containing protein 11	Thap11	2.86602	0.651467	0.0182011	0.0221906	0.0447866	0.00232623	0.0107445	0.0112002	0.0134157	0.0104985	0.0286729	0.0129371	0.0316939	0.0509979	0.0145576	0.0157089	0.243195	0.022336	1.28005	0.00504538	0.0195654	0.0343531	0.0103044	0.00796308	0.0238525	0.0169414	0.012128	0.0224611	0.00303156	0.594409	0.036638	0.0248989	0.0210952
Q9CQU1	Q9CQU1	Microfibrillar-associated protein 1	Mfap1	2.86513	0.956884	0.0243176	0.0140389	0.0103245	0.0143922	0.057231	0.0168912	0.00916121	0.0176563	0.0162147	0.00706368	0.00891935	0.0293404	0.0225094	0.00628081	0.0245618	0.640125	0.690495	0.0229802	0.00972822	0.0104688	0.0280321	0.0178333	0.0320041	0.0468087	0.0188073	0.022149	0.0129815	0.731452	0.022315	0.0121963	0.0334991
Q8VDS4	Q8VDS4	Regulation of nuclear pre-mRNA domain-containing protein 1A	Rprd1a	2.86225	1.96877	0.0131211	0.0133618	0.0102019	0.0169077	0.0116441	0.00895031	0.0113082	0.0872144	0.015101	0.0172204	0.027815	0.0118197	0.0155907	0.147759	0.0193461	0.0167246	0.521892	0.0110787	0.0449094	0.0342812	0.0437539	0.24707	0.272675	0.241818	0.0101107	0.0109007	0.00388573	0.483747	0.0200979	0.0146426	0.0389331
Q8K3W0	Q8K3W0	BRCA1-A complex subunit BRE	Bre	2.8586	1.01873	0.0393769	0.00403138	0.00890074	0.00584614	0.00517627	0.0208473	0.00394775	0.0221489	0.0231494	0.0145123	0.0134148	0.0112225	0.0182071	0.0169205	0.00902511	0.0198556	0.151767	0.0440758	0.0160187	0.0183979	0.0223236	0.210679	0.645288	0.016523	0.0179675	0.0117169	0.0107446	0.0185705	0.00955406	0.0231069	0.404661
Q8BL74	Q8BL74	General transcription factor 3C polypeptide 2	Gtf3c2	2.85237	1.58089	0.00748254	0.0157953	0.0389462	0.0104792	0.0120283	0.00418402	0.0143935	0.00832241	0.0155842	0.0194088	0.016297	0.0215447	0.0244938	0.00824565	0.339369	0.0416444	0.387367	0.0402022	0.00519317	0.0256321	0.0255295	0.0358466	0.324035	0.0438476	0.0290227	0.0141368	0.0139257	0.407387	0.0088283	0.0112169	0.028984
O88712	O88712	C-terminal-binding protein 1	Ctbp1	2.84609	1.51038	0.023968	0.0233706	0.0298641	0.00582458	0.00794932	0.0141727	0.0188104	0.109441	0.0253466	0.021689	0.0263507	0.0299336	0.0213495	0.0312916	0.267913	0.00719985	0.593275	0.68082	0.0153217	0.0158644	0.0197975	0.0224231	0.0251312	0.499562	0.0141436	0.0114993	0.00691553	0.754946	0.187971	0.0113211	1.07597
P70694;Q91WR5;Q8K023	P70694	Estradiol 17 beta-dehydrogenase 5	Akr1c6	2.83221	3.02164	0.0167251	0.0261603	0.00784426	0.0031135	0.0135328	0.140992	1.01873	1.04634	0.327148	0.268887	0.00798407	0.0359074	0.0162445	0.0191511	0.943318	0.995829	2.04792	3.20306	0.0437131	0.00884883	3.02225	2.07084	2.54774	2.75112	0.0200804	0.0119094	0.125837	2.24898	2.03128	1.19523	1.53279
O54915	O54915	Nuclear receptor subfamily 1 group I member 2	Nr1i2	2.82709	2.46085	0.0127807	0.0242244	0.0305264	0.00932422	0.0190293	0.0120631	0.0404236	0.0120219	0.00513772	0.00789982	0.0055939	0.0263751	0.00899675	0.00518336	0.189728	0.102875	0.288642	0.0161025	0.152433	0.0164474	0.0101622	0.0187385	0.247532	0.239533	0.0110842	0.0177166	0.011003	0.167914	0.0290123	0.00669058	0.192551
Q61458	Q61458	Cyclin-H	Ccnh	2.82007	1.69546	0.0220609	0.0318651	0.0166284	0.0120184	0.0202422	0.0274683	0.0100041	0.0102162	0.00951341	0.00480231	0.00837069	0.0290838	0.0412331	0.0126665	0.131388	0.00997101	0.325941	0.171941	0.010524	0.0123741	0.0104583	0.243239	0.496666	0.029909	0.0160917	0.0189779	0.0173278	0.205839	0.0199745	0.0102794	0.109445
Q80V86	Q80V86	Integrator complex subunit 8	Ints8	2.81353	1.71192	0.0198156	0.0129821	0.0178468	0.00877904	0.0208217	0.0387057	0.0148659	0.0167578	0.00530706	0.0306047	0.037216	0.0151638	0.0079273	0.0505432	0.0114644	0.109621	0.30911	0.0996319	0.018628	0.00921828	0.020365	0.010603	0.416943	0.411919	0.0115829	0.00569597	0.0154103	0.442925	0.0381187	0.0300368	0.12004
O08811	O08811	TFIIH basal transcription factor complex helicase XPD subunit	Ercc2	2.80292	1.36297	0.0127991	0.013218	0.0308799	0.00671645	0.0113821	0.0190114	0.0132266	0.0165498	0.011335	0.0518611	0.00980756	0.0187578	0.00936722	0.107253	0.0278718	0.0176053	0.602768	0.184458	0.0168532	0.0193651	0.0761807	0.212407	0.0419524	0.0213668	0.0096295	0.0159824	0.0049395	0.517995	0.231497	0.0907553	0.168051
O35343	O35343	Importin subunit alpha-3	Kpna4	2.77649	4.12883	0.0259036	0.120785	0.190238	0.0382648	0.533828	2.33013	0.0371856	0.36282	0.276222	0.541694	0.013788	0.21227	0.102355	1.78407	3.59975	2.85082	4.23316	3.74789	0.292061	0.98192	0.405288	2.44077	4.11409	3.29508	0.387045	0.394024	0.0529968	3.60484	2.85448	1.05584	1.98249
P97760	P97760	DNA-directed RNA polymerase II subunit RPB3	Polr2c	2.76604	2.49454	0.0111594	0.035783	0.0313499	0.0116918	0.027884	0.215058	0.334418	0.0173686	0.0103653	0.0284817	0.0145817	0.0333367	0.0108172	0.451678	0.374416	0.365451	0.467117	0.77494	0.0341307	0.0257146	0.0332991	1.05707	0.042489	0.876471	0.0315475	0.00708933	0.0210552	0.587204	0.0258231	0.0175835	0.383186
P97386	P97386	DNA ligase 3	Lig3	2.76454	2.94903	0.00840104	0.0301564	0.0527521	0.00716048	0.023971	0.0380118	0.0469936	0.0353892	0.0174034	0.00827058	0.0114395	0.010768	0.0150588	0.0632743	0.0744602	0.0755669	0.392949	0.0962672	0.0637421	0.0887833	0.0836357	0.131678	0.350751	0.337074	0.0476567	0.043225	0.0226215	0.185177	0.0824765	0.0754346	0.0446457
A2ABV5	A2ABV5	Mediator of RNA polymerase II transcription subunit 14	Med14	2.75672	2.53266	0.00879839	0.0382839	0.0070227	0.00234596	0.0195828	0.014159	0.00747371	0.016767	0.0169111	0.0290869	0.0138661	0.0254977	0.0021863	0.0155715	0.0771822	0.00974914	0.290003	0.148715	0.0330769	0.0191713	0.0415407	0.141105	0.13332	0.245657	0.00656919	0.0150536	0.0373166	0.138651	0.0852101	0.0226691	0.0288426
Q8BMQ2	Q8BMQ2	General transcription factor 3C polypeptide 4	Gtf3c4	2.75499	1.53619	0.0266599	0.0394776	0.0188002	0.0231042	0.0126527	0.0503918	0.00674029	0.0241492	0.012831	0.00637606	0.00910294	0.0278548	0.0272568	0.01926	0.022862	0.0266572	0.423699	0.149876	0.0144943	0.0173497	0.0254506	0.0958543	0.243268	0.591405	0.023862	0.0177987	0.0069415	0.734355	0.0239807	0.021114	0.0512252
Q9DC48	Q9DC48	Pre-mRNA-processing factor 17	Cdc40	2.74901	0.674345	0.02704	0.0262351	0.0146282	0.00690165	0.0292247	0.0193026	0.00984977	0.0065256	0.0166702	0.007942	0.015983	0.0098116	0.0159688	0.0101988	0.0121368	0.0335196	0.00814917	0.135482	0.00973872	0.0170956	0.0241243	0.868248	0.0282958	0.0252755	0.0159693	0.022932	0.0146839	0.0242895	0.135373	0.0160306	0.035779
Q61315	Q61315	Adenomatous polyposis coli protein	Apc	2.72285	0.590845	0.0172845	0.00861864	0.0263393	0.00636002	0.0691727	0.0170304	0.0182534	0.005354	0.00933446	0.0141298	0.0138802	0.0179613	0.00612605	0.0695498	0.0133011	0.00936904	0.0150162	0.0232914	0.0183409	0.0113037	0.0318459	0.0358983	1.04176	0.0142571	0.0130331	0.00957397	0.0129137	0.0323565	0.0381471	0.0138494	0.0270032
Q99K74	Q99K74	Mediator of RNA polymerase II transcription subunit 24	Med24	2.71723	2.48674	0.0166693	0.0329282	0.0154251	0.0219041	0.0226864	0.0112964	0.00729128	0.0193661	0.0178993	0.0316175	0.0446878	0.00643627	0.0309405	0.0858616	0.145653	0.0387432	0.307497	0.0718355	0.0154218	0.0080721	0.0243374	0.203363	0.37857	0.273927	0.0160593	0.018172	0.0156785	0.18636	0.0179586	0.0122159	0.0474984
P70324	P70324	T-box transcription factor TBX3	Tbx3	2.70951	1.07018	0.0153473	0.0106883	0.0294798	0.00363368	0.00783738	0.027275	0.0128667	0.0356435	0.0224861	0.021571	0.0152108	0.0229461	0.0474912	0.024204	0.0191004	0.0172941	0.573316	0.635056	0.067967	0.0199185	0.0196023	0.0968838	0.00807867	0.0266567	0.0213051	0.00634446	0.0095375	0.511075	0.00743577	0.00986028	0.0312618
Q5XJE5	Q5XJE5	RNA polymerase-associated protein LEO1	Leo1	2.69498	1.80106	0.0226354	0.0150642	0.0118999	0.00312865	0.00995106	0.0137939	0.00663575	0.0172779	0.0116928	0.0165058	0.00654474	0.0133107	0.0300567	0.00874755	0.288527	0.129211	0.264434	0.139906	0.0576555	0.0108114	0.0188032	0.0087857	0.0259345	0.025209	0.0239846	0.014235	0.00919046	0.239774	0.0208791	0.0238583	0.0522799
Q9Z2E1	Q9Z2E1	Methyl-CpG-binding domain protein 2	Mbd2	2.69303	2.45925	0.0138005	0.0189218	1.05753	0.00463232	0.0122173	0.241492	0.00974262	0.0179212	0.0132239	0.0137017	0.0272624	0.0193916	0.014586	0.327942	0.441713	1.04819	1.84559	0.50769	0.286017	0.0143038	0.0211773	1.34943	0.824572	1.34645	0.0119587	0.0159116	0.0214098	1.88183	0.76445	0.0267631	0.285049
P70353	P70353	Nuclear transcription factor Y subunit gamma	Nfyc	2.68139	0.907097	0.0132765	0.0129965	0.0103823	0.0133435	0.00730591	0.0119102	0.0193943	0.00926087	0.00830992	0.0086217	0.0118541	0.0260407	0.0473445	0.327282	0.0129596	0.0134173	0.591902	0.0182663	0.0173355	0.00764113	0.0253127	0.013938	0.0392653	0.0184714	0.0169807	0.00613079	0.0132028	1.26124	0.0242537	0.0301196	0.0137544
Q9QX47	Q9QX47	Protein SON	Son	2.6745	1.34844	0.184454	0.124304	0.0245711	0.0290368	0.0377961	0.136659	0.119104	0.341166	0.916003	0.488074	0.0180471	0.0107083	0.109727	0.100994	0.857262	0.16482	5.22344	3.94949	0.409582	0.0649239	0.0362861	1.9987	0.216477	0.697193	6.15894	1.84493	0.173982	4.33183	3.77009	9.16993	6.19142
Q3UH06	Q3UH06	Ras-responsive element-binding protein 1	Rreb1	2.66944	1.72233	0.00923202	0.0189535	0.00793012	0.00863847	0.0143005	0.0357906	0.0220079	0.0150476	0.0151762	0.0102122	0.00729909	0.0227426	0.0178389	0.0658691	0.0156842	0.0300094	0.283513	0.00880049	0.106436	0.0178705	0.010727	0.0042744	0.256044	0.305221	0.00896567	0.041671	0.0192998	0.144919	0.0932476	0.00702252	0.132043
P37242;P63058	P37242	Thyroid hormone receptor beta	Thrb	2.66821	0.998684	0.0238761	0.0135523	0.0141337	0.0130432	0.0219982	0.0117515	0.0250367	0.0112546	0.0191864	0.0380689	0.0197169	0.0133972	0.0102357	0.0237178	0.0686645	0.0467807	0.256382	0.00632353	0.0186303	0.0168314	0.0762926	0.693929	0.0430794	0.0146637	0.00926366	0.0118917	0.0144257	0.481468	0.0113827	0.0167885	0.130752
Q8C4Y3	Q8C4Y3	Negative elongation factor B	Nelfb	2.66566	3.42124	0.0102185	0.0194543	0.00442526	0.0272552	0.0847467	0.0159688	0.0109876	0.0635225	0.0105091	0.00938701	0.0227414	0.00842675	0.0128351	0.0881374	0.23692	0.216715	0.195865	0.0906538	0.0125716	0.0174742	0.0118907	0.227694	0.235013	0.280326	0.0254149	0.00684965	0.00384926	0.239204	0.098232	0.0193113	0.0255898
Q9DBA9	Q9DBA9	General transcription factor IIH subunit 1	Gtf2h1	2.66066	1.43429	0.00669823	0.0117965	0.00717244	0.0120323	0.0360767	0.00609777	0.0151781	0.00982315	0.0162808	0.00770892	0.00943881	0.00899492	0.034785	0.00431834	0.018143	0.00749538	0.0747512	0.139021	0.00775059	0.0143507	0.0195791	0.0715326	0.234771	0.382512	0.00871988	0.0482593	0.00949525	0.20328	0.0918877	0.00979685	0.0391003
E9Q1P8	E9Q1P8	Interferon regulatory factor 2-binding protein 2	Irf2bp2	2.65069	2.00225	0.0381197	0.00759436	0.0128054	0.02339	0.0163336	0.00553224	0.0187444	0.0156078	0.0329176	0.00593496	0.0251558	0.0108889	0.0192799	0.0974212	0.222198	0.369365	0.0311266	0.0239729	0.274033	0.0397768	0.0284435	0.0174995	0.0849851	0.0455499	0.0226293	0.0265986	0.00727048	0.0211045	0.016858	0.0225164	0.0275738
Q4VBE8	Q4VBE8	WD repeat-containing protein 18	Wdr18	2.64736	1.07011	0.0297387	0.0119941	0.0239013	0.0101326	0.0139705	0.029835	0.0155414	0.017204	0.0197525	0.00967387	0.0199401	0.0234235	0.0312951	0.0178237	0.0115029	0.00677044	0.640913	0.00574846	0.0144145	0.0112997	0.00982074	0.0264188	0.286796	0.327764	0.0115236	0.0200286	0.00882579	0.608441	0.413899	0.0308213	0.0163077
Q9D7M8	Q9D7M8	DNA-directed RNA polymerase II subunit RPB4	Polr2d	2.63325	1.49096	0.015049	0.0147717	0.00649831	0.911575	0.0233995	0.0120815	0.0214562	0.0206662	0.00619183	0.0207433	0.00600896	0.0198374	0.00860366	0.752858	0.0514224	0.422153	0.292302	0.0182031	0.0262232	0.615866	0.354697	0.982	0.0306333	2.15947	0.0163435	0.0176999	0.00455285	0.401005	0.0143531	0.0239373	0.0210383
O35344	O35344	Importin subunit alpha-4	Kpna3	2.63199	4.52771	0.015575	0.0333437	0.260028	0.0160198	0.164437	0.492549	0.584326	0.57151	0.00352241	1.36013	0.0168437	0.689539	0.0122451	1.43516	2.72969	2.05627	4.05582	3.1985	0.911876	0.576063	0.823797	1.54238	2.4162	2.38917	0.0206169	0.0262073	0.0155323	3.24392	2.81157	0.01852	1.34534
Q61216	Q61216	Double-strand break repair protein MRE11A	Mre11a	2.62193	1.36569	0.0123213	0.0111637	0.0177416	0.00503056	0.0224914	0.016119	0.00704303	0.0274187	0.0142593	0.00496114	0.0110938	0.019884	0.00677746	0.0189706	0.00815931	0.0209458	0.0208762	0.00981581	0.0265995	0.0389729	0.0285219	0.253084	0.133444	0.358925	0.0349341	0.0141596	0.00416266	0.0240381	0.0223613	0.0174846	0.0276652
Q03160	Q03160	Growth factor receptor-bound protein 7	Grb7	2.61137	1.03777	0.0129515	0.0203475	0.0150189	0.00607964	0.00808468	0.0128147	0.0730808	0.00617246	0.00664498	0.0160549	0.0109891	0.00384424	0.0182495	0.0187657	0.0183155	0.00848953	0.109814	0.0479648	0.0136676	0.00884505	0.0158692	0.00975321	0.533391	0.302699	0.0205794	0.0207219	0.0149755	0.0148159	0.0269467	0.0381324	0.0284294
Q99M28	Q99M28	RNA-binding protein with serine-rich domain 1	Rnps1	2.56732	3.25064	0.0163106	0.0234512	0.249443	0.00726271	0.684566	0.273378	0.0171492	0.253855	0.550474	1.06115	0.00958581	0.0148753	0.475154	2.15521	2.14828	2.30744	1.81654	1.17701	0.779542	0.84412	0.494205	4.35131	0.0436147	2.12136	0.0133345	0.0142464	0.00501707	1.30344	0.0305509	0.0152811	5.50417
Q61033	Q61033	Lamina-associated polypeptide 2, isoforms alpha/zeta	Tmpo	2.5615	1.44725	0.0418994	0.0298999	0.0189545	0.00513472	0.00270634	0.00576716	0.0682861	0.0101204	0.00992109	0.10655	0.00639607	0.01292	0.0153609	0.0890839	0.089807	0.140098	0.0160427	0.0185888	0.00596749	0.010829	0.0168777	0.238864	0.622624	0.419143	0.0138384	0.0176181	0.0253298	0.193059	0.108976	0.0561479	0.0215501
O55201	O55201	Transcription elongation factor SPT5	Supt5h	2.55637	3.89601	0.0437533	0.018931	0.0217697	0.0157262	0.0207625	0.793925	0.24277	0.488238	0.163147	0.19865	0.0430977	0.193071	0.111143	1.02255	0.896399	0.916316	2.42611	2.14514	0.856976	0.394189	0.452699	0.779055	0.717331	1.11467	0.0182953	0.0311069	0.0146734	2.26565	1.88359	0.0286937	0.344511
Q922P9	Q922P9	Putative oxidoreductase GLYR1	Glyr1	2.49053	4.17811	0.00506617	0.00981259	0.050429	0.00565832	0.427758	0.99602	0.763803	0.282623	0.0126673	0.121651	0.0182069	0.0535048	0.0415591	0.996225	1.50534	1.89316	2.07377	0.580895	0.489285	0.641648	0.398722	1.8979	1	1.78434	0.0240527	0.0140643	0.0464337	2.51667	0.668768	0.0436747	0.936355
Q99PP7	Q99PP7	E3 ubiquitin-protein ligase TRIM33	Trim33	2.48233	1.38507	0.0127557	0.0322999	0.0311401	0.00654622	0.0205144	0.00560903	0.0104931	0.025458	0.0101544	0.0430394	0.0208394	0.00458934	0.0120477	0.0246803	0.00595825	0.0262301	0.276307	0.0597802	0.0075873	0.0185562	0.0156615	0.254945	0.394687	0.0290601	0.00670344	0.00770868	0.00633631	0.143984	0.0635951	0.0113011	0.0241401
O08755	O08755	Hepatocyte nuclear factor 6	Onecut1	2.48179	1.92299	0.0248795	0.00491508	0.0222526	0.0123927	0.0170414	0.0171211	0.017606	0.0124625	0.0123291	0.00845543	0.0119152	0.0371799	0.0278776	0.0113347	0.0216828	0.167315	0.26925	0.229112	0.0258598	0.00573352	0.235094	0.0140196	0.0639552	0.0268638	0.0387855	0.0072108	0.0294343	0.297436	0.264232	0.0113868	0.0306684
Q8CGF7;Q3B807	Q8CGF7	Transcription elongation regulator 1	Tcerg1	2.48113	2.56651	0.00484347	0.0166196	0.00857778	0.0286694	0.00525873	0.346208	0.156154	0.425089	0.0072673	0.0863132	0.00901265	0.023792	0.00817008	0.206019	0.607273	0.719897	1.01172	0.673436	0.0201484	0.178102	0.0682776	1.20193	0.145504	0.48721	0.0119083	0.0175909	0.0194837	0.809677	0.493771	0.118766	0.531202
Q60674	Q60674	Nuclear receptor subfamily 1 group D member 2	Nr1d2	2.47811	1.15628	0.0107735	0.00644571	0.020489	0.00686262	0.01938	0.0366519	0.00571577	0.0147706	0.00954542	0.0193202	0.0110756	0.0315166	0.0206252	0.0278917	0.0246546	0.048978	0.0207282	0.0091703	0.0099525	0.0233391	0.0172247	0.0850527	0.303186	0.434823	0.0249314	0.0137112	0.00963738	0.0799731	0.0224095	0.00795852	0.0451352
Q9JLV1	Q9JLV1	BAG family molecular chaperone regulator 3	Bag3	2.45868	1.86797	0.0229693	0.033632	0.00730138	0.00469692	0.0350514	0.0566026	0.0364274	0.0225271	0.284022	0.00744153	0.00774753	0.0356298	0.0196284	0.0193205	0.494305	0.0303087	0.814766	0.326269	0.0453223	0.361858	0.351502	0.15187	0.0194581	0.0534342	0.333686	0.0165619	0.015578	0.727043	0.446382	0.429854	0.625187
P54254	P54254	Ataxin-1	Atxn1	2.42974	2.39048	0.0156613	0.0115218	0.00636346	0.0163988	0.0145362	0.0126749	0.00653054	0.0102332	0.0160673	0.0105588	0.00937003	0.0511363	0.0118602	0.0277519	0.0436238	0.0133861	0.11384	0.146652	0.0952875	0.0135048	0.213705	0.172635	0.018742	0.0203723	0.0228731	0.0128785	0.0131144	0.204371	0.0100495	0.0168201	0.0537675
O88939	O88939	Zinc finger and BTB domain-containing protein 7A	Zbtb7a	2.41123	1.03285	0.00741091	0.0148371	0.0348366	0.00919416	0.00512097	0.013334	0.0190854	0.00981328	0.0203272	0.0129183	0.0120655	0.0150809	0.0124887	0.0134805	0.0216842	0.00853722	0.0194968	0.321642	0.0140829	0.00672939	0.0252583	0.344667	0.0374233	0.0264774	0.0125002	0.0320113	0.00878821	0.341946	0.359955	0.0175241	0.0362684
Q9CZ44	Q9CZ44	NSFL1 cofactor p47	Nsfl1c	2.40184	1.89648	0.0194644	0.0630122	0.0281937	0.00568558	0.126382	0.0072621	0.00579024	0.00785808	0.0144699	0.0597233	0.0109109	0.0448166	0.0266112	0.0152377	0.225553	0.270352	0.443303	0.432681	0.0201889	0.0162199	0.0221245	0.370108	0.036069	0.027099	0.00932922	0.00531785	0.0148788	0.793548	0.366585	0.0373368	0.0354151
Q9JLV6	Q9JLV6	Bifunctional polynucleotide phosphatase/kinase;Polynucleotide 3-phosphatase;Polynucleotide 5-hydroxyl-kinase	Pnkp	2.39993	1.36152	0.0132673	0.0179173	0.0121166	0.00430084	0.0312877	0.0204837	0.00663448	0.0212451	0.0103726	0.0178165	0.00791358	0.0148318	0.00755496	0.00902855	0.159193	0.0414938	0.00877151	0.173389	0.0247965	0.0196052	0.0181723	0.0113293	0.0340313	0.329679	0.0317666	0.0122564	0.00222729	0.0194833	0.00856887	0.0139675	0.0300269
O88874	O88874	Cyclin-K	Ccnk	2.38881	0.896734	0.0188337	0.0121686	0.0438855	0.00251484	0.0123428	0.0442825	0.00615056	0.0144706	0.0212736	0.0131816	0.00692299	0.0099062	0.0186564	0.0107822	0.281395	0.0304952	0.0204042	0.0107599	0.0147569	0.0103986	0.0202979	0.0337915	0.532438	0.0297583	0.0339946	0.00712329	0.00814029	0.0229927	0.0310642	0.00626231	0.0531265
P42227	P42227	Signal transducer and activator of transcription 3	Stat3	2.38018	2.01345	0.0240372	0.0054657	0.0104661	0.0130756	0.00652497	0.0144315	0.0617809	0.0762683	0.00464116	0.0153502	0.0223368	0.0567559	0.087011	0.0968735	0.00853385	0.00706766	0.256268	0.110357	0.0822787	0.0770409	0.0988762	0.265467	0.573366	0.177742	0.0136328	0.0123913	0.0111254	0.136565	0.113498	0.0187031	0.0664869
Q921I9	Q921I9	Exosome complex component RRP41	Exosc4	2.36952	0.55831	0.0218998	0.0316974	0.0164109	0.0243596	0.00987692	0.0241229	0.00827558	0.0424516	0.0161709	0.0168279	0.015116	0.00784283	0.011561	0.0139988	0.0115133	0.0175265	0.0404789	0.0230348	0.00871331	0.0114963	0.035381	0.0280965	0.0179808	0.870138	0.0312849	0.0125782	0.010468	0.282925	0.0129874	0.0180813	0.0343112
Q9JLJ2	Q9JLJ2	4-trimethylaminobutyraldehyde dehydrogenase	Aldh9a1	2.36331	0.872874	0.0106113	0.0160198	0.0161332	0.00742708	0.0148297	0.00678093	0.0219755	0.0355888	0.00251394	0.010364	0.0288379	0.0184018	0.0257726	0.0182272	0.0299355	0.0145483	0.0227246	0.273788	0.013056	0.0147202	0.019738	0.0122978	0.505874	0.0122919	0.0156468	0.127234	0.00801916	0.0291312	0.123079	0.282276	0.0121484
P43136	P43136	Nuclear receptor subfamily 2 group F member 6	Nr2f6	2.31538	1.25519	0.014001	0.0058587	0.0166238	0.0180081	0.023718	0.00849743	0.0104483	0.0224806	0.00967724	0.0315502	0.00710763	0.0168922	0.011679	0.0305349	0.0417264	0.0161334	0.0116201	0.0220568	0.0208892	0.02732	0.0287053	0.328549	0.052538	0.247686	0.00964482	0.0215226	0.00493752	0.254215	0.0139343	0.0442768	0.049636
Q7TSZ8	Q7TSZ8	Nucleus accumbens-associated protein 1	Nacc1	2.30555	1.1676	0.0181458	0.01233	0.0162207	0.0064985	0.0219341	0.0102951	0.00872028	0.0124231	0.0194554	0.00820231	0.0144638	0.0108028	0.0208416	0.0253208	0.00588378	0.00680453	0.346929	0.0821436	0.0115123	0.0219963	0.0649724	0.00942413	0.156938	0.0224123	0.00590258	0.0125626	0.0217339	0.2405	0.205474	0.0119979	0.227599
Q8R2Y9	Q8R2Y9	SOSS complex subunit B1	Nabp2	2.28047	1.55959	0.00775001	0.0791582	0.00725701	0.00769111	0.00526722	0.00774157	0.0315557	0.0211011	0.0101242	0.0183451	0.0152168	0.0115268	0.00603843	0.050578	0.155191	0.0929276	0.0247795	0.0176542	0.00781118	0.0311807	0.0100453	0.0148572	0.307948	0.227493	0.0204381	0.00872196	0.0115201	0.0183337	0.017745	0.0148516	0.0147107
Q8K2F0;Q91Y44	Q8K2F0	Bromodomain-containing protein 3	Brd3	2.24496	1.39338	0.0135739	0.0119736	0.00809873	0.00932478	0.0102436	0.0293732	0.0251686	0.0144431	0.00642389	0.0239143	0.00591682	0.0232209	0.0126829	0.154852	0.0127721	0.135276	0.0213767	0.30682	0.0125238	0.0273185	0.0216736	0.0273994	0.0312163	0.0283401	0.0114918	0.0241902	0.00514784	0.721398	0.190385	0.0128838	0.0234494
P63166	P63166	Small ubiquitin-related modifier 1	Sumo1	2.23929	0.903465	0.0119291	0.0460483	0.279655	0.00665696	0.0218553	0.598166	0.00894944	0.618531	0.0256614	0.00912689	0.0136104	0.0215688	0.018482	0.877599	0.00968042	0.0347289	3.01172	2.33057	0.36315	0.00883993	0.0157842	0.0167427	0.0256263	0.0185155	0.027709	0.0160486	0.0251334	4.90118	2.39929	0.014469	0.0322123
P49135	P49135	TFIIH basal transcription factor complex helicase XPB subunit	Ercc3	2.22193	1.96336	0.0252418	0.0140347	0.0177604	0.0258868	0.00366724	0.00405376	0.0112434	0.0198846	0.015098	0.0319827	0.025348	0.0138938	0.0255094	0.0181329	0.0192079	0.00806791	0.141805	0.169833	0.0231764	0.0166079	0.0235419	0.0767805	0.24853	0.176462	0.00466561	0.0219232	0.0250975	0.121312	0.0985312	0.0276686	0.0723545
Q6KCD5	Q6KCD5	Nipped-B-like protein	Nipbl	2.2145	3.97716	0.00980995	0.054844	0.00898461	0.0233162	0.00457977	0.0285641	0.00763282	0.0161167	0.0130837	0.0188666	0.00806675	0.00809356	0.0449371	0.0616047	0.0828416	0.107521	0.156388	0.10467	0.0286958	0.0566848	0.0430775	0.0494684	0.194116	0.0845329	0.01392	0.00904754	0.00930252	0.140833	0.106786	0.00113983	0.0308355
Q69ZA1;Q14AX6;P49615;P11440;Q80YP0;P30285;Q64261;P97377;Q3V3A1;Q04899;O35495;Q04735;Q8K0D0	Q69ZA1;Q14AX6	Cyclin-dependent kinase 13;Cyclin-dependent kinase 12	Cdk13;Cdk12	2.21287	1.45893	0.0209555	0.00792984	0.0268738	0.0136892	0.011897	0.042175	0.0213215	0.0120662	0.00507159	0.0371535	0.0105478	0.0172099	0.019976	0.0780295	0.0173801	0.0208297	0.0723894	0.0515202	0.0328864	0.00701742	0.0229166	0.0787658	0.372507	0.214155	0.0264494	0.00618297	0.0067821	0.0401285	0.0428247	0.0162862	0.0268815
Q9DBY8	Q9DBY8	Nuclear valosin-containing protein-like	Nvl	2.20633	1.65587	0.0121047	0.0213161	0.0140472	0.00420599	0.00573432	0.0253373	0.0171784	0.00480684	0.0151123	0.00726727	0.0101962	0.017452	0.0279952	0.0233454	0.0246208	0.0159893	0.238591	0.0466188	0.0355935	0.0107991	0.0315165	0.0776261	0.0314578	0.177496	0.0206866	0.0186016	0.0085829	0.215742	0.102516	0.0231142	0.0201765
Q8JZM7	Q8JZM7	Parafibromin	Cdc73	2.19678	5.12213	0.0150582	0.01575	0.00620198	0.00710222	0.167744	0.183086	0.159502	0.291168	0.0211031	0.116229	0.0274375	0.0116632	0.0193551	0.477546	0.504595	0.254754	0.380808	0.274143	0.349586	0.190582	0.106765	0.429822	0.574923	0.49631	0.0284151	0.0157341	0.0110139	0.542097	0.226323	0.0118294	0.0525182
Q924H2	Q924H2	Mediator of RNA polymerase II transcription subunit 15	Med15	2.19484	0.803499	0.0659462	0.024475	0.00718653	0.00307602	0.0239371	0.0145034	0.00749323	0.0525109	0.0117442	0.0102877	0.0279459	0.0230142	0.0145136	0.00804725	0.0155228	0.00943334	0.546443	0.00425439	0.0231678	0.0243122	0.0176325	0.00710602	0.0214066	0.433097	0.0137362	0.00819746	0.00548717	0.290108	0.344642	0.0063623	0.0201546
Q60960	Q60960	Importin subunit alpha-5;Importin subunit alpha-5, N-terminally processed	Kpna1	2.19266	2.62689	0.0218709	0.0346467	0.00658384	0.00667461	0.432507	0.505636	0.141982	0.484326	0.0122902	0.261537	0.00949439	0.0321608	0.0180001	0.286335	1.48938	1.34486	1.40575	0.718975	0.129006	0.280832	0.792215	0.112685	0.799655	0.251753	0.0356016	0.00765152	0.08392	1.23645	1.30675	0.29178	0.269643
Q3UMU9;Q9JMG7	Q3UMU9	Hepatoma-derived growth factor-related protein 2	Hdgfrp2	2.18437	2.35958	0.0327744	0.011091	0.0565023	0.0131422	0.0949626	0.15022	0.109929	0.209586	0.0355576	0.0125825	0.00840641	0.00904005	0.00479705	0.218036	0.433534	0.0109327	0.490192	0.341041	0.0197709	0.0131484	0.023221	0.308453	0.642672	0.378084	0.00859657	0.00916337	0.0103784	0.650753	0.0862097	0.0102305	0.118433
Q9DBD5	Q9DBD5	Proline-, glutamic acid- and leucine-rich protein 1	Pelp1	2.1657	4.09221	0.0205637	0.00928654	0.0198657	0.00526981	0.00239962	0.0299191	0.0155461	0.0146692	0.00665037	0.0266913	0.0182677	0.0407571	0.0378218	0.0734833	0.0894552	0.0517135	0.170125	0.155856	0.0824472	0.0574034	0.0149072	0.0430021	0.129632	0.0724117	0.00898605	0.0194416	0.0130502	0.164134	0.025239	0.00909274	0.0168589
Q5DTM8	Q5DTM8	E3 ubiquitin-protein ligase BRE1A	Rnf20	2.16195	1.44105	0.0551789	0.0170751	0.00810724	0.00199631	0.0139535	0.179061	0.0401789	0.100989	0.0162744	0.00460811	0.041231	0.0203462	0.0258966	0.0224704	0.0799701	0.0340825	0.621812	0.433211	0.0106274	0.0130023	0.0139907	0.382888	0.0320758	0.343501	0.0225762	0.0112639	0.0141877	0.311715	0.324765	0.158425	0.0219807
Q9QXK7	Q9QXK7	Cleavage and polyadenylation specificity factor subunit 3	Cpsf3	2.1524	1.70713	0.00576138	0.0128176	0.0166152	0.0132255	0.0917427	0.00942965	0.0174905	0.10356	0.0147745	0.0147823	0.0328733	0.00674868	0.0193056	0.0275925	0.143661	0.301432	0.344315	0.0121018	0.104604	0.026027	0.0195155	0.309225	0.0494563	0.0130025	0.0288484	0.00748236	0.00933123	0.28371	0.0437189	0.0169634	0.192952
O35345	O35345	Importin subunit alpha-7	Kpna6	2.13443	3.31874	0.0101046	0.011974	0.999369	0.0063042	1.08355	0.526333	0.909729	0.858993	1.14715	2.09055	0.0170722	0.645137	0.746432	1.32647	2.96944	3.20762	4.67374	7.58032	1.46094	1.46758	0.932868	2.95762	2.28315	4.77237	0.712895	0.416397	0.00704809	6.29032	6.37053	2.55085	2.20675
O08600	O08600	Endonuclease G, mitochondrial	Endog	2.12895	2.87299	0.353158	0.186724	0.293097	0.139897	1.12802	0.27411	0.356347	0.334902	0.0262662	0.0250264	0.0303545	0.0162674	0.015509	1.31292	0.737786	2.24374	1.18752	0.356827	0.0170667	0.17895	0.581902	1.79113	1.49137	1.869	0.013186	0.0151495	0.214274	0.420656	0.126812	0.0254883	0.230189
P54728;P54726	P54728	UV excision repair protein RAD23 homolog B	Rad23b	2.12134	0.941749	0.0204531	0.0133613	0.0109343	0.00976026	0.0123647	0.015498	0.0307339	0.0185055	0.00847716	0.0401912	0.0169478	0.0272643	0.0374719	0.00483694	0.0182693	0.0220807	0.393029	0.0169552	0.0109867	0.0188658	0.00908686	0.0378181	0.0531715	0.379345	0.0103199	0.0113979	0.00999419	0.531758	0.0275236	0.0123006	0.172111
O08740	O08740	DNA-directed RNA polymerase II subunit RPB11	Polr2j	2.11563	0.561332	0.015476	0.014555	0.0143735	0.00810444	0.0103884	0.0332336	0.00930352	0.00477645	0.0266549	0.0191151	0.0284762	0.013577	0.0268708	0.0141767	0.635768	0.0208484	0.0175209	0.0120294	0.0315599	0.0122856	0.0129514	0.0218764	0.0282321	0.0174881	0.0112222	0.00351163	0.00864378	0.016868	0.0257631	0.0129513	0.786741
P23198	P23198	Chromobox protein homolog 3	Cbx3	2.09761	3.44388	0.00398975	0.0201447	2.2103	2.47734	1.16573	4.74655	1.36179	0.586531	0.0182925	2.34538	0.641999	0.928419	2.24503	3.80162	3.79077	4.31148	12.1732	11.4285	3.20304	3.60861	2.43952	11.8061	4.33392	7.01251	0.648101	2.14058	0.609028	15.4543	12.4283	1.43249	3.80213
B1AQ75;CON__O76013	B1AQ75;CON__O76013	Keratin, type I cuticular Ha6	Krt36	2.09029	0.610104	0.00675565	0.00782986	0.00714529	0.00634739	0.0364914	0.035238	0.0211776	0.0142083	0.00606662	0.0165693	0.0221286	0.0227742	0.00639143	0.00934745	0.0170378	0.0279438	0.0127108	0.0118949	0.0171698	0.0307087	0.0197896	0.54589	0.0233994	0.037624	0.0267587	0.020994	0.00726274	0.00545575	0.0201336	0.0357918	0.0123304
P46737	P46737	Lys-63-specific deubiquitinase BRCC36	Brcc3	2.06303	0.795009	0.0207186	0.0218168	0.0140171	0.00414298	0.00811929	0.00636263	0.0106193	0.0161233	0.00996296	0.00685294	0.0106272	0.0126343	0.0272703	0.0193796	0.0145255	0.0219907	0.0151087	0.0222046	0.0112955	0.0156316	0.0275552	0.0147426	0.0763615	0.359693	0.00678902	0.0193291	0.018414	0.0150739	0.0411592	0.0241973	0.0262833
P63017;P17156	P63017	Heat shock cognate 71 kDa protein	Hspa8	2.04115	4.8017	16.5241	32.4411	36.4224	41.9346	39.2969	49.9904	41.1872	39.4706	76.8895	55.6393	9.30202	23.7426	27.7455	102.244	143.828	109.258	235.903	229.912	106.155	126.344	91.6195	302.879	63.9452	196.399	67.8888	39.1564	43.36	259.866	264.192	271.553	182.416
P20852	P20852	Cytochrome P450 2A5	Cyp2a5	2.0366	1.99021	0.0472156	0.0576848	0.40692	0.0283151	0.448048	0.0220205	0.0715336	0.029282	0.0114354	0.133521	0.0408487	0.018822	0.00853741	0.599458	0.379843	0.122893	0.3862	0.283504	0.00837253	0.0228471	1.33676	0.32288	0.438427	0.695838	0.0155855	0.0114356	0.317858	0.204597	0.0418938	0.0330059	0.0678481
Q8R3G1	Q8R3G1	Nuclear inhibitor of protein phosphatase 1	Ppp1r8	2.01456	0.751819	0.0161343	0.0134591	0.0179245	0.00895217	0.0162361	0.00954762	0.0126994	0.0248432	0.0155417	0.00453413	0.00901683	0.00394585	0.0601861	0.018028	0.0195782	0.0181658	0.0221053	0.0267318	0.0252489	0.0162644	0.0668269	0.45094	0.0371704	0.0272457	0.0156974	0.051172	0.00297059	0.015296	0.363607	0.0234415	0.0223157
P97364	P97364	Selenide, water dikinase 2	Sephs2	2.01429	2.92538	0.0292725	0.0169815	0.00460221	0.00421956	0.28535	0.79055	1.55758	1.20994	0.349391	1.14644	0.0145353	0.0504201	0.00907391	1.27272	0.368445	1.63071	2.0589	2.82179	1.47905	0.0155135	0.479266	2.92122	2.77045	2.87445	0.0251152	0.0306388	0.0105214	3.71016	0.679702	0.0166309	4.56973
Q8BG81	Q8BG81	Polymerase delta-interacting protein 3	Poldip3	2.00141	1.11416	0.00735198	0.0274646	0.0182028	0.0105892	0.0272318	0.0126242	0.010811	0.0351873	0.0947412	0.0157888	0.0245528	0.014831	0.0171812	0.249912	0.0300913	0.219883	0.43238	0.0085063	0.0286379	0.00978594	0.0231183	0.0128691	0.026491	0.0307953	0.0497071	0.014163	0.0127627	0.234398	0.036424	0.0153476	0.0267153
Q60596	Q60596	DNA repair protein XRCC1	Xrcc1	1.98292	1.22162	0.00724861	0.0212842	0.0159096	0.0092119	0.0231929	0.0149458	0.0212974	0.0193003	0.0197392	0.0099523	0.00606886	0.0146486	0.0157602	0.0115368	0.00567829	0.014109	0.0367194	0.0376011	0.00808316	0.0195521	0.0214756	0.0817144	0.26572	0.161948	0.0253563	0.00989566	0.0085489	0.0190946	0.0085543	0.0137704	0.0258837
Q9Z1M8	Q9Z1M8	Protein Red	Ik	1.98224	1.89762	0.0257583	0.0234182	0.00414827	0.0197091	0.0136381	0.00955868	0.012857	0.217887	0.0181125	0.0148222	0.0095088	0.021841	0.00912739	0.209922	0.0123363	0.144686	0.279864	0.205086	0.128922	0.0339328	0.011651	0.257916	0.0257199	0.0285397	0.00772104	0.0202432	0.00647246	0.300129	0.122766	0.0109571	0.394882
Q80YQ2	Q80YQ2	Mediator of RNA polymerase II transcription subunit 23	Med23	1.97765	1.79345	0.0257907	0.0187136	0.0192036	0.00910657	0.0418688	0.0119921	0.0137929	0.00871322	0.00849901	0.00584477	0.00746009	0.0139029	0.0128916	0.0430032	0.0827932	0.0174278	0.218815	0.0845388	0.00870262	0.00732121	0.0152985	0.0283185	0.0783236	0.0745769	0.0330396	0.00624779	0.00901345	0.164914	0.0796274	0.0441468	0.0975914
Q8K3G5	Q8K3G5	Inactive serine/threonine-protein kinase VRK3	Vrk3	1.97481	1.80396	0.0112012	0.012102	0.0261776	0.0115381	0.0112084	0.0358202	0.0235956	0.004924	0.0149535	0.0250425	0.017138	0.0292322	0.0116206	0.0360548	0.0327636	0.00587717	0.0569813	0.0919429	0.033962	0.0249301	0.0369077	0.220025	0.039103	0.201584	0.011262	0.00973736	0.00842458	0.0308374	0.0125129	0.0108601	0.025502
CON__Q7Z794;Q6IFZ9	CON__Q7Z794			1.96077	0.439314	0.0243265	0.0415058	0.0111841	0.00720529	0.0113178	0.00337858	0.0870162	0.00763029	1.62982	0.0180478	0.013692	0.0315393	0.0300402	0.0162142	0.0108761	0.136702	0.0858573	0.0293306	0.042069	0.00649912	0.053515	0.10781	5.35553	0.468904	0.042298	0.00633255	0.0133998	0.0667688	0.013985	0.0660207	0.030471
G5E870	G5E870	E3 ubiquitin-protein ligase TRIP12	Trip12	1.94001	2.85765	0.0141331	0.0332545	0.0147004	0.0128846	0.0159836	0.0165125	0.0144987	0.0216231	0.0239236	0.0195868	0.0261434	0.0110421	0.0130172	0.0262955	0.0498439	0.0301043	0.102728	0.0265914	0.101269	0.0665547	0.0350975	0.0532633	0.0809377	0.197783	0.0292551	0.0286208	0.0133173	0.0564946	0.063776	0.0148566	0.0325798
Q91X44	Q91X44	Glucokinase regulatory protein	Gckr	1.90903	2.19821	0.0142485	0.0495978	0.0101072	0.0167256	0.00684077	0.0775871	0.20821	0.0663114	0.0374122	0.0203352	0.0279197	0.0346615	0.0644857	0.0166261	0.0845213	0.403561	0.141204	0.0240967	0.0283699	0.107093	0.29101	0.181216	0.331564	0.406866	0.00870798	0.00889473	0.0170478	0.247188	0.0318341	0.103883	0.0609762
Q8VC52	Q8VC52	RNA-binding protein with multiple splicing 2	Rbpms2	1.90336	1.41083	0.0458207	0.0239392	0.0120218	0.661933	2.09969	0.0199108	0.00951646	0.00759608	0.00759173	0.0133907	0.0161092	0.0107554	0.0118183	0.0170348	2.97107	0.943014	0.843418	0.584333	0.737349	0.628651	0.489989	0.809203	0.0517455	1.23051	0.0136171	0.00585664	1.10491	0.0113887	0.433646	0.0505214	1.08653
P61458	P61458	Pterin-4-alpha-carbinolamine dehydratase	Pcbd1	1.89897	1.78132	0.0135779	0.0179873	1.18021	0.152414	0.00596695	1.35516	0.66878	1.35622	0.00464617	0.0251151	0.0140762	0.0139972	0.00696917	1.11762	2.10914	1.1279	2.44315	3.82161	0.0281083	0.0431082	0.00860462	2.8607	0.631651	1.00347	0.0249759	1.39322	0.0103819	0.147694	2.45838	0.223709	3.7439
Q80US4	Q80US4	Actin-related protein 5	Actr5	1.88037	0.632009	0.024218	0.0135888	0.0101293	0.00909684	0.0292857	0.0184279	0.0028231	0.00663081	0.00921861	0.0238165	0.0189858	0.0110728	0.0171733	0.0192559	0.012717	0.0501534	0.0145703	0.0159816	0.0185892	0.0113628	0.0264769	0.00935556	0.0174675	0.40989	0.038346	0.0063438	0.00609383	0.0278008	0.0213924	0.011192	0.0527081
Q91X20	Q91X20	Set1/Ash2 histone methyltransferase complex subunit ASH2	Ash2l	1.87441	1.33545	0.0127136	0.0206666	0.012726	0.00277386	0.00409999	0.00702829	0.0091434	0.00995965	0.017857	0.0192639	0.00679182	0.0107254	0.0570136	0.0247332	0.0234232	0.00897997	0.0970262	0.0188323	0.0125716	0.0142987	0.0224095	0.0180328	0.191651	0.159872	0.0369889	0.0168661	0.00669043	0.0123737	0.0240729	0.0159666	0.101805
O35218	O35218	Cleavage and polyadenylation specificity factor subunit 2	Cpsf2	1.85326	2.49911	0.0165615	0.0115736	0.039273	0.0040911	0.152254	0.19281	0.11763	0.288844	0.0408289	0.0491957	0.0343473	0.0633468	0.0544814	0.347998	0.443648	0.560002	0.527748	0.101548	0.110529	0.152929	0.0799192	0.0873836	0.198394	0.646636	0.0222121	0.022292	0.00712497	0.0695323	0.25457	0.0297408	0.449995
Q9D3E6	Q9D3E6	Cohesin subunit SA-1	Stag1	1.83907	1.27754	0.0090833	0.0191528	0.0208525	0.0106765	0.0130313	0.0294784	0.00809795	0.0243744	0.0107647	0.0274791	0.0189389	0.0218971	0.0159357	0.0138039	0.0126657	0.0239966	0.0686835	0.00915725	0.00996945	0.0236395	0.0781484	0.0229691	0.186707	0.245837	0.012872	0.0106006	0.013362	0.144263	0.0509935	0.00578701	0.0347533
Q63836;P17563	Q63836;P17563	Selenium-binding protein 2;Selenium-binding protein 1	Selenbp2;Selenbp1	1.83396	1.01235	0.011012	0.0269471	0.0124649	0.00510911	0.189788	0.0132204	0.176032	0.252936	0.0170535	0.0270998	0.023084	0.0107993	0.00790332	0.00835109	0.501385	0.504272	0.111884	0.0414103	0.00960851	0.0195707	0.935733	0.0226969	0.0123324	0.165987	0.103259	0.0104138	0.00576332	0.13864	0.0108853	0.0132627	0.890481
Q04750;Q8R4U6	Q04750	DNA topoisomerase 1	Top1	1.82098	2.77652	0.00850823	0.0429336	0.178746	0.00647751	0.181853	0.859772	0.548236	0.215424	0.148943	0.498844	0.0948879	0.172663	0.273505	1.22853	0.663427	0.988053	1.18912	1.43863	0.811344	0.040224	0.128652	1.20972	0.165298	1.79591	0.0407945	0.00493115	0.0366824	0.825968	1.09799	0.0158758	0.313552
Q9JI44	Q9JI44	DNA methyltransferase 1-associated protein 1	Dmap1	1.81433	0.743736	0.0260037	0.0146894	0.0202434	0.0138084	0.0150773	0.0132956	0.0292829	0.0357103	0.0168312	0.0933854	0.0428836	0.0171249	0.025043	0.0294397	0.0118235	0.00937846	0.0155087	0.0139743	0.0167686	0.0116564	0.0135699	0.34624	0.0517754	0.56124	0.0239906	0.0108814	0.00801432	0.00526797	0.00862799	0.0105436	0.0356231
O35691	O35691	Pinin	Pnn	1.7915	1.17937	0.0137758	0.00375678	0.0082997	0.0129079	0.120341	0.185267	0.755946	0.375404	0.0134972	0.750254	0.0608328	0.0253197	0.267887	0.174589	0.870103	0.488492	3.15881	0.973437	0.272299	0.12081	0.013925	0.562442	0.512194	0.449659	0.532607	0.293782	0.0477206	5.16011	1.30817	0.42899	4.44737
Q80YV3	Q80YV3	Transformation/transcription domain-associated protein	Trrap	1.78804	2.09087	0.0138472	0.0397918	0.0206039	0.00954297	0.0277372	0.024037	0.0168129	0.0110991	0.0767981	0.0349554	0.012036	0.0115183	0.017709	0.053278	0.0637175	0.023891	0.242931	0.0594815	0.00876844	0.0400747	0.0248261	0.14034	0.110081	0.157436	0.0113286	0.0079085	0.00600557	0.283048	0.165674	0.0109779	0.014605
Q9QYI3	Q9QYI3	DnaJ homolog subfamily C member 7	Dnajc7	1.7874	0.994912	0.034047	0.00758648	0.00582912	0.00153187	0.00792188	0.0337768	0.0115285	0.00576661	0.0209389	0.012207	0.0199806	0.00669406	0.0225886	0.0408605	0.0118047	0.00190683	0.0116176	0.0978227	0.0121752	0.0168138	0.0261922	0.262901	0.0358908	0.0381372	0.0237462	0.0236413	0.011548	0.0643495	0.0222052	0.0876356	0.0347053
Q8BHZ4	Q8BHZ4	Zinc finger protein 592	Znf592	1.77767	1.1808	0.0091307	0.031425	0.017877	0.00730373	0.008278	0.039814	0.0250067	0.0105873	0.0575033	0.0155076	0.00778911	0.0143567	0.0181665	0.0185965	0.0219313	0.0296254	0.228188	0.100303	0.00721161	0.00974236	0.042442	0.259835	0.0329074	0.0115019	0.00942685	0.0223389	0.00938657	0.377575	0.149007	0.0453631	0.0222541
P43135;Q60632	P43135;Q60632	COUP transcription factor 2;COUP transcription factor 1	Nr2f2;Nr2f1	1.76846	0.683794	0.0171793	0.0133405	0.0196178	0.0237322	0.0137342	0.0128036	0.0398106	0.0168871	0.013327	0.0127207	0.021446	0.0137509	0.0180106	0.425602	0.0118359	0.0164051	0.00809355	0.0111067	0.0166654	0.0541397	0.0514849	0.0249076	0.0350661	0.0260649	0.0479953	0.0173104	0.00820893	0.0112982	0.016616	0.0147123	0.314977
Q9CWW7	Q9CWW7	CXXC-type zinc finger protein 1	Cxxc1	1.74623	1.06691	0.00754411	0.00896333	0.0148694	0.00917703	0.0141293	0.0130974	0.0146786	0.00349255	0.0267576	0.0307247	0.015038	0.0175437	0.0109227	0.00596015	0.00833281	0.024439	0.0594533	0.224631	0.00519486	0.0110014	0.0135232	0.116833	0.0105139	0.0507782	0.00561284	0.00896266	0.00986031	0.128333	0.0152419	0.0324322	0.0178956
Q8C854	Q8C854	Myelin expression factor 2	Myef2	1.74266	2.53767	0.0348912	0.0569774	0.713187	0.0191159	0.232719	3.34108	0.960248	2.29548	0.162866	0.0148599	0.321544	1.21435	0.835375	0.984155	1.43085	1.40428	4.14297	4.60568	1.72062	0.96135	0.857069	4.70286	3.52293	4.55783	0.214534	0.0258178	0.0916195	4.16403	3.21012	1.10919	2.32777
B1AR13	B1AR13	CDGSH iron-sulfur domain-containing protein 3, mitochondrial	Cisd3	1.72935	1.36867	0.0346856	0.0479361	0.0451441	0.524041	0.505692	0.0174157	0.0225912	0.0100333	0.520821	0.0242462	0.019181	0.040564	0.0127738	0.0322631	0.375322	0.00688716	1.31951	0.970055	0.0180034	0.857347	1	0.516059	0.0147785	0.0104423	0.0091633	0.0307188	0.0047424	1.04489	1.4335	1.08987	1.17735
Q9QUM9	Q9QUM9	Proteasome subunit alpha type-6	Psma6	1.70049	0.739845	0.0122457	0.0185599	0.0119227	0.00388856	0.00879613	0.00236859	0.0160734	0.0112271	0.0277713	0.0198495	0.00693438	0.00981846	0.0066092	0.0150735	0.0168676	0.00647225	0.0180411	0.0161007	0.0168394	0.0131091	0.0447032	0.0109043	0.0213947	0.249686	0.0293363	0.0114711	0.00669244	0.00854335	0.0127916	0.0133486	0.00914674
Q99J95	Q99J95	Cyclin-dependent kinase 9	Cdk9	1.69638	1.5264	0.0116884	0.00854614	0.0125573	0.0162735	0.0358302	0.530631	0.270551	0.299501	0.0231422	0.023124	0.0238455	0.0193563	0.0296689	0.888074	0.656128	0.390717	0.421143	0.0100032	0.0101465	0.0121016	0.0246106	0.245459	0.600959	0.31854	0.0117055	0.028701	0.0167422	0.010741	0.624725	0.0161966	0.795735
P80313	P80313	T-complex protein 1 subunit eta	Cct7	1.68823	3.48497	0.911609	2.01382	0.502186	0.153481	2.62394	5.0449	2.30775	4.11825	0.448194	0.909217	0.141366	0.0260014	0.0255445	1.58521	3.60851	3.69585	8.82592	4.67167	4.92893	3.42385	2.63313	5.39111	7.72894	5.93349	0.79938	0.639322	0.0331928	7.36935	5.72161	9.22159	12.6784
Q9Z0Y1	Q9Z0Y1	Dynactin subunit 3	Dctn3	1.6814	0.403725	0.00707512	0.0302163	0.0128478	0.0162392	0.0245418	0.0257247	0.0135566	0.0123088	0.00957219	0.327235	0.0145393	0.0242719	0.0348613	0.0234122	0.00823283	0.0326745	0.00589286	0.00799142	0.025402	0.023284	1.28211	0.0315005	0.0229756	0.0373086	0.0104498	0.00794231	0.0180641	0.0535204	0.0273758	0.0205826	0.0465282
Q3UA37	Q3UA37	Glutamine-rich protein 1	Qrich1	1.68138	0.897225	0.00780958	0.00708662	0.013117	0.00578378	0.00927343	0.0194207	0.0201997	0.0134835	0.0232433	0.0472836	0.0175041	0.0129864	0.016714	0.00642129	0.0194407	0.0114581	0.277754	0.127828	0.0173813	0.0264957	0.0149356	0.0119446	0.0443874	0.0224735	0.0109724	0.0111252	0.0170434	0.00862349	0.0317821	0.0198523	0.106793
Q3UG20	Q3UG20	Histone-lysine N-methyltransferase 2E	Kmt2e	1.6798	0.969131	0.00500371	0.00986642	0.0197883	0.0185717	0.00725006	0.0127816	0.0180791	0.00928246	0.015247	0.0491929	0.0420882	0.0347228	0.0118186	0.307327	0.00543113	0.0157477	0.0287684	0.0194259	0.0471337	0.0387633	0.0168907	0.026284	0.160067	0.0219057	0.0169929	0.0169959	0.0246564	0.0706022	0.0172545	0.00838785	0.0480266
Q9D824	Q9D824	Pre-mRNA 3-end-processing factor FIP1	Fip1l1	1.66968	1.56305	0.0927449	0.0137019	0.217505	0.430341	0.704094	0.708049	0.422651	0.606825	0.0198983	0.202205	0.0272673	0.513929	0.180939	1.41038	3.61075	1.70763	0.747226	0.222213	1.45623	0.215653	0.0308567	0.56206	0.393251	0.788951	0.0137831	0.00944807	0.233665	0.407989	0.0300328	0.0347519	0.411762
Q9QWV9	Q9QWV9	Cyclin-T1	Ccnt1	1.6688	2.67934	0.0146346	0.0195541	0.0314332	0.00746895	0.0256053	0.0103203	0.00701474	0.0166245	0.00810965	0.00947004	0.00454111	0.00840579	0.0129679	0.0751316	0.111235	0.0394577	0.0452563	0.0248606	0.00916297	0.0198247	0.0222499	0.0494547	0.053187	0.0240852	0.0123642	0.0254438	0.00942836	0.0126334	0.0213587	0.0786881	0.0212292
O35658	O35658	Complement component 1 Q subcomponent-binding protein, mitochondrial	C1qbp	1.66395	0.777528	0.00840083	0.00857082	0.0081058	0.391106	0.00920576	0.010807	0.403876	0.273539	0.581371	0.00660768	0.0104467	0.017282	0.0325912	0.0186502	0.0123237	0.473613	2.40701	0.022126	0.0110454	0.0149249	0.373698	0.591082	0.0454533	0.754311	0.0204683	0.0205745	0.351833	0.0359956	0.0177155	0.0120903	0.0281926
Q9QYS9	Q9QYS9	Protein quaking	Qki	1.66028	1.85908	0.045868	0.0204072	0.0106384	0.19551	0.0104092	2.07556	0.0233089	1.35046	0.0207777	0.0125669	0.0173165	0.536043	0.0344154	1.06939	1.65951	0.764223	1.20125	0.701785	0.0180601	0.307933	0.970033	2.37297	0.787227	1.7905	0.010974	0.0131205	0.250264	1.78521	0.862777	0.00354026	1.99755
Q9R1C7;Q80W14	Q9R1C7	Pre-mRNA-processing factor 40 homolog A	Prpf40a	1.6549	3.86892	0.0135785	0.321637	0.326863	0.00996619	0.121375	0.295421	0.451439	0.558528	0.0259693	0.171965	0.0252842	0.0924232	0.0136715	0.754719	0.362372	0.694754	0.374225	0.289968	0.900432	0.422304	0.402975	0.822659	0.495729	0.949714	0.0334196	0.0124622	0.0088762	1.51312	0.466469	0.52533	4.66777
Q99PP2	Q99PP2	Zinc finger protein 318	Znf318	1.65265	0.652109	0.0156049	0.00721349	0.0309581	0.00829819	0.0105154	0.00739061	0.0114627	0.0121298	0.00449203	0.00998632	0.0222569	0.0139467	0.0064251	0.0128762	0.0172683	0.0136055	0.0256462	0.00729461	0.0206348	0.0141585	0.0227125	0.0101249	0.0155282	0.267623	0.0315211	0.0218272	0.0198088	0.0367118	0.014458	0.0265427	0.0231334
O35286	O35286	Pre-mRNA-splicing factor ATP-dependent RNA helicase DHX15	Dhx15	1.64799	2.48835	0.0113636	0.0982368	0.320378	0.0618515	0.806405	2.19503	1.06647	1.46834	0.283809	0.94615	0.114944	0.0506494	0.0195487	1.84304	2.30254	1.00911	3.98136	1.83489	0.953366	0.527894	0.157723	3.0321	1.9277	2.16819	0.00965832	0.0351377	0.011483	2.35667	0.675724	0.192341	2.80159
P80318	P80318	T-complex protein 1 subunit gamma	Cct3	1.6472	4.07209	2.84233	6.07506	1.34937	0.268475	4.21588	8.50793	7.60535	6.20175	2.69495	4.46741	0.0113672	0.300277	0.0137337	5.6261	5.34453	7.4031	20.1556	10.1289	10.3607	12.7968	6.86074	11.6965	14.1286	13.5831	4.45192	3.15417	0.0808799	18.6231	9.13709	21.1151	26.1903
P11983	P11983	T-complex protein 1 subunit alpha	Tcp1	1.64117	3.55006	2.63653	4.07764	1.06936	0.0697457	4.64782	6.23448	3.97548	4.96656	1.54084	1.95179	0.0633823	0.226017	0.0137419	3.97591	4.12858	5.80415	15.9979	7.69247	6.73323	5.93377	3.88571	10.5024	9.02224	9.39182	1.13005	0.727422	0.0287262	16.7941	5.64579	22.7556	20.1321
Q9WTP7	Q9WTP7	GTP:AMP phosphotransferase AK3, mitochondrial	Ak3	1.63142	0.968562	0.00765421	0.01094	0.00547956	0.00950202	0.0267979	0.0147881	0.0146412	0.00867831	0.0210051	0.00905497	0.0276056	0.0131197	0.014893	0.033421	0.012824	0.0369441	0.0215003	0.0153763	0.233708	0.0155567	0.0214774	0.0417419	0.0302908	0.0199416	0.0109651	0.00886129	0.00566732	0.0268398	0.0101865	0.0225895	0.0148125
P80315	P80315	T-complex protein 1 subunit delta	Cct4	1.62892	3.72147	1.95463	3.61228	0.740959	0.269172	4.01044	6.0896	4.00781	5.37526	1.82609	2.71831	0.112979	0.0942008	0.0115404	2.38629	4.18799	4.64852	14.2102	6.18994	7.11935	7.3163	5.81381	9.88102	9.44739	9.46368	2.61185	1.6316	0.298205	11.6763	6.76459	12.9124	13.0684
A2A4P0	A2A4P0	ATP-dependent RNA helicase DHX8	Dhx8	1.62144	5.67791	0.00633586	0.0168287	0.0128785	0.00377349	0.00837611	0.0114045	0.00391198	0.00651051	0.00728586	0.0108056	0.0166911	0.0107291	0.0145434	0.041107	0.016563	0.0365015	0.0319816	0.0214863	0.0210246	0.0408637	0.045582	0.0140152	0.0362528	0.0332665	0.0268605	0.0116303	0.0126576	0.0483155	0.0140768	0.0300295	0.0649655
Q9DBC3	Q9DBC3	Cap-specific mRNA (nucleoside-2-O-)-methyltransferase 1	Cmtr1	1.6131	1.37977	0.0178324	0.0153334	0.0369419	0.0102705	0.0119401	0.0219907	0.00851264	0.0596569	0.00762309	0.0179152	0.0281654	0.0109683	0.00513263	0.0918647	0.13207	0.111461	0.00911772	0.00745695	0.0133417	0.020656	0.0198231	0.0253995	0.200708	0.0211274	0.0160695	0.0108202	0.0169341	0.0383561	0.0250993	0.00917605	0.0583859
P49586;Q811Q9	P49586	Choline-phosphate cytidylyltransferase A	Pcyt1a	1.60867	1.52467	0.00623529	0.0178063	0.144508	0.0150732	0.0128517	0.0050299	0.0852881	0.0127423	0.00878062	0.133272	0.0129183	0.00344271	0.01288	0.22632	0.188457	0.01307	0.128886	0.00895376	0.0164229	0.0585442	0.0384369	0.204062	0.0384893	0.293342	0.0116053	0.0330685	0.03094	0.0407086	0.381144	0.0203058	0.234219
P84244;P02301	P84244;P02301	Histone H3.3;Histone H3.3C	H3f3a;H3f3c	1.60688	4.45108	10.7922	0.022581	85.906	37.9004	131.946	20.563	189.769	152.18	128.432	164.583	234.411	277.198	216.128	272.723	218.064	474.78	373.625	257.426	433.901	312.665	351.495	447.499	775.57	334.381	37.6929	269.175	406.968	311.591	451.571	67.3183	126.802
Q8VBV3	Q8VBV3	Exosome complex component RRP4	Exosc2	1.60557	0.680783	0.0122115	0.0197677	0.00671078	0.00321699	0.0832281	0.0138003	0.0198669	0.0881809	0.0173322	0.0143207	0.00640889	0.0121741	0.0129093	0.0121662	0.179029	0.0316732	0.444253	0.00801949	0.0100533	0.0216799	0.00863917	0.0152883	0.0473014	0.0204715	0.02197	0.0261598	0.00500576	0.0277885	0.0131816	0.0218274	0.0371918
Q9D0M0	Q9D0M0	Exosome complex exonuclease RRP42	Exosc7	1.60479	1.18794	0.0368274	0.0111167	0.0111988	0.00603959	0.0153334	0.011103	0.0179124	0.033007	0.019695	0.0236229	0.0129208	0.0139211	0.0343818	0.0530076	0.0690999	0.0352843	0.264675	0.0189131	0.0224342	0.0229612	0.0217943	0.0183012	0.0354156	0.0739958	0.0067066	0.011113	0.00392061	0.0659516	0.0233946	0.0195271	0.371244
Q6P2L6	Q6P2L6	Histone-lysine N-methyltransferase NSD3	Whsc1l1	1.59098	1.57622	0.0125413	0.0159915	0.0195597	0.00797081	0.0153951	0.0121194	0.0249264	0.086982	0.0102756	0.0163786	0.00990395	0.0176072	0.00317712	0.0248086	0.110562	0.102713	0.054932	0.0280147	0.0100961	0.0141382	0.0341391	0.190804	0.0284712	0.0457985	0.00903914	0.00684928	0.0121423	0.0767473	0.100041	0.0125749	0.0302456
P80316	P80316	T-complex protein 1 subunit epsilon	Cct5	1.58565	2.39351	1.54978	3.59405	1.12981	0.0762559	3.64147	5.28211	3.33319	5.05357	1.22034	1.69123	0.0225105	0.0724714	0.029129	3.32706	1.53467	3.87302	17.136	6.34943	5.52398	4.40863	4.11025	6.98003	8.86137	5.6943	1.81377	1.80939	0.115552	15.6231	8.15858	15.4159	12.9399
P43024	P43024	Cytochrome c oxidase subunit 6A1, mitochondrial	Cox6a1	1.5585	1.09486	0.056894	0.0125893	1.39224	0.197796	1.07289	0.012284	1.01122	2.07913	0.0108423	0.0243168	0.0236979	0.00883724	0.0238945	3.87824	3.09608	2.89527	0.0111658	0.028355	1.96458	0.0110599	2.80683	0.0332141	0.025767	0.020589	0.0266093	0.00838754	0.963373	0.0267357	0.0469026	0.0086424	0.0238405
Q9CY66	Q9CY66	H/ACA ribonucleoprotein complex subunit 1	Gar1	1.55494	0.497443	0.0102365	0.0213482	0.0219831	0.0184151	0.0265192	0.0126843	0.0110176	0.0212858	0.0146088	0.0117743	0.0255095	0.0305658	0.0137424	0.434636	0.0119086	0.00900932	0.00637816	0.0144959	0.00795063	0.0095115	0.0277904	0.0246959	0.0282344	0.021303	0.017219	0.0122151	0.00261777	0.0331079	0.0317516	0.0182378	0.0259282
O08609	O08609	Max-like protein X	Mlx	1.5406	0.70668	0.0219965	0.0161021	0.0281847	0.0186576	0.0084476	0.0166398	0.00652835	0.00808364	0.0109412	0.0253009	0.0390112	0.0113524	0.0154277	0.00523185	0.00376842	0.0225544	0.0513874	0.0330556	0.00914889	0.0180265	0.0370932	0.317894	0.0194746	0.0403423	0.00913452	0.00745334	0.00801723	0.303387	0.0213552	0.00934102	0.0132182
P12265	P12265	Beta-glucuronidase	Gusb	1.53541	0.430521	0.0930159	0.309911	0.0157321	0.00847158	0.012639	0.010148	0.00530709	0.0113661	0.0107508	0.0176089	0.0107519	0.00970481	0.00691121	0.983889	0.0221911	0.0350533	0.0261733	0.0181916	0.0372814	0.0130897	0.0464408	0.0207242	0.0622818	0.0158002	0.0163055	0.0172935	0.0107183	0.0378383	0.023317	0.0176202	0.643222
O54962	O54962	Barrier-to-autointegration factor;Barrier-to-autointegration factor, N-terminally processed	Banf1	1.53314	2.64324	0.0189668	0.321442	0.0266675	0.809873	0.020171	1.01856	1.03469	1.08551	0.474847	0.47564	0.00872158	0.00941676	0.0137754	2.55011	0.831758	0.806798	0.95871	0.00712767	0.925776	0.965686	1.34925	1.19281	1.76048	1.67541	0.00488207	0.0578227	0.959353	2.72634	0.0159725	0.0127788	0.0265474
P80317;Q61390	P80317	T-complex protein 1 subunit zeta	Cct6a	1.52188	2.73228	1.54346	3.10198	1.49211	0.457966	5.84946	9.77616	5.69202	17.3516	2.38768	3.59993	0.241167	0.649	0.24102	6.03711	6.79697	7.25535	24.7907	7.61132	10.9335	12.8291	7.50569	15.8679	14.3392	13.3176	1	1.73317	0.83384	21.6978	8.47001	24.2412	16.6221
Q8VE97	Q8VE97	Serine/arginine-rich splicing factor 4	Srsf4	1.51445	1.10242	0.0114364	0.0891271	0.014509	0.0237645	0.00259415	0.0271163	0.30484	0.312624	0.00658622	0.014191	0.0140669	0.0252907	0.0442414	0.0349904	0.369641	0.556788	0.505399	0.0570806	0.034715	0.00894609	0.0323814	0.0659774	0.0532888	0.433192	0.0111782	0.00817929	0.00894499	0.01571	0.0393785	0.0144897	0.538549
Q8C1D8	Q8C1D8	Protein IWS1 homolog	Iws1	1.50711	1.45511	0.0163509	0.0140689	0.00736591	0.0416074	0.070125	0.0115736	0.0229536	0.0115186	0.00883557	0.0137802	0.0221864	0.015238	0.0194004	0.119083	0.0623807	0.0868296	0.0263935	0.00715062	0.205725	0.0403886	0.00974889	0.010968	0.0252212	0.0675275	0.037083	0.0112594	0.0158021	0.0122945	0.0335085	0.011234	0.0342018
Q9R1P3	Q9R1P3	Proteasome subunit beta type-2	Psmb2	1.50695	0.619735	0.0458402	0.0208653	0.0382188	0.00689047	0.0100123	0.00585849	0.00571538	0.0110973	0.0246073	0.00777145	0.0174194	0.00722789	0.0169336	0.0320852	0.00592361	0.00913557	0.0132514	0.00828848	0.0263683	0.0170943	0.035508	0.00998274	0.0461919	0.321526	0.00654465	0.0313986	0.00543421	0.0379184	0.0144327	0.0353515	0.0261643
Q3UYV9	Q3UYV9	Nuclear cap-binding protein subunit 1	Ncbp1	1.49487	1.31332	0.00542805	0.0270853	0.0258169	0.0113887	0.0779564	0.316392	0.141791	0.20532	0.0154097	0.524683	0.0146943	0.0314435	0.0135197	0.239618	0.0508553	0.321326	0.250297	0.656078	0.0160703	0.017932	0.0475902	0.316379	0.502744	0.945875	0.0111759	0.0887413	0.00646516	0.267457	0.617163	0.0163908	1.11459
P24788;Q64434	P24788	Cyclin-dependent kinase 11B	Cdk11b	1.49048	0.976364	0.0114866	0.0184919	0.0102819	0.00158386	0.0206917	0.00662877	0.0244831	0.0502749	0.0109149	0.010714	0.0209131	0.00768669	0.010379	0.0394397	0.00539334	0.0229072	0.0750772	0.0168853	0.019137	0.0133885	0.0248361	0.214812	0.0369599	0.0174443	0.0332833	0.00446333	0.0106688	0.0244382	0.0342418	0.0103403	0.0722095
P19785	P19785	Estrogen receptor	Esr1	1.46437	2.28058	0.0120578	0.0163197	0.0111254	0.00556963	0.008369	0.0144376	0.0135903	0.0135242	0.0307092	0.014465	0.0191576	0.00868642	0.00965051	0.0216846	0.0290199	0.0308752	0.0217526	0.0585371	0.0170949	0.0212632	0.0498243	0.039302	0.108864	0.0166074	0.0128218	0.00972702	0.0273723	0.0160412	0.0521579	0.0569202	0.0210801
Q8BTI8	Q8BTI8	Serine/arginine repetitive matrix protein 2	Srrm2	1.45927	1.96194	0.00920402	0.0135663	0.0719078	0.00235515	0.0518566	0.527383	0.645068	0.224599	0.34442	0.257821	0.0140012	0.173888	0.39335	0.346387	0.769007	0.304257	1.33227	1.07556	0.3537	0.0632728	0.208226	1.06825	0.339033	0.490461	0.165004	0.0671106	0.0258505	1.27946	0.741262	0.706199	0.939721
Q6ZWY9;Q64525;Q64478;P10854	Q6ZWY9;Q64525;Q64478;P10854	Histone H2B type 1-C/E/G;Histone H2B type 2-B;Histone H2B type 1-H;Histone H2B type 1-M	Hist1h2bc;Hist2h2bb;Hist1h2bh;Hist1h2bm	1.4588	4.09081	16.129	23.8126	370.793	159.478	283.547	190.26	69.8994	96.7094	305.521	212.554	154.242	517.129	613.914	709.683	452.179	462.156	618.381	272.063	605.128	613.754	507.345	1001.34	1038.28	729.956	94.2123	409.297	823.092	655.376	388.78	97.5151	952.596
P35505	P35505	Fumarylacetoacetase	Fah	1.43622	1.07508	0.0224944	0.0115938	0.00858129	0.0109011	0.00530508	0.0189354	0.00667907	0.0749901	0.0155159	0.0171745	0.00794887	0.0178312	0.00661715	0.0227641	0.0223372	0.0165522	0.0104087	0.0189206	0.0255007	0.0300981	0.0154683	0.0437652	0.123905	0.184492	0.00854477	0.00491293	0.0279541	0.162796	0.00879677	0.0149665	0.0379011
Q9R112	Q9R112	Sulfide:quinone oxidoreductase, mitochondrial	Sqrdl	1.42578	1.90823	0.126322	0.395148	0.0831101	0.120832	1.90568	0.836974	0.903644	0.744742	0.11721	0.346441	0.0189225	0.164929	0.127829	0.376397	1.41599	1.0071	3.39077	1.3595	0.972251	0.735541	0.390217	1.34855	1.63333	0.76399	0.0191324	0.00655979	0.548282	3.68667	0.0108203	0.472524	0.870775
P35550;Q80WS3	P35550	rRNA 2-O-methyltransferase fibrillarin	Fbl	1.4091	0.629131	0.0163617	0.0162395	0.954859	0.00828215	0.577404	1.12558	0.588916	0.0164784	0.0175239	0.574651	0.0348654	0.361413	0.287308	1.61014	0.147337	0.902253	5.74917	0.555866	0.938413	0.249756	0.0306929	0.018351	0.045697	0.0439831	0.0212421	0.00881239	0.38402	1.02344	2.13307	0.0322455	0.915371
Q8K310	Q8K310	Matrin-3	Matr3	1.4082	3.28634	2.24192	2.58424	19.949	3.04188	32.7961	52.4518	53.0852	51.4653	13.8898	33.9415	8.45529	28.803	23.8771	44.166	68.4183	53.841	121.932	96.1601	52.1108	30.8634	26.7374	104.148	55.4029	79.6412	9.751	6.87715	8.99026	99.4032	81.783	76.8935	27.9865
Q9D0E1;Q91VC4	Q9D0E1	Heterogeneous nuclear ribonucleoprotein M	Hnrnpm	1.40582	3.35424	1.83225	2.37955	27.9374	4.32048	46.6662	77.6253	52.7792	50.6632	23.6048	44.0187	8.63276	35.815	30.8567	47.3813	84.0069	70.5835	145.036	115.204	65.3344	58.3378	41.6629	136.906	41.5869	106.765	11.6343	11.8556	12.7353	127.828	110.302	125.846	45.6162
P52293	P52293	Importin subunit alpha-1	Kpna2	1.40044	2.0527	0.013722	0.00823554	0.0129978	0.0173415	0.0126816	0.0235102	0.0148567	0.0126993	0.0473999	0.00854739	0.00580449	0.0306793	0.00943692	0.0132286	0.121046	0.0628246	0.0682336	0.032794	0.0543004	0.00821638	0.044894	0.0196595	0.021378	0.0401753	0.0166124	0.0120267	0.00896626	0.00927973	0.0233926	0.011917	0.0354486
P80314	P80314	T-complex protein 1 subunit beta	Cct2	1.391	2.79183	2.36575	3.55118	1.54148	0.602009	5.88069	9.17436	7.93392	8.48875	2.94714	3.25511	0.0374174	0.171028	0.539291	5.26394	8.51546	7.15297	21.9336	9.12851	9.12227	7.78581	4.92237	12.3862	8.18237	8.76955	3.59466	2.54369	0.862064	18.2699	8.02802	22.7984	21.1572
Q8CB77	Q8CB77	Transcription elongation factor B polypeptide 3	Tceb3	1.38922	1.70134	0.010641	0.028606	0.0587366	0.0127403	0.0204311	0.0213171	0.0557102	0.0111028	0.0147635	0.00782706	0.0066373	0.0139333	0.016539	0.0242224	0.0115148	0.040951	0.0544962	0.127406	0.0334775	0.0117178	0.0657076	0.0726496	0.153097	0.0230997	0.0172087	0.0249075	0.00521553	0.0810645	0.0125117	0.0377309	0.0303637
Q8BTV2	Q8BTV2	Cleavage and polyadenylation specificity factor subunit 7	Cpsf7	1.38598	1.2721	0.021621	0.0178743	0.00518018	0.00631562	0.0507622	0.713431	0.286124	0.560059	0.0057457	0.0165142	0.0191774	0.132433	0.0141564	0.169655	0.335381	0.346249	0.427296	0.300276	0.0199721	0.0951757	0.115204	0.450727	1.11683	0.713006	0.0148622	0.0373077	0.011311	0.204414	0.147511	0.0228356	0.0180393
Q6XBJ3;Q8K557	Q6XBJ3;Q8K557	One cut domain family member 2;One cut domain family member 3	Onecut2;Onecut3	1.38274	1.11863	0.00695413	0.00776493	0.0145878	0.0217866	0.0109354	0.0265024	0.0266098	0.0114198	0.0143632	0.00563672	0.0260266	0.00576027	0.00584437	0.012953	0.00715737	0.10142	0.0223037	0.0133858	0.0128257	0.0062603	0.0233162	0.13962	0.0418115	0.0253587	0.0306875	0.0249777	0.00481152	0.0168184	0.0271262	0.0346235	0.0128813
Q8BHD7;B2RU80	Q8BHD7	Polypyrimidine tract-binding protein 3	Ptbp3	1.37965	2.56649	2.30932	1.75803	11.1541	2.76041	15.8653	14.7812	9.05243	20.642	1.47613	5.96561	1.1092	2.857	6.15276	16.5959	21.1991	24.3491	14.8422	12.0727	11.4832	12.2618	13.0371	47.4198	13.508	24.341	0.0912045	1.71619	5.79827	15.1785	18.621	13.1724	11.5912
P11103	P11103	Poly [ADP-ribose] polymerase 1	Parp1	1.37232	1.09935	0.0384277	0.0164839	0.0290138	0.00712568	0.00206741	0.241078	0.128593	0.0231284	0.0116883	0.0282518	0.0210966	0.144687	0.00955375	0.114569	0.0836595	0.516967	0.0215259	0.0119085	0.233371	0.10119	0.0267042	0.174473	0.0222912	0.229361	0.0076881	0.0111667	0.0423941	0.0812258	0.0650945	0.0143672	0.147107
Q8CFQ3	Q8CFQ3	Intron-binding protein aquarius	Aqr	1.36715	1.29799	0.0077393	0.0293523	0.0177944	0.0128838	0.0411252	0.182647	0.0320792	0.19839	0.0289824	0.0520708	0.00823247	0.0173263	0.0177567	0.0215255	0.0531463	0.0417863	0.230933	0.157366	0.024308	0.017323	0.0392281	0.310409	0.313134	0.201717	0.00940369	0.030688	0.00369092	0.197548	0.145512	0.0646963	0.104484
Q925J9	Q925J9	Mediator of RNA polymerase II transcription subunit 1	Med1	1.36696	1.60224	0.0217439	0.0150903	0.021075	0.00312894	0.00423756	0.00552183	0.0182346	0.0201738	0.0415925	0.0487127	0.0217796	0.0324293	0.0128411	0.0122351	0.0094336	0.0365865	0.167694	0.0668308	0.0315525	0.0353402	0.0253132	0.0264996	0.0851514	0.0851188	0.0195584	0.0083401	0.00169441	0.0600484	0.0758058	0.00412062	0.00890259
Q91YR7	Q91YR7	Pre-mRNA-processing factor 6	Prpf6	1.36557	1.0111	0.00709933	0.0181047	0.00782895	0.00207916	0.0273923	0.0706043	0.0376756	0.150218	0.065021	0.0325182	0.030243	0.0587951	0.0161587	0.0103108	0.113821	0.0837709	0.434153	0.183511	0.00574996	0.013088	0.0185561	0.146708	0.10529	0.0269791	0.0125422	0.0258716	0.0023103	0.135758	0.127213	0.0224973	0.327631
P23881	P23881	Transcription elongation factor A protein 3	Tcea3	1.34104	0.657029	0.0295003	0.0116022	0.0170633	0.00525902	0.0102235	0.010393	0.047979	0.00591105	0.0192909	0.0193155	0.0106636	0.0286853	0.0354488	0.0264206	0.00610922	0.0180513	0.0254297	0.0142217	0.0327952	0.0207467	0.0144533	0.298438	0.0603177	0.0217767	0.0179124	0.0234817	0.011839	0.00621365	0.0263383	0.0314171	0.0245603
Q76MZ3;Q7TNP2	Q76MZ3	Serine/threonine-protein phosphatase 2A 65 kDa regulatory subunit A alpha isoform	Ppp2r1a	1.31489	2.74027	0.877279	0.653408	0.236403	0.0210623	0.476235	0.645131	0.554251	1.02766	0.411326	0.0523528	0.025343	0.00856163	0.0235405	0.49128	1.23082	0.663843	1.23059	1.32591	0.605963	0.815192	0.337047	0.728231	1.43022	1.69276	0.195482	0.0784712	0.0130719	1.38774	0.758602	0.444006	2.5377
Q5XG73	Q5XG73	Acyl-CoA-binding domain-containing protein 5	Acbd5	1.30944	1.28741	0.00790264	0.00469044	0.015474	0.00321055	0.0538849	0.0197882	0.00509885	0.0189544	0.0379637	0.0134172	0.0203496	0.0239226	0.0264505	0.0220414	0.015828	0.0126809	0.0236702	0.0167833	0.00890824	0.129499	0.139442	0.0727159	0.0652734	0.0197686	0.00974562	0.00880669	0.0104122	0.0164635	0.0235434	0.011986	0.047203
P42932	P42932	T-complex protein 1 subunit theta	Cct8	1.29999	1.98429	1.43228	3.11344	0.533277	0.319156	3.23618	6.13195	4.48623	4.18854	0.748403	2.41042	0.00874099	0.0620905	0.0109791	0.977296	3.668	2.74486	12.2275	5.6096	6.59086	6.18522	4.17209	8.01335	2.02476	3.37661	0.642703	0.803049	0.00552307	9.41344	6.96382	10.3376	25.1804
Q80UW8	Q80UW8	DNA-directed RNA polymerases I, II, and III subunit RPABC1	Polr2e	1.29761	0.922676	0.0165038	0.0364734	0.309091	0.335852	0.0198325	0.545087	0.705496	0.309875	0.0244467	0.466072	0.0165756	0.0156705	0.0182396	0.0208593	0.581989	0.0350326	0.503752	0.247789	0.0119282	0.531833	0.0155422	0.355108	1.8521	1.70812	0.0366685	0.00829545	0.00605553	0.600699	0.474153	0.028245	1.12612
P01867	P01867	Ig gamma-2B chain C region	Igh-3	1.29067	0.860584	0.089065	0.00992778	0.0129831	0.00819786	0.00588961	0.0293401	0.00927855	0.00913233	0.0251848	0.00954421	0.0184749	0.00339366	0.0261197	0.230935	0.0161476	0.0115002	0.0285592	0.0285908	0.00847022	0.0465914	0.0292553	0.0359597	0.0612688	0.033753	0.00638713	0.0163686	0.127741	0.0182	0.0231971	0.0134044	0.430166
Q9QZQ8;Q8CCK0	Q9QZQ8	Core histone macro-H2A.1	H2afy	1.27883	4.79387	0.0072885	0.00982654	9.68137	3.41901	10.0267	15.8304	10.4515	16.174	17.5138	23.7529	9.85892	18.3653	15.7082	27.9593	17.1307	27.1998	31.6636	34.684	24.2982	25.3851	15.3654	36.1365	30.3836	39.403	0.296002	16.0678	28.6061	53.1979	26.6442	2.39784	17.6361
Q8BFY6	Q8BFY6	Peflin	Pef1	1.27033	2.05113	2.25102	0.0284048	1.20097	0.433837	1.88257	3.84799	2.81364	4.02018	0.8197	2.13511	0.00736258	0.654808	0.0107918	2.70729	2.01222	3.34812	5.89043	1.08125	3.00584	1.4756	2.50084	4.28013	8.48354	6.25325	0.383447	0.799351	0.590547	5.16979	2.01088	1.44683	3.59303
Q8R326	Q8R326	Paraspeckle component 1	Pspc1	1.2603	1.91202	0.0127816	0.00831123	1.36821	0.229055	2.03336	2.36582	1.93642	2.86152	0.0131989	0.559351	0.0105592	0.634977	0.483624	1.96709	2.52298	4.51658	1.77931	0.634774	1.30488	1.22849	0.457099	3.38696	3.67775	3.89546	0.0129018	0.00917503	0.219539	2.13301	1.17388	1.58621	0.258611
Q6A068	Q6A068	Cell division cycle 5-like protein	Cdc5l	1.24302	1.16823	0.0117106	0.0121685	0.00252617	0.0108681	0.208237	0.383812	0.476056	0.479196	0.0141298	0.682675	0.0081726	0.023223	0.0154091	0.0194689	0.454026	0.295683	0.597907	1.23765	0.196549	0.0371312	0.0156487	0.700348	0.352625	0.755837	0.0188173	0.00584874	0.00235564	0.637796	0.696654	0.00681718	0.238836
Q9R0U0	Q9R0U0	Serine/arginine-rich splicing factor 10	Srsf10	1.23766	1.341	0.018995	0.0194284	0.726793	0.484991	0.94442	3.01579	5.08774	5.88771	1.23205	0.791717	0.0227487	0.0189667	0.0192481	2.50524	3.28169	3.81386	5.56737	4.0267	0.019273	0.0306554	0.0409061	6.91532	5.44156	4.81398	0.0247831	0.0132554	0.0301191	3.52677	3.23548	0.0306383	1.77062
Q99KP6	Q99KP6	Pre-mRNA-processing factor 19	Prpf19	1.23405	2.57926	1.0673	0.755663	5.16306	0.624462	4.65951	9.73254	8.2072	8.12766	2.20075	7.24323	0.579712	4.23529	2.14048	11.1373	13.5359	15.0324	16.3245	12.6825	8.93061	5.94456	3.23966	12.0296	0.64042	9.44984	1.06777	0.162338	1.18453	14.9398	11.7959	4.63725	16.4425
Q9CQT2	Q9CQT2	RNA-binding protein 7	Rbm7	1.2332	1.00807	0.0155157	0.0204322	0.00606305	0.0591142	0.278621	0.0111069	0.634706	0.887846	0.26278	0.0136108	0.0186574	0.200901	0.0128854	0.306838	0.27968	1.16471	0.526124	0.0208095	0.0125639	0.0201658	0.0406861	0.576633	1.12637	0.74376	0.0161263	0.0133353	0.0137542	0.408758	0.228913	0.46083	0.0676346
P35601	P35601	Replication factor C subunit 1	Rfc1	1.23316	1.70691	0.0230229	0.00845533	0.0112759	0.00778705	0.011865	0.00967661	0.014861	0.0105636	0.0262668	0.0140466	0.0110548	0.019685	0.0132153	0.0323939	0.0119635	0.0181464	0.0376991	0.0294731	0.0115507	0.0170787	0.0128518	0.0625634	0.0985198	0.0293401	0.0272604	0.0162421	0.0231405	0.0173115	0.0194587	0.0109039	0.0222298
Q9CYA6	Q9CYA6	Zinc finger CCHC domain-containing protein 8	Zcchc8	1.23131	0.402172	0.0120502	0.0199369	0.0104371	0.0050625	0.296396	0.186608	0.435794	0.605436	0.0124087	0.0112245	0.0254642	0.011542	0.0191885	0.0869836	0.0916451	0.372404	0.0129023	0.0314866	0.0279015	0.020289	0.0283709	2.32606	0.0196022	0.263328	0.0156295	0.00866049	0.00872412	0.0124075	0.0306939	0.00927034	0.0295416
Q61136	Q61136	Serine/threonine-protein kinase PRP4 homolog	Prpf4b	1.22188	1.57188	0.152286	0.0117506	0.0257241	0.00545721	0.157858	0.299194	0.0443964	0.141627	0.0184219	0.01054	0.00738233	0.0439765	0.0132576	0.124512	0.0873005	0.123307	0.28739	0.246346	0.164277	0.0446592	0.0261524	0.119421	0.372779	0.24305	0.00504374	0.0250759	0.00986243	0.574785	0.096668	0.137656	0.494075
Q6P4T2	Q6P4T2	U5 small nuclear ribonucleoprotein 200 kDa helicase	Snrnp200	1.21492	2.14335	0.0099401	0.00902673	0.201777	0.00929721	0.562549	1.58683	1.07547	1.69115	0.230431	0.976334	0.0725888	0.248613	0.238464	0.707821	1.24537	1.23703	1.89374	1.83534	0.779401	0.550115	0.392251	1.44642	1.72903	1.76064	0.0167248	0.0219183	0.0320706	1.73796	1.50408	0.22199	1.75958
Q9CWL8	Q9CWL8	Beta-catenin-like protein 1	Ctnnbl1	1.20688	0.811659	0.00926042	0.00402834	0.0188683	0.0314496	0.0134316	0.385563	0.307489	0.419477	0.00972251	0.0203382	0.00654369	0.0118151	0.058448	0.00349604	0.278765	0.153687	0.936635	0.255662	0.0149705	0.0312001	0.0122712	0.217959	0.420632	0.206979	0.0211754	0.0149203	0.00804953	0.701344	0.0774446	0.00883641	0.410681
Q99KK2	Q99KK2	N-acylneuraminate cytidylyltransferase	Cmas	1.20199	1.9491	0.104688	0.0758346	0.981228	0.0224977	1.1574	3.71076	2.90393	3.21609	1.45564	1.97116	0.428003	1.07506	0.639777	2.2296	3.23284	3.81308	5.01556	5.267	2.97411	0.642302	0.00938856	3.91351	1.61488	5.82513	0.0176937	0.0103758	0.677871	5.88602	2.25507	0.498958	1.88386
A2AH22	A2AH22	Activating molecule in BECN1-regulated autophagy protein 1	Ambra1	1.19595	1.60652	0.00531045	0.0231448	0.0089258	0.00530797	0.00352462	0.0085391	0.0135351	0.0120856	0.0155503	0.00910139	0.00961292	0.0220661	0.00934753	0.0053155	0.0167325	0.0106405	0.0435629	0.0184384	0.0613819	0.00760896	0.0266798	0.0145772	0.0153084	0.0628756	0.0403975	0.0124564	0.00703042	0.0277047	0.0118838	0.014721	0.0359871
Q3TIX9	Q3TIX9	U4/U6.U5 tri-snRNP-associated protein 2	Usp39	1.19574	1.4582	0.0259545	0.136962	0.0990813	0.00665848	0.243907	0.564414	0.241738	0.545349	0.0426281	0.243949	0.0172539	0.113171	0.0715742	0.103451	0.679346	0.198045	0.919478	0.370432	0.196303	0.011321	0.104458	0.79832	0.662479	0.516294	0.0101778	0.0342162	0.0477625	0.665591	0.412267	0.0162278	0.683297
P63037	P63037	DnaJ homolog subfamily A member 1	Dnaja1	1.1942	4.60756	2.09617	4.25995	4.16687	1.13266	8.81317	10.4451	8.67867	11.1947	11.2709	11.2476	1.72295	3.88615	4.22815	13.1137	16.4729	13.2613	15.6308	21.6555	13.7585	10.82	10.4054	19.9143	11.5202	14.4249	3.03749	2.6359	3.92005	16.886	23.6856	10.7339	9.06894
Q3URQ0	Q3URQ0	Testis-expressed sequence 10 protein	Tex10	1.193	1.34391	0.0130028	0.0241167	0.0102032	0.0108295	0.0120902	0.0141239	0.0265386	0.0143684	0.0129305	0.0136174	0.00857141	0.0154975	0.0157851	0.0112231	0.0129157	0.0208196	0.0196151	0.0327653	0.104863	0.00876384	0.0337964	0.0222158	0.0175249	0.0863	0.00966394	0.042545	0.00461462	0.0107045	0.021933	0.00790254	0.0289274
Q810A7	Q810A7	ATP-dependent RNA helicase DDX42	Ddx42	1.18449	1.1652	0.0175452	0.0159074	0.0287103	0.00918154	0.55069	0.728682	0.171512	0.672382	0.0264704	0.278982	0.0260406	0.069428	0.26079	0.123614	0.579306	0.261448	0.843189	0.862522	0.0967126	0.130255	0.0112723	0.26846	1.29369	1.02271	0.0098101	0.00806075	0.00675607	0.643226	0.601816	0.00749041	0.0806177
Q91WT8;P86049	Q91WT8	RNA-binding protein 47	Rbm47	1.17658	2.67912	0.340823	0.0726883	1.03799	0.274231	3.88017	4.54786	3.22096	2.98537	0.636426	1.1548	0.247678	1.39599	1.04114	1.93237	5.21041	3.72501	3.82426	4.73429	2.03696	1.87474	3.32435	5.52515	3.4756	4.18896	0.216383	0.0271728	0.496385	3.15753	3.97946	3.64027	2.38332
Q9D7M1	Q9D7M1	Glucose-induced degradation protein 8 homolog	Gid8	1.16815	0.72181	0.0116771	0.0143032	0.0123951	0.0489148	0.0132647	0.253257	0.175945	0.232118	0.0936556	0.0239175	0.0126788	0.0235312	0.0230232	0.580848	0.117682	0.118181	0.149903	0.104231	0.0134821	0.0110848	0.025679	0.0194376	0.611965	0.0324204	0.0267717	0.00747447	0.0026742	0.194758	0.0241698	0.176763	0.0573628
O08553	O08553	Dihydropyrimidinase-related protein 2	Dpysl2	1.16749	0.582536	0.0314907	0.0246963	0.00914886	0.00466392	0.0207482	0.00745638	0.0189619	0.0215556	0.0616456	0.0144645	0.00398127	0.0139844	0.00808938	0.0255938	0.00930134	0.0133037	0.00783623	0.013118	0.251617	0.0359	0.0086425	0.0206752	0.0377507	0.034099	0.0169126	0.0167797	0.00557531	0.0362734	0.015085	0.0170222	0.029801
Q9JIX8	Q9JIX8	Apoptotic chromatin condensation inducer in the nucleus	Acin1	1.16688	1.88006	0.0249356	0.00852389	0.0884354	0.0525169	0.316737	0.846749	0.84777	1.17859	0.413522	0.504253	0.0616087	0.320439	0.27868	0.952039	1.56048	1.24752	1.13085	1.33205	0.528016	0.149829	0.06026	1.13546	0.713052	0.580825	0.0794212	0.206527	0.00577685	1.56091	0.920101	0.131306	1.08081
Q6NZF1	Q6NZF1	Zinc finger CCCH domain-containing protein 11A	Zc3h11a	1.16353	0.913157	0.00592834	0.0142539	0.0200624	0.00624791	0.0133199	0.136092	0.00520259	0.124931	0.0293755	0.0163935	0.0141687	0.00990759	0.0250374	0.0813367	0.22514	0.119873	0.191296	0.00862604	0.00979026	0.012074	0.021498	0.0685929	0.0118376	0.0477611	0.0137696	0.00994763	0.00838543	0.185059	0.0737114	0.0115944	0.136207
Q9R049	Q9R049	E3 ubiquitin-protein ligase AMFR	Amfr	1.15419	1.11955	0.0140338	0.0110661	0.0260169	0.00543111	0.00896225	0.0194567	0.0177217	0.0141929	0.0084118	0.00706646	0.03279	0.0114368	0.0063306	0.0363541	0.0290078	0.018003	0.0159461	0.0135694	0.0193951	0.0132485	0.124209	0.0147214	0.0424278	0.0175882	0.0143519	0.0207302	0.0235034	0.00900606	0.0211313	0.0100371	0.0196482
Q7TMY8	Q7TMY8	E3 ubiquitin-protein ligase HUWE1	Huwe1	1.14595	2.37331	0.0138439	0.00570969	0.0209726	0.00719601	0.0106276	0.00920525	0.00817487	0.0176564	0.00693216	0.00652774	0.00967004	0.0231853	0.0130794	0.0235242	0.0246607	0.0558639	0.0196575	0.0543536	0.0173487	0.0136585	0.0143004	0.0256489	0.0164303	0.0206304	0.0257846	0.00756615	0.0150377	0.0319899	0.0712264	0.0400556	0.0132818
Q5YD48	Q5YD48	APOBEC1 complementation factor	A1cf	1.13323	2.57687	0.416066	1.52419	5.19298	0.884817	18.168	19.8344	11.795	16.6963	2.34889	8.01239	1.28441	5.13826	3.85767	11.4	16.2649	12.7144	21.6916	14.4731	14.509	13.6805	12.4164	28.1864	10.7354	20.5358	0.989904	0.360421	3.31147	19.3108	15.3672	11.3805	9.88101
CON__Q5D862;Q2VIS4	CON__Q5D862			1.12526	0.45511	0.0217326	0.0117694	0.06489	0.0108698	0.0079853	0.163714	0.919012	0.122521	1.49425	0.00635805	0.302046	0.0962787	0.190497	0.149556	0.00952628	0.814963	0.551304	0.0547738	0.186159	0.162983	0.118605	0.0121871	3.70814	0.529538	0.537245	0.0119224	0.0979649	0.535919	0.237311	1.07704	0.611034
Q8BIQ5	Q8BIQ5	Cleavage stimulation factor subunit 2	Cstf2	1.12447	2.07999	0.0809462	0.0139688	1.31935	0.450825	2.33117	1.89591	2.4058	2.5784	0.384887	1.30226	0.307848	1.30845	0.832999	2.74302	4.45451	5.07091	3.00835	1.52255	2.47763	1.07564	0.890342	3.72932	1.26199	1.83032	0.0182995	0.00610295	0.561486	2.40989	1.47559	1.30566	1.83937
Q922U1	Q922U1	U4/U6 small nuclear ribonucleoprotein Prp3	Prpf3	1.12397	0.672387	0.0220422	0.0182689	0.0180835	0.00978733	0.00863633	0.0809654	0.0263105	0.0347674	0.0363501	0.0110869	0.0193162	0.00960543	0.046208	0.033067	0.0355026	0.0200942	0.0213148	0.00613733	0.0120949	0.062388	0.049593	0.307225	0.0386603	0.0435697	0.0119509	0.023134	0.00531847	0.0299288	0.0078636	0.0243021	0.21424
Q3UKJ7	Q3UKJ7	WD40 repeat-containing protein SMU1;WD40 repeat-containing protein SMU1, N-terminally processed	Smu1	1.12132	1.24106	0.104929	0.0807979	0.0766393	0.0190161	0.563285	0.847354	1.4281	0.850065	0.394645	0.293348	0.0210831	0.140484	0.0121309	1.1349	0.304534	0.371516	1.87813	1.05065	0.273141	0.206743	0.443298	1.94128	0.467758	0.822416	0.186016	0.0154233	0.00953043	1.90387	1.18319	1	1.83386
Q8R1S9	Q8R1S9	Sodium-coupled neutral amino acid transporter 4	Slc38a4	1.11722	0.233465	0.00935914	0.00966779	0.0182232	0.0116461	0.088091	5.13978	0.322954	0.32552	0.116027	0.194435	0.0186593	0.0144903	0.0123163	0.0148709	0.0728024	0.0186389	11.1352	0.121595	0.00974113	0.0237985	0.0205956	0.0341824	0.0681847	0.00976353	0.0403896	0.114571	0.014384	0.0355548	0.0249491	0.00949846	0.0193291
P60898	P60898	DNA-directed RNA polymerase II subunit RPB9	Polr2i	1.11344	0.413934	0.595979	0.0144204	0.0168201	0.361513	0.472401	1.06152	0.0250674	0.497393	0.0223605	0.00918057	0.0108328	0.0275087	0.00726225	0.0976923	0.0172901	0.0202418	0.0157167	0.0150583	0.0101884	0.00870721	0.0433871	0.0864333	2.49134	2.91	0.0145776	0.00891991	0.0161918	0.0200694	0.486509	0.00970439	0.849373
Q9WUD1	Q9WUD1	STIP1 homology and U box-containing protein 1	Stub1	1.10904	0.649693	0.00830331	0.013768	0.0152311	0.0106781	0.0111089	0.0360234	0.0120518	0.0165039	0.0239768	0.0379236	0.0232971	0.0131219	0.0375274	0.0493535	0.018595	0.0109538	0.0166898	0.032149	0.0130853	0.0110577	0.0207088	0.0146763	0.0496243	0.236765	0.0114589	0.012976	0.0131667	0.023691	0.0474724	0.127814	0.0172677
CON__ENSEMBL:ENSBTAP00000038253	CON__ENSEMBL:ENSBTAP00000038253			1.10537	0.36029	0.00964388	0.0105467	0.144279	0.0103903	0.00545597	0.0397861	0.551226	0.0989712	0.328258	0.0236161	0.00519315	0.0212878	0.013725	0.224422	0.0109158	0.0101721	0.0345968	0.0216017	0.0236327	0.0103609	0.0177763	0.290151	1.62017	0.0343977	0.0218884	0.0383491	0.0395532	0.216468	0.0175362	0.1355	0.0601052
Q9CSN1	Q9CSN1	SNW domain-containing protein 1	Snw1	1.09797	0.639154	0.00599681	0.0230059	0.00716362	0.00381981	0.0249749	0.33621	0.012682	0.30004	0.0118101	0.249626	0.0104323	0.00845222	0.0148315	0.196007	0.0147695	0.00750694	0.00891685	0.432055	0.277038	0.0134743	0.0175031	0.0989794	0.0766173	0.684736	0.0128088	0.0150007	0.0128521	0.485694	0.173331	0.00899876	0.218837
Q6PAV2	Q6PAV2	Probable E3 ubiquitin-protein ligase HERC4	Herc4	1.09192	1.04669	0.0267896	0.0116544	0.00778809	0.0139893	0.00735834	0.035772	0.0118906	0.00927467	0.00563387	0.0129064	0.025453	0.029031	0.00902916	0.0463066	0.0293222	0.00421154	0.0512038	0.130432	0.00618117	0.0214737	0.0194729	0.0233159	0.0177635	0.0228952	0.0174748	0.016545	0.0345471	0.102247	0.030476	0.0483336	0.252345
Q8R1M2;Q8BFU2;Q8CGP6;Q8CGP7;Q8CGP5;P22752	Q8R1M2;Q8BFU2;Q8CGP6;Q8CGP7;Q8CGP5;P22752	Histone H2A.J;Histone H2A type 3;Histone H2A type 1-H;Histone H2A type 1-K;Histone H2A type 1-F;Histone H2A type 1	H2afj;Hist3h2a;Hist1h2ah;Hist1h2ak;Hist1h2af;Hist1h2ab	1.08955	0.7404	0.0161108	0.00459405	0.276981	0.22602	0.0153201	6.68758	6.20729	5.1522	0.007019	0.0340275	1.14242	0.0117659	3.58869	0.495725	0.0965613	0.705187	3.44767	2.57714	6.11615	5.0297	3.56195	4.22425	0.0187394	15.809	0.0354911	4.52219	2.30161	3.46548	0.0119546	0.0304032	3.51145
Q9QYJ0	Q9QYJ0	DnaJ homolog subfamily A member 2	Dnaja2	1.08864	2.41651	2.75741	3.02436	1.38612	1.02558	3.93883	2.37076	2.80516	4.1636	0.661188	1.66784	0.0156912	0.828	0.624865	1.91822	2.33728	5.0919	4.39306	3.78604	3.15467	3.25819	2.95659	5.07368	4.30111	9.20269	0.0168769	0.160134	0.976634	3.45979	2.4012	1.49189	1.22111
Q9WVB0	Q9WVB0	RNA-binding protein with multiple splicing	Rbpms	1.08559	1.15502	0.0230422	0.0104341	0.0120927	0.729701	2.67904	0.826084	0.911432	0.738592	0.0147197	0.479939	0.0130302	0.0118711	0.188469	0.0408441	1.45798	1.2483	1.67534	1.07111	0.520729	0.382944	0.0307408	1.72686	1.94584	1.82027	0.0101633	0.0228614	0.0141708	2.54134	1.38018	1.16548	1.16192
Q8VH51	Q8VH51	RNA-binding protein 39	Rbm39	1.08554	1.92341	0.550338	0.287729	0.449153	0.102189	1.71073	2.74053	3.03769	4.00459	0.682046	2.77716	0.0609625	0.765166	0.680827	1.57085	1.79799	3.55445	5.75317	3.06098	2.1356	1.24444	1.41785	3.87314	3.24806	4.39487	0.115854	0.042829	0.00606399	6.17258	3.85904	0.953954	6.82757
Q8R4H7	Q8R4H7	N-acetylglutamate synthase, mitochondrial;N-acetylglutamate synthase long form;N-acetylglutamate synthase short form;N-acetylglutamate synthase conserved domain form	Nags	1.07714	0.715121	0.0194075	0.0191773	0.00860582	0.00843101	0.233024	0.186369	0.0616835	0.0557508	0.0255706	0.099205	0.0128332	0.0313113	0.0395379	0.00906631	0.141142	0.0293702	0.567654	0.0735544	0.014807	0.0306599	0.0330936	0.278908	0.172268	0.079299	0.0477289	0.0102408	0.0239536	0.214393	0.0517496	0.0212192	0.297654
Q9R0L7	Q9R0L7	A-kinase anchor protein 8-like	Akap8l	1.07133	0.828024	0.00624149	0.0233921	0.00820195	0.00288616	0.423924	1.23018	0.729313	0.747917	0.013869	0.110558	0.0142316	0.0156386	0.0157455	0.306599	0.308975	0.321035	1.83512	1.01159	0.451311	0.0203591	0.232809	0.688091	0.0288956	0.737711	0.00930905	0.0301047	0.110815	0.784032	0.406045	0.215586	0.257358
Q91YI6	Q91YI6	Poly(A) RNA polymerase GLD2	Papd4	1.05108	1.71629	0.0109684	0.0078655	0.00717871	0.00653997	0.0158207	0.0150518	0.0101259	0.0214881	0.0131415	0.0391919	0.0358636	0.0312093	0.0099463	0.0188744	0.00921419	0.0263915	0.0445751	0.0236166	0.00737099	0.038142	0.0418689	0.0396337	0.0911734	0.0525651	0.0340971	0.00817665	0.00893576	0.0114795	0.0151939	0.0160591	0.0138006
Q9R226	Q9R226	KH domain-containing, RNA-binding, signal transduction-associated protein 3	Khdrbs3	1.04547	0.642213	0.0171344	0.0152627	0.0186998	0.00695392	1.16344	0.430905	0.0328764	2.7143	0.0182064	0.00670492	0.0137181	0.011189	0.00869971	0.0359863	1.0139	1.11448	0.45756	0.696713	1.18047	0.0393625	0.0239631	1.65245	0.0276243	1.54355	0.0113177	0.0102119	0.0116321	0.44464	0.0235513	0.0177441	1.02447
Q9DAW6	Q9DAW6	U4/U6 small nuclear ribonucleoprotein Prp4	Prpf4	1.04457	0.725298	0.0136915	0.0138761	0.021239	0.0137443	0.010512	0.358276	0.0168426	0.523071	0.09171	0.418771	0.00905543	0.0324784	0.013162	0.0328655	0.523856	0.20249	0.713599	0.613076	0.130572	0.0144012	0.0103447	0.384292	0.0217872	0.034409	0.0236666	0.00675326	0.0850786	0.563817	0.440718	0.0157394	2.3488
Q99PJ2	Q99PJ2	Probable E3 ubiquitin-protein ligase TRIM8	Trim8	1.04229	0.422535	0.0167601	0.0208477	0.0174159	0.0131948	0.0207872	0.0453433	0.00853995	0.039512	0.00680194	0.00873093	0.0174434	0.0265859	0.00962143	0.0325862	0.0111324	0.00942683	0.0124078	0.018291	0.0115306	0.0124039	0.0105107	0.0204296	0.0149808	0.284725	0.031432	0.0172846	0.00959532	0.201339	0.0149689	0.0313814	0.348393
Q923D5	Q923D5	WW domain-binding protein 11	Wbp11	1.03599	1.00895	0.025482	0.0265588	0.132272	0.00839215	0.151789	0.445456	0.132536	0.697495	0.0104017	0.232264	0.00517141	0.120273	0.104816	0.195422	0.507234	0.565835	0.362616	0.204094	0.0251727	0.0107304	0.0373929	0.482558	0.915227	0.325024	0.235996	0.156218	0.102688	0.418473	0.258126	0.150178	0.219759
Q8C0V0	Q8C0V0	Serine/threonine-protein kinase tousled-like 1	Tlk1	1.03258	0.894492	0.0100381	0.0119148	0.0572896	0.0145662	0.0085184	0.00238057	0.00957005	0.0249563	0.0119425	0.0261212	0.00839635	0.0272862	0.0156141	0.00254634	0.00859684	0.0129428	0.0972435	0.020786	0.0230668	0.0249129	0.0173602	0.0302128	0.0314781	0.12654	0.0179024	0.0319763	0.0194298	0.265989	0.0157942	0.0120146	0.0152711
Q80X82	Q80X82	Symplekin	Sympk	1.02287	1.01221	0.0225941	0.0128227	0.027721	0.0116037	0.0798838	0.345093	0.244509	0.376963	0.0273774	0.0514607	0.00807829	0.00868683	0.0198159	0.21015	0.505211	0.292333	0.198347	0.253171	0.261277	0.0283729	0.0517415	0.0496912	0.0481782	0.227692	0.0160746	0.00787955	0.00734487	0.386199	0.215531	0.0487781	0.339646
Q922V4	Q922V4	Pleiotropic regulator 1	Plrg1	1.01353	1.36353	0.00892206	0.0249671	0.108951	0.00501048	0.540558	1.15978	1.21187	1.38155	0.0250689	0.735601	0.0115438	0.185573	0.334959	0.741532	1.39101	1.35814	1.48553	1.5368	0.423518	0.486108	0.347881	0.478911	0.306875	1.23942	0.0113735	0.00741247	0.00883001	1.92575	1.35502	0.129008	1.86507
Q8CCF0	Q8CCF0	U4/U6 small nuclear ribonucleoprotein Prp31	Prpf31	1.00919	0.669213	0.0149293	0.0276604	0.0268672	0.00872263	0.0105878	0.200541	0.0134046	0.0105803	0.0456196	0.0179339	0.0452666	0.0139016	0.0120943	0.023273	0.00797163	0.0236828	0.236698	0.00470405	0.0234014	0.0154633	0.0475203	0.135348	0.0510752	0.194048	0.0239709	0.0218347	0.0159626	0.0154521	0.0184794	0.0215354	0.0525945
Q8C0T5	Q8C0T5	Signal-induced proliferation-associated 1-like protein 1	Sipa1l1	1.0033	0.796433	0.013743	0.0180237	0.0388294	0.0106435	0.0412954	0.013951	0.017039	0.0159305	0.00876735	0.0115982	0.0267764	0.0161483	0.0170345	0.17125	0.0073958	0.0284788	0.0182423	0.0142483	0.0128523	0.0206338	0.055676	0.0147026	0.0518856	0.0283075	0.00790688	0.00983169	0.0182313	0.0232657	0.018848	0.021589	0.0456977
P27048;P63163	P27048;P63163	Small nuclear ribonucleoprotein-associated protein B;Small nuclear ribonucleoprotein-associated protein N	Snrpb;Snrpn	0.999097	1.34157	1.63211	2.36912	7.14823	4.14035	7.85684	8.63593	2.77616	1.31963	2.41513	8.19913	2.60224	5.70759	5.31328	13.4673	14.5952	6.67601	14.8107	10.2996	3.73118	3.72134	5.51509	25.4415	0.874586	2.53801	0.0208637	0.351056	5.9359	13.3855	16.9842	2.51781	15.1854
Q9CW46	Q9CW46	Ribonucleoprotein PTB-binding 1	Raver1	0.997933	1.13334	0.0393103	0.00693427	0.168591	0.00810683	1.2249	1.55709	0.872491	1.67635	0.0157963	0.0108873	0.009546	0.179387	0.119665	0.785931	1.2313	1.69557	0.732643	0.334357	0.362483	0.608754	0.158222	1.18744	1.3858	1.46932	0.0084373	0.029456	0.00613979	0.722796	0.305454	0.208532	0.0233402
P63330;P62715	P63330;P62715	Serine/threonine-protein phosphatase 2A catalytic subunit alpha isoform;Serine/threonine-protein phosphatase 2A catalytic subunit beta isoform	Ppp2ca;Ppp2cb	0.984634	0.719671	0.509666	1.64389	0.0060015	0.0200403	0.0181391	0.60619	0.26481	0.573522	0.168648	0.00899917	0.0113735	0.0240661	0.00559013	0.406258	0.289033	0.328759	0.455524	0.691472	0.0220709	0.460197	0.0742861	0.370439	1.99921	1.36741	0.0165022	0.223627	0.0150299	1.38452	0.915545	0.502342	3.45224
Q3U1J4	Q3U1J4	DNA damage-binding protein 1	Ddb1	0.984258	1.39642	0.0316389	0.282509	0.0335451	0.0100753	0.138091	0.213571	0.228985	0.276623	0.0212423	0.112651	0.0312044	0.0281561	0.00839749	0.336906	0.332136	0.348738	0.332197	0.288029	0.0100753	0.0195879	0.0556364	0.162252	0.21619	0.269708	0.0305597	0.0187373	0.00449938	0.227172	0.399436	0.0423833	0.163776
Q62311	Q62311	Transcription initiation factor TFIID subunit 6	Taf6	0.983228	0.849442	0.0096131	0.0362723	0.0298954	0.0234546	0.00437614	0.0166425	0.00420921	0.0501389	0.0105367	0.00528651	0.0147111	0.0395422	0.00506541	0.0180713	0.00962183	0.0169346	0.0202282	0.0181451	0.0889059	0.0192252	0.0138389	0.0415212	0.0282597	0.143007	0.0166457	0.0231082	0.00364024	0.152597	0.211941	0.0140306	0.0158711
Q9ERF3	Q9ERF3	WD repeat-containing protein 61;WD repeat-containing protein 61, N-terminally processed	Wdr61	0.979743	1.07791	0.479751	0.172864	0.0183471	0.111077	0.553661	0.386136	0.460862	0.999858	0.0136317	0.0596838	0.0202659	0.0107452	0.0209773	0.540703	0.918429	0.511095	1.15212	0.652471	0.0277803	0.00946103	0.22852	0.833027	0.293857	0.352403	0.00873531	0.0207043	0.259521	0.521527	0.495784	0.0136977	2.23892
Q8CGZ0	Q8CGZ0	Calcium homeostasis endoplasmic reticulum protein	Cherp	0.977789	0.904296	0.0138587	0.00840236	0.0783272	0.00486787	0.596145	0.972171	0.640756	0.839125	0.0553761	0.39565	0.00542332	0.01113	0.0189464	0.853193	1.55055	1.10062	0.659385	0.693106	0.184804	0.0326648	0.116702	0.359468	0.297773	0.217928	0.0394069	0.00615634	0.212063	0.600591	0.719298	0.04	0.884289
Q3TEA8	Q3TEA8	Heterochromatin protein 1-binding protein 3	Hp1bp3	0.974568	1.4592	0.0220941	0.015278	0.762513	0.00744067	1.39112	3.07967	2.33891	1.44292	0.25429	2.31483	0.205917	1.3839	1.6269	2.87276	2.20571	3.45757	4.75946	1.46652	2.15645	0.484254	0.0197945	3.53057	1.93163	1.79989	0.00739557	0.00948385	1.9117	3.03403	0.919761	0.027532	0.898024
O08810	O08810	116 kDa U5 small nuclear ribonucleoprotein component	Eftud2	0.971214	2.22491	0.181888	0.842735	0.967483	0.0129972	1.27002	2.68012	2.08214	2.64438	1.55682	2.59342	0.153434	1.12531	1.14649	2.53757	2.93439	2.83501	5.10082	3.23896	2.03675	1.05313	0.952846	2.87879	2.4599	2.59944	0.269202	0.132456	0.309874	5.36564	3.14341	0.555789	6.78015
Q91X83;Q3THS6	Q91X83	S-adenosylmethionine synthase isoform type-1	Mat1a	0.960942	0.404483	0.0216359	0.0364592	0.0222438	0.00541845	0.397464	0.644367	0.0132979	2.61178	0.0149198	0.420361	0.0127327	0.0135043	0.0146467	0.00850745	0.407779	0.0178527	0.478388	3.11351	0.0255742	0.0674843	2.06397	0.441433	0.0169625	0.323877	0.0292956	0.017584	0.236515	0.423323	0.765946	0.460759	1.53825
Q60759	Q60759	Glutaryl-CoA dehydrogenase, mitochondrial	Gcdh	0.95075	2.58375	19.144	14.9681	12.2075	2.83407	21.3214	17.3167	21.3203	13.5075	4.36527	7.32874	3.46549	5.90685	2.74899	20.0691	27.4983	14.8244	23.4267	14.8873	19.8747	17.2862	12.0433	30.7813	19.6671	39.1375	1.5099	0.899336	6.82254	28.057	20.1571	14.4674	10.1513
Q6PB66	Q6PB66	Leucine-rich PPR motif-containing protein, mitochondrial	Lrpprc	0.949034	0.956016	0.00701925	0.0169018	0.0102123	0.00343199	0.0124428	0.019811	0.0141582	0.0119158	0.0309164	0.0132365	0.0254982	0.0236725	0.0193361	0.011775	0.023301	0.011767	0.0172749	0.120445	0.00630549	0.0229893	0.027713	0.0301742	0.0435879	0.0253518	0.0224062	0.014139	0.0205377	0.0159438	0.00879014	0.0254673	0.0623471
Q6NXI6	Q6NXI6	Regulation of nuclear pre-mRNA domain-containing protein 2	Rprd2	0.943481	1.02191	0.0123642	0.0178035	0.0127549	0.0034314	0.0236054	0.0168478	0.0128812	0.0393023	0.0205082	0.00727269	0.0145957	0.0166718	0.0136163	0.0271511	0.011018	0.0211304	0.066945	0.0268691	0.0107938	0.0049643	0.0498222	0.100832	0.0145811	0.0103176	0.0217956	0.0176752	0.0188436	0.0734516	0.0214676	0.0734348	0.0408372
P05977;P09542	P05977	Myosin light chain 1/3, skeletal muscle isoform	Myl1	0.928315	0.226759	0.0534017	0.010982	0.00624814	1.83484	0.325371	0.0077391	0.0113016	0.0226299	0.0123804	0.0235261	0.0134018	0.0164494	0.0134536	0.0226739	0.425883	0.00945224	0.0109581	3.15781	0.0108571	0.0314613	0.0158626	0.0483105	0.0406666	0.0129834	0.0176853	0.0136697	0.410737	0.028072	0.0156416	0.0327891	0.0218508
B2RY56	B2RY56	RNA-binding protein 25	Rbm25	0.924555	0.904184	0.00760253	0.0329725	0.124029	0.00938324	0.637511	1.92329	1.28283	1.035	0.951376	1.15166	0.0159468	0.60177	0.628445	0.360674	1.09894	0.64829	3.83307	2.39639	0.976112	0.541112	0.599838	2.3115	0.564264	0.163844	0.302739	0.183678	0.186519	5.13355	3.04821	0.557419	2.23956
Q9JIK5	Q9JIK5	Nucleolar RNA helicase 2	Ddx21	0.921563	1.23526	0.0440741	0.00819716	0.0417907	0.00598865	0.1704	0.457174	0.264042	0.429284	0.098303	0.277933	0.0146518	0.00875853	0.0201089	0.0457479	0.189222	0.411538	0.224111	0.214154	0.287681	0.15695	0.115623	0.404381	0.474864	0.42593	0.00806967	0.0362229	0.00797213	0.320726	0.0965728	0.0218976	0.108088
Q8BRM2	Q8BRM2	RAB6-interacting golgin	Gorab	0.921126	1.28183	0.0136815	0.0184641	0.0115688	0.0190004	0.00703898	0.0146188	0.0341393	0.00946371	0.00794138	0.0254101	0.00788296	0.00776473	0.0182673	0.0361794	0.022256	0.00755624	0.0171954	0.0173499	0.0265697	0.0903496	0.0318592	0.0265316	0.0185582	0.0184256	0.0140606	0.0262111	0.0267209	0.0171943	0.0143438	0.0155202	0.0400032
F6ZDS4	F6ZDS4	Nucleoprotein TPR	Tpr	0.917481	1.03771	0.0121765	0.0175072	0.0111681	0.100482	0.0496855	0.218984	0.0440592	0.149232	0.0172164	0.0574605	0.00630751	0.0150129	0.00818572	0.0773595	0.141845	0.0985914	0.230436	0.0800358	0.018208	0.0328322	0.0370508	0.118891	0.083703	0.211756	0.0109096	0.00712204	0.0313001	0.290242	0.130355	0.0334975	0.243888
Q8VE37	Q8VE37	Regulator of chromosome condensation	Rcc1	0.916933	1.04557	0.00739265	0.0252433	0.336475	0.543059	1.14138	1.2837	0.627614	0.206938	0.0114304	1.76967	0.217851	0.484909	0.0146333	1.26538	0.787169	0.771092	1.99937	2.06512	0.917071	0.0208009	0.276379	1.21112	0.0281192	1.31498	0.0228464	0.561161	0.976383	3.39312	1.73059	0.535883	0.0350616
Q9D883;Q8BGJ9	Q9D883	Splicing factor U2AF 35 kDa subunit	U2af1	0.912765	3.02182	1.47709	5.6089	3.4772	0.862364	6.46221	4.74081	4.90172	3.52106	1.66996	2.56633	1.32395	4.6914	2.80602	6.85755	9.86764	8.74712	7.48656	4.64073	7.12427	7.62236	5.43871	4.5944	2.91937	4.96747	0.870242	0.0230675	1.07864	5.66183	3.63817	2.26763	2.16267
Q9DCD2	Q9DCD2	Pre-mRNA-splicing factor SYF1	Xab2	0.90754	1.83475	0.0154798	0.00712222	0.0143934	0.0228537	0.00881149	0.00614444	0.0170381	0.0193844	0.0123061	0.014732	0.0186117	0.0159727	0.0223849	0.0205753	0.0271303	0.0134355	0.0164154	0.0721849	0.0294243	0.0267624	0.0130626	0.0321766	0.0413495	0.0173705	0.0139613	0.00793658	0.0148384	0.019376	0.00649347	0.00767572	0.0488227
Q9ERA6	Q9ERA6	Tuftelin-interacting protein 11	Tfip11	0.90652	0.96862	0.023886	0.0151584	0.012096	0.0050232	0.0733169	0.212434	0.0524246	0.324755	0.0224509	0.0925904	0.0233467	0.00392605	0.0367666	0.0884245	0.264522	0.144887	0.250955	0.212367	0.1179	0.0533595	0.0775689	0.0521956	0.0692379	0.0932043	0.00704514	0.00578436	0.00959523	0.189505	0.176527	0.0183318	0.0494099
Q8BVZ1	Q8BVZ1	Perilipin-5	Plin5	0.902615	0.970002	0.0167796	0.0334204	0.0139282	0.0122325	0.00982318	0.0119593	0.0165048	0.00826648	0.0189627	0.0294158	0.0117441	0.0161348	0.0125672	0.0171281	0.0163496	0.0166675	0.0201383	0.0443533	0.0139343	0.0335605	0.00711123	0.0218513	0.0303579	0.113486	0.0132832	0.0204411	0.0161796	0.0562699	0.00869156	0.014006	0.0304297
Q6NZB0	Q6NZB0	DnaJ homolog subfamily C member 8	Dnajc8	0.898704	0.445627	0.00933523	0.0249038	0.0311334	0.00981117	0.298504	0.30056	0.0109888	0.386911	0.0102034	0.0188435	0.0139027	0.015798	0.0106524	0.0139032	0.0066566	0.0332186	0.40927	0.018727	0.0327136	0.0176585	0.0139386	0.615479	0.0303903	0.608905	0.0169094	0.00958289	0.00756656	0.0121161	0.00882415	0.0066973	0.0367367
P48776	P48776	Tryptophan 2,3-dioxygenase	Tdo2	0.894626	2.68337	1.42511	1.98272	1.8617	0.0589194	5.44925	4.0591	4.07839	3.17782	1.17899	3.06143	0.296624	2.04859	0.64529	4.42851	4.93206	5.68887	4.3974	2.72001	3.96903	2.83489	4.17569	3.26718	5.05541	4.66069	0.019556	0.666948	0.552441	4.81559	3.0748	2.28242	1.88492
P48036	P48036	Annexin A5	Anxa5	0.89099	0.622366	0.0177739	0.00763785	0.00859114	0.0107953	0.0098353	0.00728177	0.00998543	0.0945751	0.00659213	0.0201652	0.0297862	0.00537564	0.00501458	0.142314	0.0128313	0.0230786	0.01291	0.00697659	0.0233688	0.0178778	0.0296224	0.028636	0.0436079	0.0250306	0.0241763	0.027185	0.00348073	0.0210774	0.0242829	0.01599	0.0314917
Q99PV0	Q99PV0	Pre-mRNA-processing-splicing factor 8	Prpf8	0.888392	1.25407	0.0244941	0.0476708	0.409702	0.00588724	0.930505	1.94574	1.1665	1.88082	0.698575	0.85888	0.0326807	0.194904	0.252964	0.887116	1.63137	1.24895	2.26067	2.11471	0.715376	0.278637	0.327029	1.48326	0.930573	1.35669	0.0530898	0.0120057	0.106678	2.57796	1.47974	0.222177	2.09419
Q9JKP5;Q8R003	Q9JKP5	Muscleblind-like protein 1	Mbnl1	0.881121	0.624747	0.0196871	0.0592447	0.124614	0.0880203	0.525143	3.16939	0.646597	1.91276	1.28883	1.44213	0.0101326	0.0175449	0.337832	0.174648	1.89332	1.96697	5.1738	2.48944	0.984817	0.891163	1.3408	0.0193525	0.0702026	0.0219622	0.55051	0.0129478	1.05513	4.92758	4.15313	2.48602	1.54346
Q99NB9	Q99NB9	Splicing factor 3B subunit 1	Sf3b1	0.878493	1.58728	0.0891252	0.162949	1.20186	0.137231	2.1845	4.58575	3.11258	4.21235	1.14075	2.59356	0.420341	1.3918	0.863604	2.28234	3.97419	3.22078	5.37367	4.67844	2.03731	1.36509	1.02233	4.08381	3.05076	3.28475	0.090047	0.221529	0.335613	4.63774	4.64729	1.49955	5.40441
Q8BMD5	Q8BMD5	Cytidine and dCMP deaminase domain-containing protein 1	Cdadc1	0.878221	1.32358	0.014117	0.018152	0.0305812	0.0082274	0.0394503	0.00969701	0.015602	0.0121371	0.0138726	0.00817284	0.0341089	0.00893555	0.00857186	0.00768951	0.0301067	0.00962604	0.0211378	0.022307	0.0170713	0.080858	0.045883	0.0185617	0.0501096	0.0413486	0.0304931	0.0141344	0.00497299	0.00914794	0.0100584	0.0125019	0.0291595
Q64523;Q6GSS7	Q64523;Q6GSS7	Histone H2A type 2-C;Histone H2A type 2-A	Hist2h2ac;Hist2h2aa1	0.875261	3.59778	39.3625	37.2112	644.318	291.255	489.592	698.211	608.039	360.524	519.832	550.661	327.835	347.476	904.823	1115.38	953.08	878.859	925.483	721.849	776.032	771.811	581.726	810.379	655.252	842.229	305.268	1149.64	1590.74	1032.2	926.425	104.4	1565.94
Q9D554	Q9D554	Splicing factor 3A subunit 3	Sf3a3	0.862365	1.2353	0.480215	0.661395	1.30771	0.285601	1.9056	5.13087	2.81242	4.23332	1.93075	1.81076	0.524291	0.743904	0.630505	3.09576	4.41493	2.11634	6.10946	3.64853	1.9869	1.44747	0.649607	6.67671	1.35456	3.04633	0.164914	0.806595	0.600653	7.86022	4.37005	1.29426	8.58513
Q8CH18	Q8CH18	Cell division cycle and apoptosis regulator protein 1	Ccar1	0.854063	0.884233	0.0625466	0.284527	0.272193	0.00617413	0.711229	2.10039	0.609986	3.13304	0.0805916	0.81811	0.0130846	0.520131	0.401683	1.15016	1.97784	1.89743	1.67214	0.988541	1.19824	0.145485	0.00978289	2.57938	0.471326	1.69608	0.0180138	0.011154	0.0532313	0.683387	1.21379	0.0140196	2.05321
Q80YR5	Q80YR5	Scaffold attachment factor B2	Safb2	0.851757	0.52308	0.0203038	0.0112912	0.0120252	0.00557858	0.00932613	0.139343	0.012294	0.296894	0.0127301	0.0101823	0.0173051	0.126223	0.0140921	0.00431854	0.305532	0.188486	0.271589	0.0116309	0.0851992	0.0159976	0.0230179	0.101259	0.0224071	0.0205454	0.0114909	0.037161	0.0136235	0.0104158	0.00924181	0.0154769	0.0881856
O35099	O35099	Mitogen-activated protein kinase kinase kinase 5	Map3k5	0.850958	0.875545	0.0189183	0.0187455	0.0691937	0.00892737	0.00594621	0.0525279	0.0112673	0.027003	0.00440831	0.0300149	0.0151436	0.00924984	0.0473757	0.022631	0.0183135	0.10524	0.129298	0.0066714	0.0228547	0.0549436	0.0243575	0.01086	0.0306979	0.0605676	0.0113673	0.00663955	0.00646331	0.0698817	0.00730602	0.0132835	0.0532594
Q9CR68	Q9CR68	Cytochrome b-c1 complex subunit Rieske, mitochondrial;Cytochrome b-c1 complex subunit 11	Uqcrfs1	0.849191	1.45422	0.00585337	0.00514567	0.00928535	0.0335575	0.0104663	0.00599745	0.0102138	0.0163696	0.00781065	0.0416555	0.013591	0.00265402	0.0102184	0.0355833	0.026229	0.0144284	0.0280683	0.02118	0.0155633	0.00991612	0.0134575	0.0245459	0.0510161	0.0234461	0.0260107	0.0106796	0.0183052	0.0181951	0.02492	0.00726219	0.0694368
Q64487	Q64487	Receptor-type tyrosine-protein phosphatase delta	Ptprd	0.847187	1.51316	0.0154822	0.0120111	0.0056001	0.0312729	0.0148511	0.0231928	0.00419287	0.0175055	0.00873521	0.0104215	0.0111769	0.0163732	0.015099	0.0532555	0.0194702	0.0131923	0.0193177	0.0230255	0.0533447	0.0159046	0.0424701	0.00933811	0.0139233	0.0197611	0.0220545	0.0191949	0.0149254	0.0207608	0.0153917	0.00650532	0.0222345
P62806	P62806	Histone H4	Hist1h4a	0.843354	1.22648	13.3742	18.3736	415.424	188.184	271.485	734.573	676.151	671.731	826.836	333.531	269.036	302.71	691.145	943.638	821.512	655.419	1425.03	522.85	585.358	263.942	264.164	860.821	50.7371	1823.78	113.375	480.139	1891.24	1290.11	503.441	99.7328	1527.02
Q9QZH3	Q9QZH3	Peptidyl-prolyl cis-trans isomerase E	Ppie	0.838168	0.335902	0.0237632	0.0204634	0.0297476	0.136211	0.204725	0.322836	0.0169202	0.186469	0.00629626	0.0287756	0.0202908	0.00416119	0.0422565	0.0193975	0.0134607	0.37022	0.026027	0.0235978	0.0564843	0.0377286	0.045622	0.0191588	0.943681	0.0222777	0.0265854	0.0295535	0.00856375	0.0269099	0.0131339	0.0307568	0.55683
Q8VCD5	Q8VCD5	Mediator of RNA polymerase II transcription subunit 17	Med17	0.834783	0.790994	0.0148984	0.0140409	0.0458768	0.00711013	0.0168314	0.0108821	0.0198376	0.018126	0.0114407	0.0207064	0.00393308	0.0293777	0.0227133	0.0158943	0.0257066	0.0720157	0.118512	0.0154866	0.0179491	0.0126968	0.0129663	0.0227509	0.0339128	0.00793755	0.0238095	0.00961458	0.0233776	0.157387	0.0316885	0.0087644	0.0267181
Q99LI7	Q99LI7	Cleavage stimulation factor subunit 3	Cstf3	0.83442	0.617961	0.0168804	0.0201897	0.0500643	0.0293282	0.187193	1.06817	0.71996	0.834476	0.0147233	0.149713	0.0200016	0.0538477	0.0610999	0.637316	1.22158	1.01877	0.481408	0.0526655	0.163076	0.00927747	0.0297502	0.797291	0.237614	0.218146	0.0247475	0.010266	0.0186026	0.548226	0.29184	0.0311927	0.300701
Q8BGA7	Q8BGA7	Uncharacterized protein C7orf26 homolog		0.832555	0.883336	0.020871	0.00722481	0.0105509	0.0104072	0.0166172	0.0101364	0.00694253	0.0244993	0.027836	0.00713722	0.0145419	0.0387301	0.0425803	0.0349321	0.0823754	0.00731874	0.0954592	0.028654	0.00666069	0.0244501	0.0197823	0.0111071	0.00734837	0.0406578	0.0272735	0.0306057	0.0173996	0.0911452	0.0150861	0.0223222	0.231609
O88587	O88587	Catechol O-methyltransferase	Comt	0.827514	0.211129	0.0110434	0.0756638	0.510789	0.0489369	0.187236	0.652073	2.3347	1.50105	0.0863124	0.0138131	0.0108382	0.0123131	0.0291155	0.0130826	0.0156037	0.0103404	7.28125	0.0219881	0.00746662	0.0272983	0.746162	0.0121906	0.0403959	0.043824	0.0107077	0.0128666	0.00478034	0.0418038	0.0357718	0.016561	0.0169068
B1AZI6	B1AZI6	THO complex subunit 2	Thoc2	0.813695	1.10651	0.0204105	0.0100553	0.01807	0.0175872	0.0757598	0.0481819	0.065595	0.100295	0.0173836	0.0110618	0.00903974	0.0183679	0.0100677	0.0224799	0.0414458	0.0971917	0.101801	0.0764344	0.0127087	0.0161713	0.0176239	0.0800894	0.0887876	0.0727169	0.0244247	0.0217496	0.00810949	0.100118	0.0689107	0.0137047	0.304952
Q80TP3	Q80TP3	E3 ubiquitin-protein ligase UBR5	Ubr5	0.799412	1.18403	0.00980423	0.0362633	0.0148083	0.0113709	0.0127879	0.0708462	0.0124368	0.0157496	0.0131501	0.0129367	0.00607746	0.00739939	0.026173	0.0147052	0.037242	0.0152184	0.0561163	0.0293254	0.0144908	0.0114334	0.0275556	0.0541787	0.0498979	0.0577071	0.0268139	0.00333773	0.00982985	0.0409661	0.0234448	0.0205362	0.0141107
Q3THW5;P0C0S6	Q3THW5;P0C0S6	Histone H2A.V;Histone H2A.Z	H2afv;H2afz	0.799131	1.33709	1.64326	2.81521	36.1676	11.829	14.3957	29.0858	29.4882	20.6746	30.937	78.1363	19.1842	34.7697	32.5803	59.1801	45.794	71.9379	88.6309	57.3399	39.0354	7.6778	8.72861	49.1161	18.8295	56.8426	22.7949	82.5838	55.3753	83.7312	74.5206	17.1936	101.963
O08601	O08601	Microsomal triglyceride transfer protein large subunit	Mttp	0.788747	1.48991	0.022294	0.0110964	0.0106826	0.00578448	0.00867321	0.0160631	0.0152255	0.0295732	0.00537376	0.00504026	0.0107926	0.0443061	0.0200761	0.0266493	0.0203679	0.0238819	0.0327059	0.0283923	0.0074614	0.0225822	0.0279233	0.0245254	0.0627387	0.0224119	0.0203762	0.0146249	0.017425	0.0192006	0.0148949	0.00786752	0.027292
Q52KI8	Q52KI8	Serine/arginine repetitive matrix protein 1	Srrm1	0.788725	1.08295	0.31869	0.376959	0.0441733	0.0171313	0.298961	0.139734	0.145831	0.166663	0.0540484	0.0753259	0.0112723	0.0225623	0.00600233	0.165172	0.135588	0.247995	0.297907	0.149995	0.335391	0.179513	0.0598994	0.262945	0.118234	0.499268	0.0114888	0.149744	0.0136394	0.674893	0.058708	0.266566	1.69897
Q9Z1T1	Q9Z1T1	AP-3 complex subunit beta-1	Ap3b1	0.777664	1.273	0.014206	0.0116264	0.0304182	0.00415148	0.0426489	0.0103292	0.0156916	0.03362	0.00854897	0.0143053	0.0243543	0.0153551	0.0203512	0.00830724	0.033174	0.0185049	0.00928421	0.0407998	0.0293871	0.0300581	0.0281161	0.0401086	0.0332958	0.0852427	0.0117714	0.0211642	0.00370371	0.0118587	0.0174841	0.0352958	0.0261684
Q569Z6	Q569Z6	Thyroid hormone receptor-associated protein 3	Thrap3	0.764972	0.561938	0.0107983	0.0238034	0.0344297	0.00551379	0.103635	1.10772	0.787342	1.31302	0.130249	0.492466	0.00988106	0.0118385	0.00796425	0.161163	0.99248	0.685941	0.829292	1.453	0.514404	0.20369	0.0230995	0.899425	0.0237624	0.0209377	0.0505248	0.02246	0.0138196	0.632366	0.556242	0.117251	0.87102
P70362	P70362	Ubiquitin fusion degradation protein 1 homolog	Ufd1l	0.761838	0.294421	0.0167924	0.0317235	0.0226412	0.010694	0.29731	0.0225988	0.0133631	0.0103039	0.0121006	0.0222425	0.0179026	0.029109	0.00421496	0.0173085	0.0120279	0.0112089	0.0339652	0.159367	0.0241376	0.00710941	0.020519	0.00741493	0.0369694	0.40314	0.0198772	0.047925	0.0167256	0.0415094	0.00756787	0.0139501	0.0198728
P15864;Q07133	P15864	Histone H1.2	Hist1h1c	0.760857	0.540745	0.014322	0.667798	1.88975	2.20376	1.92797	17.3438	14.9882	5.42089	34.6165	52.5423	8.60449	35.9193	39.3667	32.9707	4.34185	23.5792	5.65166	96.1432	17.5607	11.2397	26.0455	5.50957	0.0442839	85.9066	5.37235	88.9375	153.103	50.0694	3.77744	0.684254	1.48689
Q66GT5	Q66GT5	Phosphatidylglycerophosphatase and protein-tyrosine phosphatase 1	Ptpmt1	0.756281	0.819924	0.0182825	0.00996234	0.0984267	0.0091608	0.327478	0.0187673	0.259414	0.322799	0.17415	0.203624	0.0245324	0.0162198	0.0267671	0.178583	0.245376	0.201777	0.204529	0.263615	0.0135465	0.0109043	0.0400095	0.179436	0.437354	0.382464	0.0133296	0.163485	0.0195394	0.279274	0.22246	0.134895	0.0126251
Q9JI57	Q9JI57	General transcription factor II-I repeat domain-containing protein 1	Gtf2ird1	0.749628	0.95589	0.0271617	0.0337982	0.0150293	0.017145	0.0163837	0.0124241	0.00789956	0.00903047	0.00659688	0.0405954	0.0162341	0.00815231	0.00651554	0.0258418	0.0147537	0.0192732	0.0502471	0.081828	0.0100596	0.0142374	0.0358776	0.00951446	0.0313687	0.0156736	0.0112309	0.0298125	0.0131815	0.0157238	0.0303322	0.0235238	0.0135468
Q99JF8	Q99JF8	PC4 and SFRS1-interacting protein	Psip1	0.748804	0.945241	0.0119827	0.0267597	0.240199	0.374657	0.52748	0.641533	0.732581	0.727992	0.0152719	0.397314	0.00472343	0.230307	0.00856987	0.431701	0.260811	0.408402	0.334748	0.439636	0.302346	0.249497	0.338891	0.613237	1.32298	0.899053	0.0445995	0.258957	0.494068	0.247704	0.469189	0.0204414	0.157955
P62305	P62305	Small nuclear ribonucleoprotein E	Snrpe	0.74611	1.07809	10.0297	11.2285	21.4985	8.25815	9.7634	34.901	7.7107	36.4322	8.83068	17.6426	2.87175	5.14932	5.35827	26.0217	23.7105	10.1605	26.9358	24.363	2.83433	10.606	9.49467	29.2622	40.5513	51.0587	8.46481	16.3115	12.9706	23.2839	40.6766	16.8383	59.1377
Q9D0B0	Q9D0B0	Serine/arginine-rich splicing factor 9	Srsf9	0.742618	0.334888	0.0878122	0.122633	0.249494	0.00813105	0.260058	0.413297	0.149677	1.35137	0.0201106	0.0147517	0.0111712	0.0242658	0.0349925	0.0183083	0.487094	0.359378	1.67385	0.0150504	0.0150077	0.0246038	0.0516091	0.0215257	0.0611943	1.16264	0.0121433	0.0300168	0.00630666	1.2421	0.0399496	0.0205876	0.019037
Q922L6	Q922L6	Negative elongation factor D	Nelfcd	0.740708	0.525696	0.0179987	0.022182	0.0188315	0.00808935	0.00566276	0.00511496	0.213339	0.0100978	0.0161873	0.00621135	0.0235472	0.0101618	0.0186253	0.0472536	0.0371901	0.049041	0.0664703	0.0432659	0.026981	0.0116744	0.0608279	0.0515993	0.0308906	0.106509	0.0123317	0.0290402	0.00460443	0.198575	0.073419	0.0100597	0.0263501
Q8CC88	Q8CC88	von Willebrand factor A domain-containing protein 8	Vwa8	0.738676	1.55321	0.00792784	0.0229334	0.0169592	0.0182668	0.00375904	0.0216235	0.0271633	0.0194553	0.0108119	0.00721163	0.0114465	0.0246424	0.0124257	0.0145118	0.036081	0.0078496	0.0398673	0.0543795	0.0208585	0.00856341	0.033231	0.0210553	0.0280665	0.0244543	0.00945825	0.00954335	0.0133161	0.0208284	0.0264033	0.0360387	0.0189848
Q91W39	Q91W39	Nuclear receptor coactivator 5	Ncoa5	0.737645	0.534815	0.0227823	0.0314537	0.234916	0.0124775	0.234573	0.0122165	0.0988689	0.609376	0.014766	0.225164	0.0144554	0.0198245	0.0584735	0.193433	0.244356	0.0222434	0.387264	0.0357521	0.276006	0.0144781	0.0412439	0.429683	0.583072	0.0149113	0.0143176	0.0621356	0.016165	0.358677	0.232776	0.212246	0.0477694
Q8K4P0	Q8K4P0	pre-mRNA 3 end processing protein WDR33	Wdr33	0.73707	0.748405	0.00892044	0.0199648	0.00598511	0.0217209	0.00744172	0.0950519	0.0412464	0.139672	0.0178936	0.0224961	0.0140962	0.123615	0.115441	0.0849311	0.10215	0.111468	0.0139705	0.0631393	0.181603	0.0167391	0.00733465	0.0192148	0.187357	0.105618	0.0302499	0.0562282	0.0258648	0.0185848	0.0256173	0.00647944	0.0385343
Q5SWU9	Q5SWU9	Acetyl-CoA carboxylase 1;Biotin carboxylase	Acaca	0.735734	1.72556	0.0196764	0.0255152	0.0199616	0.0141294	0.00646976	0.017792	0.0110616	0.0105281	0.007533	0.0105587	0.0051196	0.0100258	0.0162201	0.0253161	0.00879767	0.0117164	0.00950614	0.0137219	0.0330797	0.0392429	0.0167889	0.0274076	0.0356808	0.0247505	0.038237	0.0104863	0.00490791	0.0173514	0.0218881	0.0217121	0.0151872
Q9Z2U2	Q9Z2U2	Zinc finger protein 292	Zfp292	0.728299	0.670785	0.00912799	0.0420615	0.0143074	0.00878476	0.00547179	0.0139041	0.0157177	0.0208389	0.00779886	0.0308696	0.0258276	0.0137599	0.00930894	0.0145427	0.0145554	0.00879102	0.0154792	0.0204462	0.0234671	0.0251605	0.00610223	0.110399	0.036284	0.0300579	0.0059361	0.0147382	0.00569488	0.0291423	0.013144	0.036882	0.0314907
Q99JX7	Q99JX7	Nuclear RNA export factor 1	Nxf1	0.723496	0.615739	0.0202901	0.0182036	0.107749	0.0103377	0.497998	0.700821	0.404502	0.664617	0.0182866	0.111556	0.00697085	0.0142007	0.00661759	0.214893	0.591223	0.663583	0.139323	0.0978396	0.377303	0.00968798	0.015825	0.324939	0.439516	0.733521	0.0294405	0.028536	0.00840353	0.0761774	0.109391	0.0167333	0.110351
P70398	P70398	Probable ubiquitin carboxyl-terminal hydrolase FAF-X	Usp9x	0.723335	1.74923	0.0240522	0.0182588	0.0103037	0.00523996	0.0269733	0.0135873	0.0101382	0.0190688	0.010161	0.0192259	0.0129472	0.0173888	0.00527586	0.0250438	0.0272673	0.012715	0.01931	0.045091	0.0201726	0.0306848	0.028862	0.00987916	0.039706	0.0103589	0.0131281	0.0127531	0.0171412	0.00761613	0.0172231	0.0185988	0.041563
Q9R0I7	Q9R0I7	YLP motif-containing protein 1	Ylpm1	0.716149	0.682489	0.028677	0.0187854	0.102125	0.0079578	0.241655	0.144428	0.0126688	0.363642	0.0161595	0.31456	0.0153134	0.193577	0.0335223	0.33663	0.369183	0.379545	0.336538	0.213359	0.242027	0.0288138	0.017669	0.112274	0.00939614	0.0300136	0.00361016	0.0212945	0.0222127	0.430774	0.0878621	0.0162042	0.0215346
Q61329;Q9JJN2	Q61329	Zinc finger homeobox protein 3	Zfhx3	0.713752	0.644721	0.011408	0.0178771	0.00704289	0.00968643	0.00796438	0.0209819	0.0260318	0.0170041	0.0274127	0.0111709	0.00831247	0.0376453	0.0180293	0.0225115	0.114132	0.0162339	0.00826375	0.00654725	0.0108235	0.0189206	0.0342546	0.0209458	0.0328646	0.020594	0.0244303	0.0158411	0.00669065	0.0331769	0.0216506	0.0218561	0.0176757
Q9EPL8	Q9EPL8	Importin-7	Ipo7	0.707459	1.32853	0.0219186	0.0341966	0.0106767	0.00939289	0.0106719	0.0214937	0.0164332	0.0356947	0.0148741	0.0113665	0.0154215	0.0230313	0.015221	0.0212609	0.00892681	0.0290274	0.0154002	0.0425963	0.0115413	0.0616464	0.0319571	0.0196743	0.0313527	0.0587687	0.0214127	0.00583243	0.00302608	0.0153007	0.0222243	0.0335382	0.0246897
Q64213	Q64213	Splicing factor 1	Sf1	0.706623	0.794523	0.0690535	0.012566	0.952989	0.290665	1.18574	6.35961	4.3023	5.81288	0.545283	1.43885	0.544511	1.47326	0.32819	3.83038	6.24819	2.6612	2.67654	1.823	2.77066	1.13458	1.0733	2.44937	3.93508	3.59475	0.983117	0.188809	0.31864	4.60645	2.27927	1.47934	1.57506
P62983	P62983	Ubiquitin-40S ribosomal protein S27a;Ubiquitin;40S ribosomal protein S27a	Rps27a	0.706264	1.15279	41.4717	57.1195	39.4245	84.2321	62.0294	85.5633	137.355	75.9311	68.1864	91.9063	17.6787	44.2909	41.6954	67.8843	82.5821	67.4082	194.401	165.978	38.2814	39.5425	57.9398	205.827	43.7656	205.566	8.93463	80.2219	107.881	177.522	184.462	23.6347	127.19
Q3V2J0	Q3V2J0	Protein FAM92B	Fam92b	0.700684	0.136703	0.0233095	0.0106608	0.0188599	7.5487	0.00172614	0.017254	0.0263893	0.0184829	0.00519258	0.0369687	0.0365607	0.026966	0.0152358	0.00347737	0.0155063	0.0159246	0.0168897	0.0309027	0.00621823	0.0375929	0.00896863	10.4163	0.055989	0.100184	0.0170022	0.016614	0.0127347	0.0222326	0.00875214	0.0106147	0.0582217
Q8K4Z5	Q8K4Z5	Splicing factor 3A subunit 1	Sf3a1	0.696782	1.40863	0.0199667	0.189583	0.880707	1.75718	2.45355	4.1992	3.76686	3.39267	1.60262	3.54969	0.428089	0.935688	1.30004	2.58813	4.21543	3.1086	3.97295	4.86048	2.89724	1.57513	1.15101	3.57762	2.49784	3.12463	0.914134	1.18337	0.112601	6.74355	3.45587	1.82749	4.51248
Q80W00	Q80W00	Serine/threonine-protein phosphatase 1 regulatory subunit 10	Ppp1r10	0.696453	0.601884	0.0153361	0.0116011	0.0704164	0.00907375	0.156177	0.559575	0.254922	0.300238	0.010191	0.0949154	0.0242276	0.0481267	0.0424621	0.133706	0.479794	0.365088	0.265064	0.114595	0.102919	0.0269957	0.0442123	0.292718	0.316914	0.0481704	0.0166825	0.0199067	0.0116224	0.265941	0.139807	0.0712692	0.0949156
Q0VG85	Q0VG85	Coiled-coil domain-containing protein 162	Ccdc162p	0.695167	0.709951	0.0595202	0.00499345	0.00792447	0.00844188	0.00756522	0.0271022	0.00828976	0.0349655	0.0150853	0.00663667	0.0299258	0.0108402	0.0217638	0.0193548	0.00949389	0.021391	0.0110106	0.0317461	0.0452385	0.0160934	0.00767609	0.0226362	0.096304	0.0520361	0.0463249	0.0122272	0.0108685	0.0212805	0.0256559	0.0214347	0.0334222
Q3U3C9	Q3U3C9	Genetic suppressor element 1	Gse1	0.68925	0.560776	0.0189737	0.0804054	0.00685368	0.0127048	0.0236484	0.0090369	0.0191381	0.00637243	0.00605774	0.0343003	0.0520051	0.0368684	0.0110258	0.00968903	0.0262999	0.0164549	0.140718	0.0151819	0.0924882	0.00519422	0.046837	0.0155735	0.0164554	0.0481484	0.046445	0.0104134	0.0098596	0.0178317	0.0404927	0.017447	0.0560771
P26369	P26369	Splicing factor U2AF 65 kDa subunit	U2af2	0.683752	1.63958	6.46907	8.70478	5.83631	2.08356	11.0859	15.6136	11.7634	14.0023	4.2775	8.40852	2.89281	6.29051	1.98006	12.7474	14.4439	13.5659	18.1431	12.585	6.26266	6.19694	5.46809	12.4649	12.4354	20.8012	0.782517	3.58452	2.88574	20.5973	11.4055	4.75534	9.10948
Q9QXZ0	Q9QXZ0	Microtubule-actin cross-linking factor 1	Macf1	0.680626	1.06998	0.0100755	0.0167528	0.0219074	0.00236334	0.00944854	0.0104627	0.00887476	0.00844028	0.0170358	0.0218046	0.0178004	0.00732711	0.0120128	0.0198436	0.00697504	0.0183873	0.0303688	0.00601418	0.0118479	0.0116541	0.00965921	0.0390674	0.0489745	0.0200472	0.00756537	0.00674137	0.00804032	0.0169133	0.0305113	0.0437477	0.0303724
P62488	P62488	DNA-directed RNA polymerase II subunit RPB7	Polr2g	0.673638	0.264724	0.0106736	0.0242584	0.00282964	0.0194739	0.0169666	0.300761	0.0179593	0.302364	0.00911603	0.0128628	0.00524219	0.023211	0.019578	0.014291	0.0195275	0.396083	0.0227463	0.0170854	0.030638	0.0122158	0.0225438	0.00716215	0.0221158	0.468505	0.0122887	0.00782953	0.00727787	0.987258	0.011661	0.0121193	0.820551
Q02105	Q02105	Complement C1q subcomponent subunit C	C1qc	0.671289	0.385988	0.113012	0.0189219	0.0133493	0.00931105	0.0197999	0.0148039	0.0264509	0.0143373	0.024652	0.0203201	0.0221255	0.0142285	0.0136045	0.203674	0.0512539	0.0107828	0.00417898	0.0503734	0.0140479	0.00945656	0.00758018	0.0312027	0.0218523	0.0334205	0.075065	0.994869	0.00480485	0.0215478	0.0168169	0.00919211	0.045392
Q9QXL2	Q9QXL2	Kinesin-like protein KIF21A	Kif21a	0.667069	1.18064	0.0167095	0.00771575	0.0246307	0.00558279	0.0155121	0.00926449	0.010616	0.0195182	0.00789187	0.0351336	0.0137248	0.0158385	0.00970228	0.0498891	0.0388161	0.0101275	0.0356525	0.00998302	0.0292121	0.0142602	0.0261886	0.0165979	0.0171666	0.00985578	0.0169846	0.0319371	0.00954459	0.0154201	0.0241302	0.0405649	0.0151851
Q9D287	Q9D287	Pre-mRNA-splicing factor SPF27	Bcas2	0.66631	0.829439	0.1501	0.450501	0.0198381	0.769325	0.920474	1.01818	1.22554	2.13965	0.745293	0.221868	0.438382	0.294706	0.373474	1.52885	0.205259	0.800059	1.47884	0.412403	0.0204242	0.638299	0.985531	1.73333	2.30961	1.66063	0.539624	0.0172532	0.291002	1.76269	0.764042	1.15622	4.10263
Q9Z2D6	Q9Z2D6	Methyl-CpG-binding protein 2	Mecp2	0.66215	0.306482	0.0230798	0.0221282	0.0126068	0.337462	0.00514734	0.0367764	0.177127	0.0362281	0.0237156	0.0136152	0.0130691	0.00878723	0.014499	0.010361	0.0221454	0.293837	0.392846	0.00741479	0.0179562	0.00945123	0.0160126	0.118097	0.0654296	0.0161987	0.0338142	0.0218829	0.708635	0.245683	0.013644	0.0263893	0.0378357
Q9JMD0	Q9JMD0	BUB3-interacting and GLEBS motif-containing protein ZNF207	Znf207	0.657929	0.644667	0.0189163	0.0159777	3.16156	0.744976	2.05375	8.2134	4.63922	8.79627	1.93733	1.78552	0.744504	1.1366	0.0246082	5.88292	2.4568	5.12301	9.49617	4.90551	4.71944	0.563887	0.869262	4.25322	0.0390608	6.11219	1.03009	2.44529	0.00627995	11.9005	10.8575	4.93115	0.0127439
Q8N7N5	Q8N7N5	DDB1- and CUL4-associated factor 8	Dcaf8	0.657311	0.836262	0.0124934	0.0384557	0.0116172	0.00813335	0.00411034	0.0445335	0.0364001	0.0170245	0.0131692	0.00557934	0.0153701	0.00952801	0.0200279	0.00806277	0.0174832	0.0279872	0.0205637	0.0491879	0.0134098	0.0112112	0.0146995	0.0663592	0.0613276	0.0252413	0.0123408	0.0117796	0.0201567	0.0270771	0.0110027	0.0101256	0.0196378
Q9CQL1;P61327	Q9CQL1;P61327	Protein mago nashi homolog 2;Protein mago nashi homolog	Magohb;Magoh	0.656423	0.348409	0.458256	0.87493	0.193913	0.0114122	0.0168474	5.10157	3.31104	3.85607	0.00743599	0.00836698	0.021467	0.817413	0.991687	0.26353	0.76527	0.44742	7.86114	5.19271	0.0143221	0.0214985	0.0137016	3.76674	0.0318759	2.52113	0.058478	0.0124948	0.185869	12.3586	6.69631	0.00810768	10.5803
P68433	P68433	Histone H3.1	Hist1h3a	0.648794	1.15868	0.0317515	0.0180928	12.4141	5.33063	23.443	32.6753	42.7379	53.9057	23.9707	27.8377	16.8807	20.7253	13.3437	26.211	35.7539	27.4389	28.4021	27.487	30.2859	27.2226	25.1267	19.5848	72.9623	42.1171	4.69622	36.1017	85.9105	47.8473	28.3966	4.31377	47.7613
P17225	P17225	Polypyrimidine tract-binding protein 1	Ptbp1	0.64782	1.2115	12.1269	9.1682	26.8186	11.0878	53.9364	74.6673	55.9119	91.5821	14.6058	26.1131	8.02703	21.2112	17.3885	53.7725	60.1205	61.2752	53.429	40.8537	41.496	23.4914	28.52	57.7369	68.1257	71.5016	10.7567	6.99283	19.8688	51.1398	32.9716	37.6371	17.4796
A2ASS6	A2ASS6	Titin	Ttn	0.645711	0.998489	0.0244711	0.01777	0.0203172	0.00998849	0.00808916	0.00796203	0.00949137	0.014004	0.0188836	0.011616	0.00351494	0.0168079	0.0150442	0.02037	0.0267277	0.0295071	0.0100316	0.0465864	0.00333833	0.0012271	0.0454381	0.0138488	0.0209703	0.0175408	0.0194432	0.0300226	0.0181937	0.022771	0.00842513	0.0145804	0.0349373
Q60737	Q60737	Casein kinase II subunit alpha	Csnk2a1	0.641281	0.571967	1.03851	1.45413	0.425098	0.0119103	0.333217	0.234267	1.59242	1.23029	0.00591055	0.0219017	0.0104993	0.0185633	0.194859	0.932578	0.569148	0.0414235	1.68398	1.66136	0.228703	0.437045	0.798531	1.56892	0.029826	0.721368	0.0198115	0.0124021	0.175738	1.70979	2.07344	0.00790181	2.84042
Q8CIH5	Q8CIH5	1-phosphatidylinositol 4,5-bisphosphate phosphodiesterase gamma-2	Plcg2	0.640912	1.1085	0.00664577	0.0364667	0.0120282	0.00781995	0.0114569	0.0361874	0.0130776	0.0104218	0.01112	0.0099548	0.00422423	0.0189524	0.00637529	0.0159733	0.00526619	0.0400933	0.0238021	0.0289883	0.0173231	0.018994	0.0279673	0.0126238	0.0367858	0.0159206	0.0163113	0.0223459	0.00819227	0.0223688	0.0262006	0.0371025	0.160555
P58501	P58501	PAX3- and PAX7-binding protein 1	Paxbp1	0.638999	0.63454	0.00926407	0.0163818	0.00974784	0.00685142	0.0109782	0.06643	0.0155455	0.069894	0.0257104	0.0085745	0.0661229	0.058738	0.0418306	0.016457	0.0176298	0.0192043	0.0279464	0.082927	0.0183375	0.0402564	0.0325005	0.0844939	0.155531	0.0397815	0.0464215	0.022277	0.00888124	0.114231	0.0834081	0.0291128	0.047023
Q8BHN5	Q8BHN5	RNA-binding protein 45	Rbm45	0.636079	0.49475	0.00989554	0.0311283	0.040893	0.0101116	0.165773	0.236595	0.097791	0.00843059	0.0151149	0.00911313	0.0188585	0.00933967	0.0794747	0.00702572	0.150904	0.168002	0.0930058	0.00786313	0.0140075	0.0334888	0.0192456	0.100649	0.241182	0.127896	0.0139582	0.0296206	0.0123742	0.0291631	0.0138893	0.029476	0.0268713
Q6NZQ4	Q6NZQ4	PAX-interacting protein 1	Paxip1	0.631917	0.971771	0.0152639	0.00584632	0.013349	0.0114448	0.0226661	0.0138162	0.0188033	0.00378065	0.00815212	0.0142216	0.0107571	0.00614806	0.0223285	0.0588185	0.00719422	0.0127104	0.0161844	0.011928	0.0211891	0.0139671	0.0201671	0.0153894	0.0202642	0.0206076	0.021203	0.00433002	0.00827054	0.0370108	0.0116232	0.00777017	0.021767
Q9Z2G6	Q9Z2G6	Protein sel-1 homolog 1	Sel1l	0.631118	0.489262	0.00820204	0.0228086	0.0228125	0.00422253	0.0411252	0.0586066	0.0116247	0.0138333	0.00679156	0.0331522	0.0292507	0.00564396	0.0276624	0.0142614	0.149637	0.0340581	0.0191788	0.00950363	0.0207438	0.00897134	0.0272146	0.0228107	0.0270622	0.0410141	0.0125849	0.00638842	0.0133136	0.0240688	0.00969593	0.0119723	0.025284
Q9WVA3	Q9WVA3	Mitotic checkpoint protein BUB3	Bub3	0.630066	0.56473	0.868546	1.93705	0.500409	0.52886	2.00126	6.12367	5.41282	4.6168	0.795548	5.83803	0.275095	1.73295	1.48348	3.5096	4.60138	3.5503	9.8393	10.3199	1.06071	0.557439	0.706699	6.17369	0.0492545	1.68688	0.00987695	1.37685	0.744452	7.57151	8.75493	3.18026	10.883
Q91VM5	Q91VM5	RNA binding motif protein, X-linked-like-1	Rbmxl1	0.627388	1.55129	1.64181	0.394087	9.16474	4.43157	8.56278	12.6575	10.6845	11.3508	2.98172	13.0189	2.98668	9.80959	9.87325	12.2077	16.2077	13.5613	11.7494	13.0753	13.1183	7.77853	7.8509	16.9532	2.83168	12.1847	1.29438	0.138839	5.11292	15.4758	13.4938	7.45841	6.7998
Q8BSQ9	Q8BSQ9	Protein polybromo-1	Pbrm1	0.627156	0.622434	0.00705989	0.0214208	0.0101114	0.0462072	0.0182844	0.0192327	0.0199515	0.0248165	0.0263839	0.00868657	0.0188356	0.0387725	0.00987845	0.0146376	0.118948	0.0180067	0.0304392	0.0255967	0.0215355	0.00782798	0.0111353	0.0347726	0.0511846	0.0183098	0.0197019	0.0190533	0.0221317	0.0328048	0.0126846	0.0118382	0.0282954
Q8C9B9	Q8C9B9	Death-inducer obliterator 1	Dido1	0.6215	1.26868	0.0110695	0.0127227	0.0143438	0.00496405	0.010041	0.0286876	0.027818	0.0176313	0.0106911	0.0397844	0.015023	0.012315	0.00675264	0.0147759	0.0128741	0.017526	0.024087	0.016055	0.0306294	0.0402715	0.0130202	0.0340994	0.0436436	0.0287937	0.011683	0.0114946	0.0227047	0.0237266	0.00696593	0.0135329	0.0482314
Q8CH25	Q8CH25	SAFB-like transcription modulator	Sltm	0.617295	0.457817	0.0326924	0.0313571	0.105875	0.108079	0.161246	1.37799	0.313591	1.21935	0.0950888	0.443547	0.00949834	0.286829	0.267623	0.396533	0.84684	0.480567	1.28566	1.40301	0.0773153	0.0144756	0.14877	0.757952	0.0289331	0.339614	0.0361745	0.0173359	0.0984506	1.22747	0.982456	0.225713	0.540564
Q99LT0	Q99LT0	Protein dpy-30 homolog	Dpy30	0.616891	0.601321	0.0204436	0.0182712	3.05982	0.530705	3.05411	28.0437	8.31742	10.1633	1.0056	6.23232	1.7746	3.5002	2.29889	8.8701	11.8887	7.059	5.51401	9.07158	9.32235	7.37884	6.67631	6.12347	11.2682	5.09165	0.768283	1.31309	1.15265	4.08355	6.97606	2.58301	4.03138
P16460	P16460	Argininosuccinate synthase	Ass1	0.614305	0.814581	12.1678	16.9126	13.2314	3.1483	40.7723	34.8787	89.0084	46.5053	5.45954	8.13996	6.70615	20.73	13.2074	14.4728	22.4603	48.5317	27.6564	22.3808	43.9517	27.9079	31.4065	57.5413	68.9723	37.3885	2.11615	4.23996	5.09338	23.8048	19.2745	20.1942	11.0489
Q8VCI0	Q8VCI0	Phospholipase B-like 1;Phospholipase B-like 1 chain A;Phospholipase B-like 1 chain B;Phospholipase B-like 1 chain C	Plbd1	0.606639	0.442435	0.0279489	0.0132877	0.0574404	0.0273277	0.0788249	0.0219973	0.00623343	0.10833	0.00376244	0.0122698	0.0111318	0.00812655	0.0132058	0.0330898	0.186052	0.0691708	0.0240719	0.0252098	0.0135893	0.00961002	0.0213238	0.0560208	0.0296274	0.0345823	0.0223796	0.014164	0.103194	0.0153233	0.0194228	0.026304	0.0210333
P84228	P84228	Histone H3.2	Hist1h3b	0.605181	0.892292	7.05569	6.75968	180.611	89.0148	102.743	233.162	488.99	199.306	585.079	348.673	105.61	242.735	337.789	282.65	353.019	344.804	793.949	330.31	162.718	131.021	156.225	499.529	405.376	308.548	107.307	369.122	738.673	526.774	465.402	113.903	516.533
A2AGL3	A2AGL3	Ryanodine receptor 3	Ryr3	0.603398	1.03977	0.0303706	0.0115732	0.0175924	0.00404631	0.00864669	0.00447559	0.00602683	0.0115725	0.0249911	0.0241007	0.022916	0.0241529	0.00812884	0.0103398	0.009286	0.0181209	0.019518	0.0156411	0.040835	0.0415895	0.0259433	0.0178058	0.0433064	0.0129172	0.0215636	0.0188947	0.00887172	0.0190846	0.0190236	0.011494	0.0153577
Q64505	Q64505	Cholesterol 7-alpha-monooxygenase	Cyp7a1	0.596126	1.33754	0.0200281	0.0189384	0.0237972	0.0132324	0.0398809	0.043826	0.0211271	0.0158099	0.0131262	0.00509787	0.0203569	0.0131529	0.0170806	0.0287516	0.0244995	0.00666736	0.0534987	0.0178828	0.0191983	0.0313372	0.034912	0.0358651	0.0470563	0.0398713	0.0226664	0.0145563	0.021558	0.0161583	0.016082	0.0189473	0.0164234
P28230	P28230	Gap junction beta-1 protein	Gjb1	0.587627	1.66757	0.0209328	0.0182909	0.011689	0.031866	0.0124606	0.00823985	0.0138318	0.0143253	0.0112878	0.017913	0.0118761	0.0121651	0.0283715	0.013281	0.0344752	0.0272726	0.0130802	0.0297003	0.0182489	0.0158035	0.0330148	0.028465	0.0397414	0.0180806	0.0132656	0.0412972	0.00282934	0.0183369	0.0910641	0.34625	0.0312112
P84104	P84104	Serine/arginine-rich splicing factor 3	Srsf3	0.580173	0.694994	15.0082	17.6547	17.3196	7.06121	9.66716	30.4961	14.9857	9.21121	53.3952	36.4597	2.1719	11.2151	8.29039	14.4584	32.1204	12.9062	54.4893	31.9444	15.5361	10.9704	8.27323	67.0826	23.2579	23.631	0.267263	4.14835	6.78457	51.9349	21.9917	26.2727	31.4854
A2AQ19	A2AQ19	RNA polymerase-associated protein RTF1 homolog	Rtf1	0.576698	1.34899	0.0321045	0.0202195	0.0144794	0.0128533	0.0179433	0.0051571	0.0200663	0.0172819	0.0120685	0.00891495	0.0114007	0.0177919	0.0181802	0.0109543	0.0140176	0.015652	0.0367591	0.0156067	0.0459396	0.0294203	0.0197037	0.025343	0.0156561	0.0340222	0.0176814	0.0179916	0.0023793	0.014933	0.0139985	0.00776892	0.0336915
Q9JHS9	Q9JHS9	Spliceosome-associated protein CWC15 homolog	Cwc15	0.574025	0.185762	0.0175391	0.018107	0.0289985	0.0172332	0.00891203	0.329014	0.0196274	0.753557	0.0208013	0.00904442	0.0160182	0.00428971	0.0130455	0.58877	0.0122179	0.0402987	0.0186867	0.0067491	0.0117926	0.0125382	0.00923566	0.0133093	0.0214409	0.84731	0.00566649	0.0189861	0.00476314	0.0586183	0.0286639	0.0125413	0.0297491
Q60953	Q60953	Protein PML	Pml	0.573652	0.326666	0.0107055	0.0173525	0.00862284	0.00563433	0.0461481	0.954499	0.450362	0.833825	0.0415119	0.0159606	0.0257215	0.0875879	0.0144787	0.0860584	0.209191	0.107949	0.949503	0.445379	0.0748161	0.0299895	0.0234221	0.514669	0.520056	0.202893	0.143073	0.00982507	0.015984	0.674409	0.4204	0.564909	0.715068
Q99KW3	Q99KW3	TRIO and F-actin-binding protein	Triobp	0.572055	1.64998	0.00825581	0.00953475	0.0299111	0.0251399	0.0100687	0.0127381	0.0142085	0.0106248	0.0133782	0.0218597	0.0103709	0.0166053	0.0110786	0.0167438	0.0143207	0.0235871	0.0155027	0.0404882	0.0176822	0.0244579	0.0213319	0.0211714	0.0311479	0.0173201	0.0226045	0.0242739	0.0107245	0.0169538	0.0513448	0.0133302	0.0261148
O70318;Q9Z2H5	O70318	Band 4.1-like protein 2	Epb41l2	0.57169	0.93413	0.00877392	0.0245779	0.0115408	0.0245127	0.0109246	0.0103652	0.00662017	0.0518225	0.010145	0.0144519	0.012195	0.00689549	0.0156886	0.0131562	0.00940084	0.0226817	0.0134228	0.0341948	0.0167804	0.0364453	0.0329344	0.0132707	0.0375168	0.0324245	0.012231	0.0232911	0.211147	0.0245589	0.0129353	0.00467519	0.0218663
Q922D8	Q922D8	C-1-tetrahydrofolate synthase, cytoplasmic;Methylenetetrahydrofolate dehydrogenase;Methenyltetrahydrofolate cyclohydrolase;Formyltetrahydrofolate synthetase;C-1-tetrahydrofolate synthase, cytoplasmic, N-terminally processed	Mthfd1	0.568585	1.02277	0.00829702	0.0261064	0.00941051	0.0123551	0.0447794	0.0237681	0.0168332	0.0217306	0.00593089	0.0106091	0.0169963	0.0241757	0.0174566	0.0639393	0.0106167	0.0230584	0.0285751	0.0129532	0.031208	0.0315199	0.0290745	0.0157847	0.0330373	0.0194635	0.0077181	0.0215281	0.00989621	0.0527462	0.0213484	0.0336547	0.0185063
Q9Z204;Q8BTF8	Q9Z204	Heterogeneous nuclear ribonucleoproteins C1/C2	Hnrnpc	0.565252	1.1839	7.95791	11.0834	35.3368	14.8365	66.4555	50.2547	56.7568	75.7213	29.1128	57.4512	14.9224	30.9236	28.7403	50.2239	73.4928	86.0196	67.3567	60.992	42.4522	25.9616	21.9927	75.9864	28.4619	67.465	2.62235	1.79558	15.7625	67.6398	59.2405	25.4605	50.3535
P60670	P60670	Nuclear protein localization protein 4 homolog	Nploc4	0.563913	0.253588	0.152394	0.0592567	0.0259485	0.00541883	0.453812	0.0183373	0.0134785	0.0204052	0.00463224	0.0112955	0.0167928	0.0205408	0.0146174	0.0195093	0.00866645	0.184954	0.0524088	0.353733	0.0129661	0.00956918	0.0168026	0.280085	0.0387765	0.0443839	0.0417384	0.090907	0.00808742	0.0154223	0.830341	0.0295073	0.0282864
Q9CXS4	Q9CXS4	Centromere protein V	Cenpv	0.561316	0.950626	0.0110272	0.0154133	6.00744	1.21504	2.86518	9.5711	5.30017	4.89315	2.29168	10.9097	2.46442	7.07925	6.29533	8.76748	5.9008	8.27859	9.51275	9.98122	3.4312	4.6778	3.07161	8.98101	2.51538	8.44808	0.0116126	1.48876	2.71204	11.7651	8.57269	1.60055	10.298
P10107	P10107	Annexin A1	Anxa1	0.558811	0.194259	0.00882922	0.0173251	0.101541	0.00668614	0.0316077	0.0233218	0.268906	0.140471	0.130884	0.0116626	0.0174789	0.0128422	0.013149	0.0270914	0.0226305	0.0796754	0.00823337	0.0295347	0.0163495	0.0353482	0.0274494	0.0191376	0.688272	0.0243577	0.028841	0.0145698	0.0193968	0.0372981	0.0101291	0.0159355	0.0359179
E9Q4Z2	E9Q4Z2	Acetyl-CoA carboxylase 2;Biotin carboxylase	Acacb	0.55531	0.898716	0.0106736	0.0189026	0.00817647	0.00350864	0.0123206	0.00364134	0.00620416	0.0450742	0.00601144	0.013795	0.0089954	0.0249071	0.0112679	0.0128469	0.0214862	0.020266	0.0114244	0.0195752	0.0183995	0.0136946	0.0135518	0.0211155	0.0278946	0.0354501	0.0236339	0.0128109	0.0293902	0.043969	0.0157097	0.0113105	0.0261332
Q8VDW0	Q8VDW0	ATP-dependent RNA helicase DDX39A	Ddx39a	0.551191	0.534437	0.0166282	0.0897064	0.382388	0.00763748	0.368515	1.08556	0.756085	1.32152	0.0116715	0.616576	0.0151045	0.162163	0.0304058	0.647206	0.373427	0.462778	0.0154278	0.810108	0.602221	0.475473	0.0248799	0.860012	0.744848	1.01427	0.0332118	0.00802	0.00588146	0.394914	1.0527	0.00585765	3.01757
Q6ZPZ3	Q6ZPZ3	Zinc finger CCCH domain-containing protein 4	Zc3h4	0.544708	0.457642	0.0211028	0.0153278	0.010525	0.00810888	0.0691371	0.0863147	0.101167	0.09663	0.0186623	0.0395008	0.0128678	0.00929993	0.0144317	0.00886713	0.191284	0.0752169	0.0476999	0.0162668	0.025187	0.0321631	0.0240521	0.0705025	0.0199399	0.10977	0.0109257	0.0493196	0.00968192	0.0878763	0.0189859	0.02991	0.0304222
P56657	P56657	Cytochrome P450 2C40	Cyp2c40	0.540735	0.341645	0.0193639	0.0187409	0.00899131	0.0106968	0.146928	0.00829067	0.0108271	0.00950476	0.0131396	0.00365787	0.00634191	0.0495663	0.0102754	0.00723403	0.0158089	0.119108	0.0225052	0.0537495	0.0435167	0.0147202	0.0137957	0.0214333	0.0435082	0.0339883	0.0270498	0.0247496	0.0120181	0.0225287	0.0234545	0.0202966	0.0238541
Q8VDP4	Q8VDP4	Cell cycle and apoptosis regulator protein 2	Ccar2	0.53904	0.584299	0.0138099	0.00989343	1.26133	0.0955198	2.45766	4.30746	1.12543	2.65342	0.643867	1.56504	0.277384	0.681844	0.152668	1.61828	1.79697	2.54832	2.12364	2.62888	0.500608	0.582345	0.423335	2.9496	1.75383	1.8178	0.483067	0.625498	0.252193	1.98188	2.37148	1.2223	0.480242
P45952	P45952	Medium-chain specific acyl-CoA dehydrogenase, mitochondrial	Acadm	0.534294	0.401798	4.35255	3.46002	0.320822	0.00605562	1.48389	1.85993	0.633072	0.480302	0.314908	1.33531	0.0373463	0.513463	0.123974	0.856968	0.869003	0.790857	4.63943	2.79288	0.0850728	0.0247994	0.0344101	2.54033	2.29313	3.35851	0.429458	0.206414	0.266994	3.47478	2.66374	1.75891	1.63946
P35441;CON__Q28194	P35441;CON__Q28194	Thrombospondin-1	Thbs1	0.530237	0.974817	0.0151624	0.0151748	0.0248553	0.00549579	0.0049096	0.0251748	0.0202212	0.007756	0.0229553	0.0164193	0.0192286	0.0149574	0.0269647	0.0234051	0.0207745	0.0135657	0.0211734	0.0142272	0.0232345	0.0182973	0.0572868	0.00590474	0.0342389	0.0358434	0.0180954	0.0380629	0.0059836	0.0270001	0.0271872	0.0225656	0.0137637
Q9JKF1	Q9JKF1	Ras GTPase-activating-like protein IQGAP1	Iqgap1	0.521079	0.813995	0.0136176	0.0318901	0.0115528	0.0105436	0.00314424	0.00500342	0.00894134	0.0420214	0.0136614	0.0196605	0.0161133	0.0304443	0.0154161	0.0141401	0.0205673	0.0333064	0.00934081	0.0581288	0.02134	0.0304884	0.0270712	0.0229431	0.0193025	0.0129481	0.0325478	0.0156714	0.00230581	0.0120245	0.0211186	0.0418122	0.0196552
Q8BK67	Q8BK67	Protein RCC2	Rcc2	0.520081	0.682615	0.00535289	0.0616579	0.0117388	0.0424724	0.0163421	0.00966386	0.00748852	0.00607875	0.014659	0.00983368	0.0238552	0.0158388	0.0346407	0.00651436	0.0171066	0.0184252	0.0421657	0.0356184	0.0204093	0.0159058	0.0322066	0.0260367	0.0630521	0.0375891	0.028339	0.00924577	0.0144201	0.0322339	0.00787271	0.0154726	0.0342666
Q921M3	Q921M3	Splicing factor 3B subunit 3	Sf3b3	0.518146	0.801698	0.31357	0.703651	1.23679	0.447903	1.74326	4.21767	4.29744	3.4845	1.22534	1.86452	0.472041	0.957494	1.15304	2.95076	3.80828	2.11193	3.34593	3.28783	1.89002	1.3092	0.693647	3.03843	1.60702	2.75832	0.597901	0.740235	0.526758	5.51828	2.31035	1.01363	8.57408
P62315	P62315	Small nuclear ribonucleoprotein Sm D1	Snrpd1	0.51565	1.18651	11.1638	11.9102	33.9617	14.4741	30.8941	59.893	45.9228	81.2312	32.8307	45.5085	25.184	40.2291	39.5145	50.7524	63.6691	59.1866	82.506	58.0162	70.4775	25.066	23.0121	63.3406	26.8411	48.976	21.5964	26.5349	29.505	61.4785	69.1555	44.2385	67.0496
Q8VDM4	Q8VDM4	26S proteasome non-ATPase regulatory subunit 2	Psmd2	0.513886	0.605321	0.0096889	0.0145322	0.0160425	0.00358186	0.0128866	0.0266318	0.0296002	0.0389689	0.0138135	0.0168466	0.019112	0.021056	0.0552796	0.0114264	0.016636	0.0118513	0.0105297	0.0277823	0.0187195	0.0157446	0.0702879	0.0246099	0.0664595	0.0618859	0.0257996	0.0373724	0.00682077	0.0139383	0.0248198	0.0131475	0.0459782
Q8CCS6;Q5XFR0	Q8CCS6	Polyadenylate-binding protein 2	Pabpn1	0.512781	0.581432	0.00795628	0.027984	0.754331	0.898965	0.0145214	1.35637	1.55396	1.33278	0.0194111	0.359938	0.0119278	0.448716	0.545574	1	0.957258	1.09737	1.12542	0.0276459	0.6284	0.866166	0.660147	1.2309	0.0460898	1.21298	0.0204319	0.0516752	0.027974	0.0904086	0.0356121	0.017102	1.02862
Q80XB4	Q80XB4	Nebulin-related-anchoring protein	Nrap	0.508669	0.582046	0.01594	0.0272629	0.0173857	0.00877287	0.0127281	0.0126115	0.0179949	0.0149842	0.0148896	0.00783578	0.0341178	0.0199201	0.0311735	0.0136999	0.0226024	0.0113893	0.0195248	0.0221857	0.014776	0.0907167	0.0135404	0.0315741	0.0264009	0.0172385	0.0189475	0.00590596	0.00835264	0.0174	0.0188097	0.0157829	0.0270874
Q61666	Q61666	Protein HIRA	Hira	0.50782	0.725288	0.00918496	0.00620689	0.0149849	0.0132447	0.00677171	0.00354951	0.0174221	0.0140614	0.0533596	0.0149929	0.0194031	0.0101913	0.0142971	0.0112396	0.0124519	0.00827748	0.012137	0.0360462	0.0235906	0.0129184	0.02888	0.0359055	0.0274404	0.0289391	0.0282717	0.00729199	0.00525819	0.135247	0.0159634	0.0268524	0.0230873
Q8QZY9	Q8QZY9	Splicing factor 3B subunit 4	Sf3b4	0.504411	1.23405	0.712495	1.1784	2.01085	3.89661	2.58534	5.86958	4.54464	4.87387	2.50935	2.33096	1.70178	2.77578	2.23331	1.96469	6.43639	4.83742	3.72973	3.39181	2.89506	3.67116	2.32266	5.62229	5.22792	4.57983	1.2509	1.2915	3.03677	4.33909	3.337	2.0676	3.86822
Q8C7E9	Q8C7E9	Cleavage stimulation factor subunit 2 tau variant	Cstf2t	0.501503	0.639616	0.016662	0.0163276	0.023978	0.00606354	0.00226428	0.0406738	0.00882949	0.00784408	0.0168677	0.0138601	0.0284088	0.0130959	0.0240931	0.0103639	0.0179646	0.0122022	0.0130073	0.0312271	0.016017	0.0107484	0.0127888	0.0419291	0.0318231	0.0642285	0.0123087	0.00820335	0.00456674	0.0460652	0.00985413	0.0275681	0.0114099
Q9CQN1	Q9CQN1	Heat shock protein 75 kDa, mitochondrial	Trap1	0.498853	0.576748	0.0197586	0.0270068	0.018373	0.00260466	0.0103677	0.0203388	0.0583527	0.00612503	0.0142947	0.0127002	0.0055313	0.0656517	0.0230412	0.0309024	0.00877308	0.0375799	0.0204308	0.0328446	0.0195799	0.0476388	0.0258457	0.0285195	0.0776794	0.0099572	0.0196716	0.0065709	0.0143608	0.0112901	0.0334234	0.007604	0.0287828
Q6PIJ4	Q6PIJ4	Nuclear factor related to kappa-B-binding protein	Nfrkb	0.496951	0.675528	0.0100511	0.00863065	0.0497042	0.00342586	0.00884606	0.0122814	0.00538149	0.0183048	0.0191353	0.0181482	0.0189237	0.00772793	0.0117898	0.0137035	0.0102797	0.0152181	0.0174089	0.00881001	0.029007	0.0232854	0.0240644	0.0492073	0.0228862	0.0158182	0.0119871	0.0182101	0.0188013	0.0132713	0.0112938	0.0198706	0.048749
Q9CYI4	Q9CYI4	Putative RNA-binding protein Luc7-like 1	Luc7l	0.490614	0.199645	0.00619174	0.0984136	0.171948	0.00537601	0.00601308	0.402216	0.00737687	0.00992273	0.00938361	0.0248086	0.0399806	0.0101718	0.01655	0.297166	0.00814396	0.0213008	0.430682	0.0147581	0.00929137	0.0291327	0.0187549	0.0379922	0.0440762	0.0497375	0.01271	0.0182147	0.0147971	0.0409275	0.432715	0.010952	0.815637
Q8C3X8	Q8C3X8	Lipase maturation factor 2	Lmf2	0.484246	0.175496	0.00839088	0.0195408	0.0153798	0.00946655	0.296066	0.0096428	0.0334067	0.0372429	0.021257	0.0157962	0.00665606	0.00917797	0.00776549	0.00671929	0.0288039	0.00661641	0.0133763	0.0148693	0.320087	0.0150768	0.0165033	0.0455744	0.0742952	0.0378156	0.0250814	0.0162278	0.00493125	0.0329805	0.0183692	0.0286456	0.0158556
Q6NV83	Q6NV83	U2 snRNP-associated SURP motif-containing protein	U2surp	0.474085	0.460618	0.0217403	0.0283174	0.546555	0.0218127	0.731011	1.35716	1.21785	1.35009	0.202961	1.02001	0.298827	0.135024	0.167611	1.13543	1.26661	1.2761	1.6106	0.866354	0.674868	0.101873	0.0999192	0.974279	0.0228715	0.314805	0.015845	0.00514466	0.000978479	1.44349	0.552434	0.097239	2.51854
Q6ZPE2	Q6ZPE2	Myotubularin-related protein 5	Sbf1	0.470972	0.663676	0.0245496	0.0209848	0.0134482	0.00301464	0.0365061	0.0376775	0.0316328	0.00651847	0.0146442	0.0151521	0.00656476	0.0168131	0.0200614	0.0199326	0.00941048	0.00595846	0.00983665	0.0175897	0.0587092	0.0386242	0.0144065	0.0412133	0.0383635	0.0363044	0.0350402	0.00796092	0.0140789	0.0187679	0.0337871	0.033211	0.0300927
Q8BL97	Q8BL97	Serine/arginine-rich splicing factor 7	Srsf7	0.47086	0.650897	5.01692	11.1901	3.98738	1.50815	5.8685	6.7866	11.0579	4.97903	7.69018	10.0555	0.160337	6.30157	10.1123	5.24751	9.65569	4.75343	22.8451	11.5181	7.32927	5.1486	0.0103628	15.5635	6.4547	10.8196	0.0189665	0.645571	1.63184	24.9075	12.0713	7.41254	40.8642
P60335;P57724	P60335	Poly(rC)-binding protein 1	Pcbp1	0.46926	0.81948	4.48276	5.66104	9.29098	3.44741	22.524	26.0724	31.767	30.9138	9.92849	20.3744	2.6359	10.5301	8.7444	15.9388	28.9446	25.0205	26.4606	24.8099	17.3445	12.4131	12.1895	24.1224	8.59679	22.4792	6.16943	6.74215	7.86773	26.3683	26.9944	27.6888	20.1468
Q80U58;Q80U78	Q80U58;Q80U78	Pumilio homolog 2;Pumilio homolog 1	Pum2;Pum1	0.46887	0.46276	0.0201604	0.0159726	0.00743507	0.00718756	0.103911	0.0194253	0.00647451	0.0182704	0.018326	0.00859836	0.0177721	0.0274881	0.0142386	0.00870653	0.0331017	0.0609285	0.0265274	0.0292993	0.0161592	0.0264511	0.0422993	0.023723	0.047257	0.0196149	0.028042	0.0286908	0.0126909	0.0238959	0.0145816	0.035344	0.0357647
A2A5R2;G3X9K3	A2A5R2	Brefeldin A-inhibited guanine nucleotide-exchange protein 2	Arfgef2	0.460819	0.85134	0.0108319	0.00972945	0.015783	0.00237321	0.00354787	0.00879491	0.0113228	0.0236069	0.0217215	0.0110772	0.0284797	0.0174938	0.012157	0.0160206	0.00582132	0.0167374	0.013154	0.0253381	0.0119384	0.0109886	0.0190965	0.0206352	0.0326247	0.0336821	0.0260029	0.00942374	0.00643747	0.0120541	0.0248665	0.017462	0.0370943
Q6ZWM4	Q6ZWM4	U6 snRNA-associated Sm-like protein LSm8	Lsm8	0.459528	0.389863	0.295026	0.417398	0.618557	0.986262	0.899753	1.58524	2.73388	1.67995	0.0137617	0.838264	0.0117309	0.00408852	0.00952741	0.936938	1.01104	1.26372	1.64108	0.0303503	1.02897	0.0153478	0.0328055	1.00538	1.9717	2.80677	0.0185643	0.0171872	0.567516	1.16269	0.02823	1.16575	1.46041
Q8CHI8	Q8CHI8	E1A-binding protein p400	Ep400	0.457271	0.813391	0.0189322	0.0194935	0.00794268	0.0202141	0.0291215	0.00759869	0.0228783	0.0410666	0.0127278	0.00602265	0.0209911	0.0211728	0.0107659	0.0365182	0.0204257	0.0267066	0.0091599	0.0187338	0.0163348	0.0336934	0.0179774	0.0179753	0.0563962	0.0236462	0.0157953	0.0105975	0.0220018	0.0230807	0.0138556	0.0123258	0.0156585
Q8R0G9	Q8R0G9	Nuclear pore complex protein Nup133	Nup133	0.455584	0.196885	0.00796437	0.0196942	0.0442649	0.0034121	0.0154603	0.0371171	0.333187	0.0555892	0.0219198	0.00935498	0.0177029	0.00583835	0.0251885	0.010593	0.0239522	0.0178996	0.164755	0.00665572	0.0161939	0.0184526	0.0158838	0.108752	0.0375639	0.27168	0.0111399	0.0293204	0.0143708	0.191376	0.179478	0.19324	0.274189
Q62504	Q62504	Msx2-interacting protein	Spen	0.454905	0.781101	0.00699752	0.030167	0.00850264	0.0121069	0.0110508	0.0146378	0.00442635	0.0120906	0.0289956	0.0228812	0.0148298	0.0142169	0.0166626	0.00614718	0.0146172	0.0315846	0.0168005	0.00947121	0.0159486	0.0162844	0.0209026	0.0337259	0.0193244	0.0443332	0.00866399	0.0167086	0.00445824	0.0333462	0.0128703	0.0227073	0.0132918
Q62376	Q62376	U1 small nuclear ribonucleoprotein 70 kDa	Snrnp70	0.454831	0.530909	2.46416	3.50246	3.61952	2.63876	4.53279	11.2861	6.94718	8.36886	6.84059	7.11796	1.62492	8.7098	9.00662	4.71149	10.2828	4.83198	22.9687	16.5093	6.03871	3.9286	3.34521	10.9737	1.47565	3.84057	0.728009	0.864322	2.66	18.7473	15.0551	4.42732	7.36518
P48377;P48379;P48381	P48377	MHC class II regulatory factor RFX1	Rfx1	0.452675	0.326106	0.033071	0.0158576	0.0176337	0.00598636	0.00761706	0.0607019	0.11205	0.0166963	0.0171854	0.0203775	0.0119114	0.00880772	0.0162315	0.116122	0.0110256	0.0176869	0.0252571	0.093917	0.0106648	0.0108034	0.0230136	0.0256444	0.0481755	0.0161973	0.0127414	0.0310085	0.0079572	0.05225	0.018406	0.0200886	0.0610638
A2AAJ9	A2AAJ9	Obscurin	Obscn	0.450531	0.587096	0.00681272	0.018515	0.0193537	0.00204404	0.00836719	0.0125618	0.00891624	0.00953571	0.0258333	0.0449406	0.00744041	0.0126912	0.00452958	0.0196694	0.00677987	0.0431507	0.0248236	0.00964352	0.0133378	0.0194422	0.0138142	0.0122134	0.0235346	0.023508	0.0136783	0.0133356	0.00694771	0.0233997	0.0150645	0.0314688	0.0562597
CON__Q6KB66-1;CON__Q0VBK2;Q0VBK2	CON__Q6KB66-1			0.447087	0.759058	0.0114827	0.0155463	0.0112413	0.0123772	0.0458537	0.0121967	0.0102554	0.0375858	0.0320689	0.0116161	0.00498106	0.0195545	0.0225131	0.0346518	0.0136175	0.012127	0.0353934	0.00761302	0.02107	0.0285143	0.0353899	0.0313714	0.0448185	0.0206744	0.00896133	0.0143238	0.0054779	0.0215268	0.0115003	0.0989758	0.0284734
Q571F8	Q571F8	Glutaminase liver isoform, mitochondrial	Gls2	0.443936	0.235383	0.0654978	0.191925	0.00531014	0.00746691	0.519938	0.368337	0.0801875	0.325719	0.0134587	0.508736	0.0198523	0.0103936	0.0136045	0.0758813	0.274196	0.032276	1.02322	0.181584	0.0239785	0.0189288	0.021401	0.172914	0.584978	0.0428313	0.0303731	0.0110189	0.0264195	0.808656	0.58113	0.109084	0.592753
Q80TH2	Q80TH2	Protein LAP2	Erbb2ip	0.442955	0.48967	0.0165735	0.0133705	0.0320962	0.00985738	0.00631823	0.0211883	0.0149673	0.0237997	0.015442	0.0132143	0.0214072	0.03008	0.0104339	0.0200754	0.0122051	0.0179419	0.0108487	0.0209811	0.0137069	0.0117309	0.00444649	0.0355544	0.0801109	0.0355162	0.0164388	0.0101677	0.00882935	0.0164732	0.0158913	0.0123458	0.0776446
Q9R207	Q9R207	Nibrin	Nbn	0.441141	0.803986	0.0289089	0.00916762	0.0166337	0.00651468	0.0108766	0.0218624	0.0377403	0.00908011	0.0394196	0.0195239	0.00474377	0.0186933	0.0188741	0.0228647	0.0322739	0.0308533	0.00909188	0.023177	0.0354634	0.0453294	0.0136388	0.0186416	0.0324296	0.014292	0.0194895	0.00793225	0.0225138	0.0425356	0.00444179	0.00920482	0.0385779
Q9CZU3	Q9CZU3	Superkiller viralicidic activity 2-like 2	Skiv2l2	0.44096	0.377723	0.0114018	0.0139113	0.114978	0.00994552	0.732103	0.952843	0.727713	1.24823	0.106683	0.31303	0.0201831	0.201793	0.0759865	0.302355	0.876083	0.86402	0.90724	0.411287	0.241522	0.0936168	0.100132	0.445543	0.469074	0.491182	0.0259666	0.0383995	0.0754222	0.881398	0.547178	0.16881	0.57484
O35593	O35593	26S proteasome non-ATPase regulatory subunit 14	Psmd14	0.435906	0.227905	0.031499	0.0205061	0.00824231	0.0120163	0.00990319	0.0251649	0.106636	0.18546	0.0248622	0.0199609	0.0119445	0.00591707	0.0151504	0.0296619	0.0906732	0.0187489	0.0131328	0.107009	0.0197925	0.0133038	0.0140496	0.0128824	0.217263	0.00977834	0.0243479	0.0115886	0.00993842	0.0328986	0.0657453	0.185545	0.0199322
Q9DBA6	Q9DBA6	Peroxisomal leader peptide-processing protease;Peroxisomal leader peptide-processing protease, 10 kDa form;Peroxisomal leader peptide-processing protease, 49 kDa form	Tysnd1	0.43568	0.60951	0.0189436	0.0155518	0.0200813	0.0138163	0.0550385	0.00761473	0.0165695	0.0143494	0.00455063	0.0116752	0.00748066	0.00971649	0.0139867	0.014182	0.011151	0.0251266	0.0223534	0.0403308	0.00932899	0.0187008	0.010548	0.0310998	0.0349816	0.0218189	0.0214055	0.0348847	0.0118622	0.0228077	0.00858045	0.0162181	0.0299485
P21440	P21440	Multidrug resistance protein 3	Abcb4	0.434191	0.720689	0.0392646	0.0141338	0.0174623	0.00742458	0.00854332	0.00582277	0.0237498	0.0196247	0.00944447	0.0108993	0.0192363	0.00880735	0.00921051	0.0107871	0.00954403	0.0196005	0.017589	0.0249715	0.0134675	0.0245582	0.0172755	0.0263231	0.0438619	0.0133886	0.00859709	0.0169676	0.00859688	0.0216739	0.0115457	0.00436888	0.0372891
Q4PJX1	Q4PJX1	Protein odr-4 homolog	Odr4	0.432963	0.58703	0.0250349	0.0216967	0.0145389	0.0033115	0.0236081	0.00850089	0.00844047	0.0581855	0.0226244	0.00968018	0.0201744	0.0256416	0.0102561	0.0112123	0.0325423	0.0589778	0.0241553	0.0118705	0.0175635	0.014384	0.0376387	0.0399786	0.0192496	0.0199396	0.0163137	0.00854281	0.00554894	0.0231975	0.0188222	0.0149654	0.034505
Q91XD4	Q91XD4	Formimidoyltransferase-cyclodeaminase;Glutamate formimidoyltransferase;Formimidoyltetrahydrofolate cyclodeaminase	Ftcd	0.422729	0.194821	0.0163597	0.0642188	0.02859	0.0179585	0.477784	0.017983	0.00964932	0.161482	0.012556	0.0778081	0.010003	0.009278	0.0398381	0.00682221	0.00677307	0.0469032	0.0810248	0.347708	0.00887204	0.0184674	0.035284	0.11984	0.325456	0.0730099	0.0128768	0.0161511	0.00484998	0.0283887	0.116959	0.0251493	0.108214
P41245	P41245	Matrix metalloproteinase-9	Mmp9	0.418928	0.238806	0.0100293	0.0110679	0.353929	0.0114638	0.0123791	0.0225703	0.288311	0.0761465	0.0338721	0.0165539	0.0058726	0.016806	0.0284258	0.063922	0.164232	0.00937678	0.101624	0.0334842	0.209818	0.104022	0.0352394	0.0512567	0.222298	0.00863045	0.00842164	0.0113842	0.0172213	0.0140338	0.00779364	0.0274643	0.215326
Q80U72	Q80U72	Protein scribble homolog	Scrib	0.414489	0.419495	0.0125057	0.0148597	0.0117648	0.00786953	0.0156685	0.0116841	0.0468441	0.0310753	0.0194712	0.0208584	0.00837244	0.0059543	0.0654203	0.0164217	0.00857492	0.0195417	0.0591943	0.0397452	0.0124582	0.008529	0.0226073	0.0252632	0.0723416	0.0224709	0.0396526	0.0207464	0.0142311	0.01735	0.0124216	0.0167983	0.0345181
P54869;Q8JZK9	P54869	Hydroxymethylglutaryl-CoA synthase, mitochondrial	Hmgcs2	0.410121	0.244805	0.424594	0.318826	0.642635	0.073657	0.978727	9.35458	10.0183	15.3549	0.210963	2.90612	0.286931	1.63957	0.256608	0.739246	1.23332	5.95132	3.85508	4.72916	1.21726	0.349054	1.56078	11.2281	5.74349	11.141	0.0121818	0.73816	0.178529	3.64495	2.2943	1.31395	0.808339
Q9Z315	Q9Z315	U4/U6.U5 tri-snRNP-associated protein 1	Sart1	0.408297	0.319576	0.0100015	0.050708	0.0150765	0.00266926	0.00921395	0.0440043	0.00603541	0.0641829	0.00708645	0.0729413	0.0183275	0.0126742	0.0133434	0.0101395	0.0877754	0.0195211	0.104186	0.0115479	0.0242194	0.0315328	0.0182966	0.0141961	0.021755	0.0232077	0.0408686	0.0100274	0.00370422	0.101011	0.0254659	0.0152657	0.0785292
Q0P678	Q0P678	Zinc finger CCCH domain-containing protein 18	Zc3h18	0.406679	0.364864	0.00921079	0.00781563	0.00818452	0.0558694	0.154618	0.444565	0.331302	0.279267	0.0327721	0.116691	0.0300529	0.305009	0.316287	0.308821	0.196768	0.516124	0.165487	0.466908	0.149513	0.0242551	0.0201789	0.22429	0.0385312	0.235295	0.0123904	0.0129267	0.0185609	0.313312	0.28011	0.00846667	0.255859
P39447	P39447	Tight junction protein ZO-1	Tjp1	0.404886	0.731573	0.00696051	0.0156188	0.0174803	0.00854049	0.0120882	0.0412628	0.0131692	0.019561	0.0101169	0.00896298	0.0159875	0.0136028	0.0157748	0.016501	0.0223599	0.00848505	0.0182408	0.0236068	0.00654546	0.0189276	0.0261775	0.0220695	0.0409691	0.0191973	0.045504	0.00646202	0.0148109	0.0128141	0.0322702	0.0224471	0.00992836
Q9EQH3	Q9EQH3	Vacuolar protein sorting-associated protein 35	Vps35	0.401711	0.441949	0.0150964	0.0729443	0.01196	0.0083391	0.0142038	0.00885847	0.0528592	0.019344	0.00650891	0.0108349	0.0143941	0.0156688	0.0096303	0.0257504	0.00988552	0.00961401	0.020401	0.0522087	0.0360989	0.0247324	0.0176801	0.0288178	0.028653	0.0375124	0.0109334	0.0102278	0.0122143	0.0158872	0.0216622	0.0129403	0.0544669
Q922B9	Q922B9	Sperm-specific antigen 2 homolog	Ssfa2	0.396354	0.527072	0.00694582	0.00783642	0.00952322	0.0149428	0.0179385	0.0652932	0.0163202	0.0308469	0.0103595	0.0348249	0.0115811	0.0151698	0.0151943	0.0307153	0.00741349	0.0268185	0.0235729	0.012095	0.0156965	0.0256817	0.0398002	0.0478875	0.0226618	0.0336264	0.0169868	0.0105559	0.0215637	0.0181242	0.0147376	0.0117573	0.0306768
Q69ZS7	Q69ZS7	HBS1-like protein	Hbs1l	0.393892	0.381799	0.0273304	0.00855068	0.0536256	0.00681958	0.0840738	0.0120257	0.00857641	0.0202326	0.0232125	0.0079495	0.0171875	0.00812042	0.0170371	0.0258107	0.00546402	0.0257242	0.0399303	0.0309609	0.0089885	0.0225863	0.0594202	0.0197008	0.0223162	0.066789	0.0132377	0.0128404	0.015533	0.0186494	0.0206322	0.0147167	0.0171274
O09012	O09012	Peroxisomal targeting signal 1 receptor	Pex5	0.392317	0.36829	0.00851578	0.0108927	0.00853897	0.0214533	0.0279739	0.0184836	0.0199299	0.0776005	0.0758527	0.0198756	0.0116039	0.0174597	0.0123327	0.0144666	0.0342104	0.0136753	0.031089	0.0109158	0.0350986	0.0317985	0.0977745	0.0384418	0.0476589	0.011931	0.00885206	0.025719	0.00481395	0.014793	0.00658	0.0174866	0.0148253
CON__P02662	CON__P02662			0.392192	0.279285	0.0332659	0.532378	58.1855	38.1715	21.8389	0.0103979	2.64004	0.623179	4.42919	0.592817	70.0956	41.8693	56.8333	70.8885	39.533	52.5067	5.27908	0.0220602	58.7647	43.2931	49.9141	0.755305	6.24	1.34522	3.29798	3.43178	18.538	5.41989	0.0226267	422.551	6.74525
P97310	P97310	DNA replication licensing factor MCM2	Mcm2	0.39123	0.523329	0.0165896	0.0542055	0.0100395	0.00757581	0.0209337	0.0162567	0.0141678	0.0113065	0.00714684	0.018867	0.0163353	0.0148826	0.0133484	0.00796889	0.0181343	0.0309783	0.0123941	0.0108216	0.0404597	0.0158999	0.0169297	0.0477837	0.0237301	0.0208794	0.0137612	0.0189679	0.00929444	0.0259197	0.0255586	0.00755827	0.0193018
Q61879	Q61879	Myosin-10	Myh10	0.389072	0.514071	0.0260523	0.0102159	0.00726557	0.0127215	0.0285173	0.0069175	0.00400999	0.0237781	0.0188313	0.0297101	0.0125679	0.022288	0.0053373	0.00709297	0.0251311	0.0171259	0.0176395	0.00997396	0.0220446	0.0131298	0.0195295	0.0155888	0.0590082	0.0244523	0.0151022	0.00393231	0.0208036	0.0343298	0.0618585	0.0151703	0.0272463
Q8C2Q3	Q8C2Q3	RNA-binding protein 14	Rbm14	0.386652	0.338479	0.226529	0.427319	6.01118	0.72478	6.91905	28.2096	30.0793	28.5386	6.03821	9.89554	1.62871	14.3233	12.1989	9.39757	15.0183	15.4322	33.8705	27.3173	6.85202	3.50826	6.59192	30.9313	2.69258	9.03499	0.439494	2.20872	1.4932	24.4753	23.2075	12.4528	5.54766
CON__Q9DCV7;Q9DCV7	CON__Q9DCV7;Q9DCV7	Keratin, type II cytoskeletal 7	Krt7	0.384628	0.585799	0.0159892	0.0199549	0.0459211	0.00878813	0.0150242	0.0243185	0.00859411	0.0210135	0.00866213	0.0126577	0.00782487	0.0170117	0.00689275	0.0222663	0.0118368	0.034843	0.0114463	0.0154475	0.0210204	0.033915	0.0100355	0.0242556	0.0389015	0.0109441	0.0193418	0.00637959	0.00932427	0.0214551	0.0131681	0.0199165	0.0318097
Q62203	Q62203	Splicing factor 3A subunit 2	Sf3a2	0.384379	0.306848	0.005862	0.0133904	1.0069	0.345689	0.911662	3.62765	3.63787	4.35604	0.492918	1.32897	0.343673	0.973691	0.711053	2.26389	2.29405	2.18691	4.25638	1.62241	3.83453	0.033426	0.419559	0.650259	0.0392202	2.00987	1.34916	0.542703	0.463248	4.11199	0.568564	1.67928	0.0470028
Q08189	Q08189	Protein-glutamine gamma-glutamyltransferase E;Protein-glutamine gamma-glutamyltransferase E 50 kDa catalytic chain;Protein-glutamine gamma-glutamyltransferase E 27 kDa non-catalytic chain	Tgm3	0.384141	0.306272	0.00917184	0.0243149	0.0216244	0.00760824	0.00792376	0.00946622	0.0115288	0.00779025	0.0988519	0.00503787	0.0610252	0.022824	0.0062065	0.0341207	0.0167079	0.0152027	0.024273	0.0076087	0.00978554	0.0639781	0.0230392	0.0421649	0.0239621	0.0631301	0.0173267	0.022302	0.00639509	0.0312212	0.0766014	0.0120453	0.040028
Q99LC2	Q99LC2	Cleavage stimulation factor subunit 1	Cstf1	0.382395	0.236495	0.14103	0.0236824	0.0127536	0.00323684	2.04283	2.63214	1.51885	2.93832	0.0341967	0.556624	0.174572	0.0308502	0.203783	0.0465263	1.25918	2.2208	1.50492	0.891208	0.598423	0.00825338	0.0150533	2.64224	0.0258095	2.16231	0.0278688	0.014979	0.0075588	2.43107	0.708826	0.0157045	0.416726
Q9Z0W3	Q9Z0W3	Nuclear pore complex protein Nup160	Nup160	0.380444	0.567957	0.00590503	0.038314	0.0265731	0.00440631	0.0149964	0.0145854	0.0344536	0.0364279	0.00776379	0.0252852	0.0123818	0.0161945	0.0435302	0.0301291	0.0219599	0.0249785	0.0220897	0.0082881	0.0647117	0.0294994	0.0184789	0.0228005	0.0440995	0.0222776	0.0182514	0.0166511	0.0082017	0.0388903	0.0335958	0.003699	0.0267102
Q9CQI7	Q9CQI7	U2 small nuclear ribonucleoprotein B	Snrpb2	0.377352	0.407874	0.0253298	0.00894315	0.349926	0.327712	0.185075	1.31357	1.84692	2.06873	0.168801	0.818157	0.67682	0.717848	0.582031	0.00944782	1.22075	1.51289	0.419604	1.46139	0.503508	0.998893	1.25009	0.762511	1.01823	0.833498	1.12665	0.910202	0.591608	0.813333	0.74133	1.59289	1.63302
P49429	P49429	4-hydroxyphenylpyruvate dioxygenase	Hpd	0.37616	0.48746	0.0201643	0.0237324	0.0151309	0.0119225	0.0313883	0.0558842	0.0519818	0.0699904	0.0102258	0.00445477	0.0239201	0.0272262	0.020015	0.0261793	0.0216269	0.0290222	0.071846	0.0813038	0.0315995	0.0145165	0.0448174	0.0216133	0.0281468	0.0313127	0.00717933	0.0114716	0.0150937	0.0145513	0.0233728	0.00869544	0.0426286
Q3TLH4	Q3TLH4	Protein PRRC2C	Prrc2c	0.375422	0.474884	0.024013	0.0230387	0.0100947	0.0086049	0.0164079	0.0295601	0.0134497	0.00545661	0.00388364	0.0274379	0.0182552	0.0127277	0.0177532	0.0177239	0.0106671	0.0633593	0.00732428	0.0125466	0.0143722	0.0178903	0.0207812	0.0148085	0.0227317	0.0290506	0.0292694	0.00811851	0.0102995	0.00698192	0.0163249	0.0335514	0.0633594
Q569Z5	Q569Z5	Probable ATP-dependent RNA helicase DDX46	Ddx46	0.374053	0.311506	0.0116007	0.0305015	0.144124	0.00668945	0.234217	0.919092	0.689398	0.81954	0.0916734	0.261431	0.0113944	0.0730592	0.13199	0.358303	0.491931	0.467801	0.762782	0.369756	0.249567	0.217766	0.0845979	0.301578	0.253126	0.198352	0.0109938	0.0424411	0.0283856	0.710161	0.645743	0.0223798	0.382449
Q61656	Q61656	Probable ATP-dependent RNA helicase DDX5	Ddx5	0.373657	0.567875	6.04808	9.84014	30.9741	4.56531	47.8444	77.0426	60.9708	74.0491	23.0126	32.3199	12.7854	38.9603	42.5254	50.7949	57.3809	61.2117	52.2601	51.0293	36.0903	26.7706	18.2857	80.2953	13.9825	57.2274	6.60366	4.57538	15.808	56.8871	56.8448	23.4913	32.4658
O88866	O88866	Hormonally up-regulated neu tumor-associated kinase	Hunk	0.371213	0.650928	0.0081238	0.0197986	0.0232803	0.0220269	0.00607904	0.00619549	0.022002	0.0346408	0.00678225	0.0201278	0.00727236	0.0277454	0.0259915	0.00819461	0.0103218	0.0281377	0.0155673	0.0196842	0.0188933	0.0315197	0.0396324	0.0173912	0.0391104	0.0233431	0.0149342	0.016323	0.00359199	0.013023	0.021289	0.0124686	0.0082066
Q9Z2U1	Q9Z2U1	Proteasome subunit alpha type-5	Psma5	0.368522	0.29203	0.00964289	0.0172566	0.0148002	0.00880863	0.0177995	0.0145921	0.0103359	0.0475415	0.017387	0.0146712	0.0348263	0.026082	0.00619519	0.0112567	0.0236791	0.00757213	0.00811471	0.0115669	0.0131468	0.00975512	0.099126	0.0254853	0.030132	0.0222768	0.0289804	0.0546414	0.0440552	0.023415	0.341935	0.031155	0.0176721
Q8BH74	Q8BH74	Nuclear pore complex protein Nup107	Nup107	0.368499	0.293439	0.0228858	0.0441827	0.012215	0.00744728	0.0171016	0.0438419	0.0303599	0.0988209	0.0200781	0.0158544	0.00414048	0.0215355	0.0250321	0.0164972	0.00599864	0.0181369	0.121492	0.0806388	0.0206629	0.0444665	0.0144411	0.0280898	0.0219417	0.0247148	0.0132763	0.0119025	0.0395807	0.0927097	0.0480301	0.0268801	0.0346496
P38647	P38647	Stress-70 protein, mitochondrial	Hspa9	0.362345	0.397006	0.380706	1.12023	1.40005	2.35995	3.57443	3.65185	2.59011	3.85239	1.22144	3.30572	0.0473816	0.734439	0.375006	1.04121	3.58867	3.19777	2.05856	1.80181	0.459989	0.901762	0.933603	2.34893	4.63918	5.8019	0.714414	1.14639	2.9519	2.67172	2.01319	0.195618	2.48807
Q9DBR0	Q9DBR0	A-kinase anchor protein 8	Akap8	0.358411	0.291395	0.00706424	0.0306228	0.169792	0.0710888	1.38655	0.999809	0.832263	2.41072	0.00944411	0.44829	0.065862	0.593727	0.31294	0.235545	1.47584	0.740958	0.954707	0.69908	0.721904	0.613449	0.397716	1.00994	0.131876	0.979292	0.0135005	0.0295736	0.367271	0.673979	0.532184	0.261507	0.101425
Q99KG3	Q99KG3	RNA-binding protein 10	Rbm10	0.357455	0.199306	0.0182839	0.0135172	0.0318942	0.00416606	0.398708	0.455391	0.54841	0.5958	0.00781576	0.00653719	0.0278403	0.0220681	0.237239	0.0703621	0.683215	0.608572	0.00732775	0.134017	0.0144434	0.126363	0.016094	0.706121	0.0272405	0.172945	0.0316956	0.018338	0.0202397	0.827151	0.0105515	0.0143432	0.412622
O88665	O88665	Bromodomain-containing protein 7	Brd7	0.356693	0.757406	0.0117667	0.0225307	0.00917952	0.016657	0.0219424	0.0438207	0.0130377	0.0247327	0.0156778	0.0218213	0.00681862	0.0195575	0.0341119	0.0316364	0.0270195	0.00716455	0.0405336	0.0283391	0.020731	0.0202381	0.0394244	0.02412	0.0202185	0.0240748	0.0127729	0.0262071	0.0121667	0.0198333	0.0172919	0.011234	0.033248
Q9CQ49	Q9CQ49	Nuclear cap-binding protein subunit 2	Ncbp2	0.351557	0.169906	0.0104598	0.0131949	0.00955767	0.00677637	0.00919895	0.0144146	0.00885225	0.2057	0.0122977	0.0127835	0.014396	0.00895391	0.0304314	0.0245868	0.0114847	0.0207283	0.0124833	0.0918485	0.0163077	0.0357854	0.0230041	0.0763989	0.0501891	0.0226323	0.0094358	0.0205402	0.0133264	0.0129552	0.635863	0.0300498	0.0377982
Q9WVJ2	Q9WVJ2	26S proteasome non-ATPase regulatory subunit 13	Psmd13	0.351496	0.521358	0.0128915	0.0174302	0.0133721	0.00474714	0.0041266	0.0138366	0.0149808	0.0380931	0.0372184	0.0200609	0.027312	0.0318613	0.0236607	0.0279196	0.00825263	0.0254176	0.0286749	0.00988324	0.0209637	0.0320234	0.0217051	0.0183444	0.0626394	0.024429	0.0143463	0.0146398	0.00685389	0.0198473	0.0198862	0.0161955	0.106181
Q6PDI5	Q6PDI5	Proteasome-associated protein ECM29 homolog	Ecm29	0.35012	0.706393	0.00850658	0.00846265	0.00912064	0.0126975	0.00955378	0.00750548	0.00426965	0.00763511	0.00476569	0.014855	0.00370421	0.0238289	0.0216145	0.00903553	0.0195757	0.0145881	0.0167692	0.0119728	0.00994814	0.0074987	0.0162289	0.0106514	0.0162107	0.014766	0.0349508	0.0160219	0.00762119	0.0218083	0.022545	0.0127406	0.0215756
Q689Z5	Q689Z5	Protein strawberry notch homolog 1	Sbno1	0.348922	0.383819	0.0115054	0.0320099	0.019746	0.0115157	0.00584211	0.0184868	0.00932945	0.0198867	0.00988771	0.0601498	0.0116869	0.0483126	0.013612	0.00963683	0.0077797	0.0258164	0.0473417	0.0194786	0.0367911	0.0176319	0.0185272	0.00916766	0.0421297	0.0587939	0.0177576	0.00604116	0.00921523	0.00767277	0.037871	0.0340553	0.0208851
Q9QXD1	Q9QXD1	Peroxisomal acyl-coenzyme A oxidase 2	Acox2	0.348893	0.372253	0.0148713	0.0191659	0.00960897	0.0161069	0.0595586	0.00709122	0.00991904	0.0541863	0.00955319	0.0176592	0.00824672	0.0117864	0.019359	0.0175168	0.00801567	0.0513046	0.0118193	0.0207723	0.0248107	0.0546158	0.0301133	0.013764	0.0270248	0.0173193	0.0245195	0.0256872	0.00682069	0.0118046	0.0289012	0.0189869	0.0124876
Q923D4	Q923D4	Splicing factor 3B subunit 5	Sf3b5	0.348212	0.29591	0.267936	2.73979	1.40763	4.36324	0.922785	1.71894	2.60061	1.11258	0.922528	1.3054	0.256601	2.39227	0.697524	2.93853	4.33671	1.09115	4.48176	5.00583	2.02833	0.0312347	0.0260179	2.29827	0.0198413	0.047527	0.0201897	1.77913	1.14154	4.46161	3.75663	0.433514	8.15072
Q60710	Q60710	Deoxynucleoside triphosphate triphosphohydrolase SAMHD1	Samhd1	0.344991	0.461555	0.0166405	0.0132055	0.0198429	0.00816492	0.0260667	0.029005	0.0279858	0.0430644	0.0210948	0.0240407	0.00807773	0.0152758	0.0260019	0.0130315	0.0229056	0.00978399	0.026972	0.0102017	0.0118056	0.045464	0.0142411	0.0442114	0.0314851	0.0691765	0.0155022	0.0140319	0.0187457	0.026961	0.0197479	0.0215394	0.0407511
P62996	P62996	Transformer-2 protein homolog beta	Tra2b	0.342531	0.379873	4.08682	5.49256	2.87066	0.654347	3.44162	6.73406	4.79602	3.79769	2.47667	7.70962	0.339915	0.866082	0.885444	6.84692	3.83932	4.92186	10.8773	1.2651	5.14038	0.0301554	1.78678	2.71423	3.747	6.20139	0.0650092	0.276268	1.12004	11.6021	6.0699	2.80531	12.5111
Q91VC3	Q91VC3	Eukaryotic initiation factor 4A-III;Eukaryotic initiation factor 4A-III, N-terminally processed	Eif4a3	0.33463	0.240006	1.07675	1.94138	0.134904	0.216593	1.55991	5.46966	5.05401	5.38887	1.71033	2.20759	0.0310859	1.3809	1.0552	0.971181	2.27919	1.51743	9.30916	6.53091	1.20498	0.605101	0.585553	2.13363	2.19213	1.72338	0.589404	0.259568	0.249008	7.39032	4.83041	2.47863	9.71639
Q91XE0	Q91XE0	Glycine N-acyltransferase	Glyat	0.333753	0.521398	0.0226303	0.0422776	0.0257727	0.0076706	0.0198823	0.0257077	0.0120295	0.0168874	0.0185372	0.00994396	0.0140208	0.0215464	0.0259552	0.0160826	0.0101424	0.0151917	0.0236528	0.031364	0.00813873	0.0378094	0.0264071	0.0142286	0.0571642	0.0401336	0.0137339	0.0237179	0.0200144	0.010009	0.0103041	0.0258665	0.0684271
O35326	O35326	Serine/arginine-rich splicing factor 5	Srsf5	0.331943	0.183401	1.87291	2.18046	2.27987	0.00659242	1.66002	15.9973	1.19977	2.31843	9.07586	6.8041	0.0181924	0.708248	5.24484	3.01021	1.78273	0.0057836	18.2306	13.2686	1.96598	1.67724	1.43349	9.45969	0.0263884	1.7176	3.20732	6.33225	0.987577	19.3011	12.8635	7.08782	9.39008
E9Q414;CON__ENSEMBL:ENSBTAP00000032840	E9Q414	Apolipoprotein B-100;Apolipoprotein B-48	Apob	0.315506	0.418922	0.0156105	0.00264869	0.0333287	0.0129082	0.0206279	0.0139347	0.0159196	0.0122538	0.0242224	0.0103623	0.0158764	0.0199957	0.0327414	0.00778912	0.0375166	0.0271609	0.0117098	0.0178065	0.0217092	0.0570136	0.00519095	0.0136689	0.0250637	0.0180123	0.021695	0.00723503	0.0106075	0.0237777	0.0467323	0.010496	0.0181998
Q99MI1	Q99MI1	ELKS/Rab6-interacting/CAST family member 1	Erc1	0.315104	0.391308	0.0166919	0.00695193	0.0128785	0.00553544	0.0078524	0.0442877	0.0127751	0.0269935	0.00948484	0.01576	0.020779	0.0287261	0.0192291	0.0239624	0.0141855	0.0367879	0.011147	0.00857067	0.0297163	0.00732386	0.0107778	0.0136087	0.0487788	0.0350995	0.0107772	0.013536	0.016753	0.0103604	0.0311698	0.0152285	0.0320809
Q5SFM8;Q6NZN0	Q5SFM8	RNA-binding protein 27	Rbm27	0.314398	0.424658	0.0100756	0.0173637	0.0554473	0.0115744	0.0420293	0.0465898	0.0173925	0.0484893	0.0168577	0.0139583	0.0269713	0.00706135	0.0142913	0.0178129	0.0206086	0.0390782	0.0146473	0.021599	0.0261101	0.062877	0.0279051	0.0221845	0.0602362	0.032165	0.0156433	0.00890255	0.00999441	0.00706556	0.0311311	0.00689492	0.012487
Q9CQF3	Q9CQF3	Cleavage and polyadenylation specificity factor subunit 5	Nudt21	0.311925	0.480524	6.01074	3.66356	1.78998	2.99841	2.71028	1.20493	2.00891	3.57916	1.21662	2.34067	0.473179	1.46678	1.48602	3.3478	4.21389	3.13362	4.42377	3.03263	1.36665	0.653971	1.18318	3.26306	3.06361	4.8264	0.664344	1.50317	1.96642	4.27651	3.48368	1.3347	6.96713
Q8K3A9	Q8K3A9	7SK snRNA methylphosphate capping enzyme	Mepce	0.31058	0.269264	0.0187814	0.0212071	0.0119673	0.00990117	0.00944888	0.095641	0.0225446	0.0108475	0.0118639	0.0381569	0.00845025	0.0111657	0.00653603	0.0119234	0.00947267	0.0205356	0.0132461	0.0527122	0.0357318	0.0250349	0.0315601	0.0229414	0.0448059	0.0222086	0.00830594	0.0185542	0.0111746	0.0104647	0.0127087	0.00928304	0.0360396
P59708	P59708	Splicing factor 3B subunit 6	Sf3b6	0.310276	0.471932	0.713278	1.14505	1.31089	1.90845	1.32403	4.15112	4.64756	3.5888	1.97417	3.11611	0.870522	1.02402	0.682718	2.57505	4.30315	2.48805	3.04489	3.20949	3.09233	1.47985	1.63841	1.70657	3.26998	0.950188	0.643093	1.70314	0.916306	3.35065	2.33823	2.20636	6.20051
Q91WN4	Q91WN4	Kynurenine 3-monooxygenase	Kmo	0.30815	0.435522	1.16673	2.95954	1.28644	0.540189	4.65798	3.2844	4.04536	4.57712	1.21266	2.85823	0.00667571	0.315659	0.381068	2.58005	3.49787	3.07925	3.10294	1.3276	2.24266	2.19435	2.05281	2.3057	3.24005	2.96897	0.185066	0.00631224	1.16245	3.25425	2.79627	1.0114	1.64951
Q3TDN2	Q3TDN2	FAS-associated factor 2	Faf2	0.302845	0.227231	0.0180458	0.145931	0.096795	0.00466674	0.468287	0.129873	0.110847	0.209328	0.00325878	0.070833	0.0153623	0.0203282	0.0219403	0.229064	0.176158	0.14919	0.0170268	0.0293326	0.0201561	0.132691	0.1252	0.133848	0.181809	0.178633	0.0202497	0.021818	0.00754093	0.0200589	0.0287986	0.0139831	0.022941
Q80UV9	Q80UV9	Transcription initiation factor TFIID subunit 1	Taf1	0.301373	0.422992	0.0133631	0.0407152	0.00440464	0.00162293	0.0167616	0.0129719	0.00956711	0.0204013	0.0193806	0.0118744	0.0156683	0.0244798	0.0195154	0.0132345	0.00499684	0.00786413	0.0244281	0.0147305	0.0206929	0.0185446	0.0227412	0.0363306	0.0163058	0.0398613	0.0294594	0.0221268	0.00901284	0.0178713	0.0121128	0.00825146	0.0264358
P70333	P70333	Heterogeneous nuclear ribonucleoprotein H2	Hnrnph2	0.300696	0.570861	10.3496	10.6785	7.6644	3.03732	17.1482	15.8342	15.6672	23.4281	13.7696	17.9075	4.53718	13.6644	10.0664	14.3633	18.8571	25.2985	22.3333	19.6626	12.8473	8.52735	3.74903	23.1783	8.1361	13.7167	7.86805	7.01758	5.46048	26.3704	18.574	12.4742	18.6549
Q9CXY6	Q9CXY6	Interleukin enhancer-binding factor 2	Ilf2	0.298738	0.449456	0.650039	0.990112	7.00283	2.19228	6.45688	11.9993	6.65651	11.2511	2.55156	4.1316	1.90288	3.97985	4.43356	7.16116	9.51101	8.69722	5.13531	5.24868	6.81334	4.90794	4.1538	5.33978	3.91164	5.93955	0.202929	2.85632	3.68248	3.81011	5.43669	4.56519	8.15096
P63094;Q6R0H7;P20612;P50149;Q8CGK7	P63094;Q6R0H7	Guanine nucleotide-binding protein G(s) subunit alpha isoforms short;Guanine nucleotide-binding protein G(s) subunit alpha isoforms XLas	Gnas	0.297624	0.395462	0.00904291	0.0164912	0.0135396	0.0116004	0.0382507	0.0116522	0.0130183	0.00957959	0.0201075	0.00909203	0.0147507	0.0414608	0.0226766	0.0287195	0.00775206	0.0254898	0.0103656	0.00896842	0.0326408	0.0116256	0.0498791	0.0166769	0.0279881	0.0204124	0.0225772	0.0230491	0.0279473	0.0238779	0.0154026	0.0111323	0.0479541
Q9D0R2	Q9D0R2	Threonine--tRNA ligase, cytoplasmic	Tars	0.297312	0.253858	0.0134605	0.0792979	0.0101541	0.00938378	0.00936561	0.00453684	0.068839	0.0233521	0.0069898	0.00835425	0.0158636	0.0112267	0.00769521	0.0226298	0.00711674	0.0354765	0.0356735	0.0171523	0.0169718	0.028598	0.0107814	0.0361958	0.0335597	0.0350506	0.0117997	0.0180427	0.0118296	0.0436146	0.00714094	0.115481	0.395177
Q9D0M1	Q9D0M1	Phosphoribosyl pyrophosphate synthase-associated protein 1	Prpsap1	0.290979	0.254375	0.0122474	0.0847369	0.00866928	0.0107388	0.0121129	0.0140062	0.00952998	0.0155957	0.0169488	0.0137395	0.0234051	0.0248503	0.0089544	0.0097781	0.018364	0.0110026	0.0416986	0.0158259	0.0192319	0.0186962	0.00988545	0.0237129	0.0471275	0.049218	0.0133667	0.012972	0.00778836	0.00737183	0.0113481	0.01546	0.0394831
P18242	P18242	Cathepsin D	Ctsd	0.287455	0.207845	0.013825	0.122986	0.0205324	0.01252	0.00802205	0.0344537	0.0175814	0.00321059	0.0133314	0.0225788	0.0168812	0.020058	0.0204308	0.0360968	0.00688982	0.0453483	0.0277769	0.0191224	0.0163076	0.0316898	0.0213969	0.0881811	0.0288674	0.0154146	0.040066	0.0125926	0.0108509	0.0097957	0.326051	0.0171418	0.0310865
Q9CWU9	Q9CWU9	Nucleoporin Nup37	Nup37	0.28531	0.124652	0.0513364	0.0263862	0.0146795	0.00769188	0.0169545	0.127304	0.135105	0.0313087	0.00913042	0.0134457	0.0154653	0.03123	0.00787635	0.0168274	0.0276266	0.0217187	0.0101154	0.281796	0.0353499	0.0101857	0.0462851	0.0125397	0.0274345	0.0132499	0.0246839	0.0177393	0.00460536	0.0262867	0.0280284	0.0214319	0.277678
Q9CX86	Q9CX86	Heterogeneous nuclear ribonucleoprotein A0	Hnrnpa0	0.284032	0.177888	1.40475	1.31316	46.9037	79.1522	15.1736	31.0542	115.384	31.4353	17.9681	4.22793	14.3912	30.4575	32.2022	74.3925	158.683	55.4008	9.42869	4.19369	28.8453	13.5818	12.1719	48.1926	10.0996	18.8246	2.10926	1.9951	4.1713	9.5543	5.32415	12.5704	49.7589
Q9EP97	Q9EP97	Sentrin-specific protease 3	Senp3	0.281821	0.131635	0.0188142	0.0179548	0.00321732	179.788	0.0238046	0.0122574	105.193	0.587977	0.0184593	103.984	108.801	113.178	0.0108635	0.0172469	184.746	103.983	0.0186723	195.133	145.118	0.020229	0.03812	0.0165517	0.050746	0.0471065	3.13575	206.286	102.786	0.0166626	0.0320257	0.00984557	305.787
O35841	O35841	Apoptosis inhibitor 5	Api5	0.27764	0.132231	0.00467482	0.0155192	0.434893	0.00556699	0.933983	1.01522	0.257641	1.29695	0.0166106	0.0281318	0.0142293	0.0234348	0.0177178	1.34487	0.885713	1.1255	0.112621	0.023077	0.00896629	0.012902	0.0388104	0.124413	0.29809	0.194133	0.0182887	0.0117503	0.346222	0.98129	0.014434	0.623094	0.22828
P57784	P57784	U2 small nuclear ribonucleoprotein A	Snrpa1	0.27752	0.463148	0.590438	1.60998	3.45868	5.27835	5.1044	6.74202	7.1238	7.03617	5.88269	9.42174	1.60546	3.58655	3.29182	2.88058	5.77151	3.31319	9.67002	5.22033	5.02399	2.71488	4.57451	7.63761	6.16909	9.31304	7.34926	14.5669	3.61883	16.6349	11.1961	8.55513	6.98826
P62320	P62320	Small nuclear ribonucleoprotein Sm D3	Snrpd3	0.272098	0.33639	8.93119	14.4645	41.5658	29.4418	36.7118	103.057	90.8894	94.1698	66.8507	59.1846	5.59198	19.9289	57.4923	57.7923	87.727	65.8464	127.862	79.7709	39.0515	24.4018	29.6717	58.3935	19.6822	51.766	42.2671	24.6204	22.0259	126.419	126.894	75.8336	79.2663
Q9D1J3	Q9D1J3	SAP domain-containing ribonucleoprotein	Sarnp	0.27106	0.139798	0.00892757	0.0250788	0.325306	0.00731684	0.0143055	1.93202	1.31924	1.42078	0.01533	0.027795	0.0131661	0.00630872	0.610228	1.26075	0.948947	1.03685	1.32923	0.0167343	0.265819	0.028864	0.0259564	0.891116	0.0243047	0.0177407	0.0187409	0.0198949	0.545825	1.80656	0.158894	0.213431	0.00779123
P50431	P50431	Serine hydroxymethyltransferase, cytosolic	Shmt1	0.264313	0.120277	0.594678	0.728163	0.0350722	0.00403346	0.00743928	0.0156963	0.0168797	0.00752777	0.275636	0.704909	0.0220096	0.0186952	0.00357086	0.0215727	0.00902862	0.0131069	0.755004	0.0140106	0.647334	0.602444	0.328682	0.0288406	0.03867	0.0152593	0.208437	0.351336	0.0306497	0.703763	0.0239513	0.555272	0.0905444
Q8BJ05	Q8BJ05	Zinc finger CCCH domain-containing protein 14	Zc3h14	0.253456	0.373493	0.0116037	0.0260073	0.0127475	0.00657128	0.00383204	0.00219063	0.0272665	0.0216521	0.0145064	0.010076	0.0126232	0.0216974	0.0220377	0.020098	0.00738676	0.0173505	0.026114	0.011841	0.0152546	0.0209517	0.0067198	0.0356905	0.00948426	0.0235915	0.013266	0.0142205	0.0213551	0.0248299	0.0165555	0.0216272	0.0379205
Q04857	Q04857	Collagen alpha-1(VI) chain	Col6a1	0.252414	0.335979	0.0218738	0.00831691	0.00783126	0.00994284	0.0213221	0.0256097	0.00710062	0.0259702	0.0238256	0.0160257	0.0458431	0.0273106	0.011681	0.00875769	0.0259872	0.0371952	0.0310692	0.00490722	0.0181089	0.0171283	0.0211962	0.0127355	0.0511885	0.026385	0.0207327	0.019308	0.0122999	0.0195168	0.0176717	0.0447105	0.0135972
P25976	P25976	Nucleolar transcription factor 1	Ubtf	0.251156	0.115181	0.235467	0.419532	0.0175416	0.00561528	0.0565993	0.0301878	0.0290886	0.0163003	0.0130173	0.0196287	0.0110178	0.0129564	0.00880105	0.0208219	0.105391	0.0165999	0.010088	0.0164555	0.118806	0.0328866	0.119383	0.247276	0.0291603	0.165067	0.0111986	0.026914	0.0103084	0.342629	0.0166025	0.0177608	0.00914339
A6X935	A6X935	Inter alpha-trypsin inhibitor, heavy chain 4	Itih4	0.246223	0.185531	0.0190147	0.0147612	0.0102589	0.0115563	0.00875104	0.015983	0.0707269	0.0261163	0.0267853	0.0114762	0.0315215	0.0275461	0.011469	0.0146638	0.0089678	0.0108456	0.0256005	0.0216844	0.00888653	0.0165809	0.0286142	0.0260907	0.104533	0.0205342	0.0141431	0.0200958	0.0112423	0.0093345	0.0210508	0.0160044	0.0105115
P56960	P56960	Exosome component 10	Exosc10	0.245871	0.278736	0.00749679	0.0378144	0.0169883	0.0198213	0.00479468	0.0407512	0.00830295	0.0394094	0.0217285	0.0212605	0.0148613	0.0269524	0.0342599	0.0100634	0.010778	0.0272935	0.0670022	0.00994483	0.0118012	0.0245979	0.0237654	0.0193294	0.0326866	0.0581736	0.00694527	0.0110755	0.0286979	0.0712473	0.00843779	0.015702	0.0205437
Q4FK66	Q4FK66	Pre-mRNA-splicing factor 38A	Prpf38a	0.24339	0.064575	0.0115865	0.0118609	0.010809	0.00695417	0.0376385	0.0126379	0.0204269	0.567967	0.0184144	0.0164634	0.033095	0.0093167	0.0211752	0.00789268	0.00765763	0.0099894	0.525889	0.0507904	0.0112211	0.0336558	0.011721	0.0194973	0.0423926	0.0589242	0.0209836	0.0250954	0.0153761	0.0284356	0.408915	0.0685792	0.0210796
Q9DBR1	Q9DBR1	5-3 exoribonuclease 2	Xrn2	0.241907	0.132369	0.0446429	0.02179	0.0856535	0.00421399	0.254039	0.409794	0.414585	0.445553	0.00972111	0.116395	0.0100357	0.0605981	0.0493108	0.257654	0.0435676	0.430279	0.0659728	0.221875	0.00659906	0.0180696	0.0432112	0.0963396	0.0354908	0.708475	0.024168	0.0377637	0.0120196	0.0617312	0.195356	0.00646168	0.0491996
Q8R3F5	Q8R3F5	Malonyl-CoA-acyl carrier protein transacylase, mitochondrial	Mcat	0.241812	0.113303	0.00621783	0.0107796	0.0208363	0.00600063	0.181776	0.014976	0.0159602	0.0104274	0.0140958	0.0130738	0.0124398	0.0049997	0.011969	0.047925	0.0287262	0.0114731	0.00982724	0.0224711	0.0334214	0.0181698	0.0305867	0.0121253	0.0796526	0.0293543	0.0137712	0.0165929	0.00362506	0.013254	0.0174742	0.0300804	0.0276651
O88291	O88291	DBIRD complex subunit ZNF326	Znf326	0.239236	0.19868	0.00415274	0.00643867	3.59408	0.198267	4.06351	9.67777	5.65447	9.18571	0.869162	2.68517	0.5597	3.51497	2.72988	5.81858	3.82046	9.08474	4.87573	3.45212	4.99541	0.628134	0.483423	5.55001	0.554679	3.42752	0.0635071	0.0162971	0.536361	6.24678	4.7856	0.950214	1.55999
Q6PE01	Q6PE01	U5 small nuclear ribonucleoprotein 40 kDa protein	Snrnp40	0.238158	0.163328	0.15487	0.260887	1.04047	0.679208	1.77802	6.28574	2.18676	4.15368	0.692903	0.873348	0.00683302	0.549941	0.723303	1.60658	3.08984	2.42603	4.06725	3.28293	1.40857	0.974726	1.02688	1.11994	0.0150315	0.329916	0.0195377	0.0112619	0.667458	4.83694	1.22181	0.0119189	4.88178
Q8BH04	Q8BH04	Phosphoenolpyruvate carboxykinase [GTP], mitochondrial	Pck2	0.237725	0.139897	0.00885841	0.0113361	0.0226726	0.0195825	0.131078	0.00457652	0.0107144	0.0272785	0.0113629	0.0248936	0.00799324	0.0073972	0.018398	0.0207109	0.0235022	0.0677056	0.012716	0.0124126	0.0270158	0.0167219	0.0119845	0.00972987	0.0760711	0.0268754	0.340644	0.00590279	0.00722918	0.0102568	0.00694	0.331021	0.0193283
Q61624	Q61624	Zinc finger protein 148	Znf148	0.233503	0.295138	0.017332	0.0172332	0.0219489	0.0101091	0.00862505	0.0221524	0.0363622	0.00644569	0.0338339	0.0156705	0.0276671	0.020699	0.00464402	0.00526012	0.00812102	0.0178937	0.0427656	0.0111799	0.0120406	0.016196	0.0311189	0.0473442	0.0238668	0.025677	0.0156567	0.010849	0.00518058	0.0685968	0.0215062	0.0286979	0.0306275
P12815	P12815	Programmed cell death protein 6	Pdcd6	0.231044	0.256196	4.02894	2.46955	1.70526	2.22801	5.40735	9.89811	12.9952	12.2159	5.74815	4.3342	1.37327	1.61152	1.82682	2.23443	8.6997	11.2044	3.70199	7.85535	7.74698	4.07656	3.13015	4.51889	7.73121	4.48939	3.2581	2.07938	4.2249	4.22489	4.85747	4.79097	6.07987
Q9QY81	Q9QY81	Nuclear pore membrane glycoprotein 210	Nup210	0.226343	0.350584	0.0148061	0.0170485	0.0270897	0.0115775	0.0272836	0.012342	0.0390906	0.0127288	0.00552527	0.0282246	0.0160755	0.0180273	0.0125193	0.0291017	0.0286785	0.0172713	0.0139162	0.0119474	0.040185	0.013005	0.013455	0.0193675	0.0397838	0.0131764	0.0132715	0.0191591	0.0197596	0.0289671	0.0173685	0.0339179	0.0933603
P06684	P06684	Complement C5;Complement C5 beta chain;Complement C5 alpha chain;C5a anaphylatoxin;Complement C5 alpha chain	C5	0.222313	0.217409	0.0221179	0.00972291	0.0108902	0.0134763	0.0090412	0.0199856	0.0480889	0.00935786	0.0419317	0.0455102	0.00914015	0.00464835	0.00892023	0.00844524	0.00910176	0.0243273	0.0600611	0.0149606	0.0240284	0.0159316	0.0167561	0.0367637	0.016307	0.0228934	0.00981781	0.0128562	0.0210323	0.00834828	0.0422164	0.00906428	0.0350899
Q61686	Q61686	Chromobox protein homolog 5	Cbx5	0.220485	0.0641034	0.0135669	0.00902348	0.0256844	0.0103432	0.0237298	0.293307	0.00750613	0.0311289	0.0141343	0.012817	0.00739847	0.0152599	0.0176025	0.00967272	0.0152335	0.326271	0.0100866	0.0138126	0.011271	0.00740436	0.0111736	0.0186552	0.0264993	0.0246212	0.0210426	0.0282224	0.00946149	0.0236207	0.0715053	0.0230545	0.0244407
Q80X85	Q80X85	28S ribosomal protein S7, mitochondrial	Mrps7	0.21966	0.230116	0.00935907	0.0650908	0.0289118	0.00606963	0.0140785	0.0165009	0.00703854	0.0115791	0.0108893	0.0288996	0.0126136	0.0143428	0.027636	0.0229636	0.0139981	0.0191531	0.0151359	0.0104001	0.0390021	0.010721	0.0244064	0.0270287	0.0490501	0.0174341	0.0185964	0.00766395	0.015103	0.0136671	0.0344556	0.0184986	0.0340941
Q14CH1	Q14CH1	Molybdenum cofactor sulfurase	Mocos	0.214921	0.188267	0.025519	0.0140537	0.00840619	0.00622309	0.00997024	0.00543123	0.0622259	0.0309846	0.0150255	0.0418154	0.0216563	0.0502229	0.0333239	0.0101876	0.018243	0.0224939	0.0186212	0.024192	0.0112381	0.0267045	0.0382546	0.0120767	0.0407834	0.0962418	0.0255552	0.0201678	0.0114538	0.0256253	0.012195	0.0478253	0.0293883
Q6P5D8	Q6P5D8	Structural maintenance of chromosomes flexible hinge domain-containing protein 1	Smchd1	0.21464	0.200548	0.0116169	0.0112694	0.015245	0.0113491	0.0199044	0.0211412	0.0287741	0.0174055	0.0609133	0.0222664	0.0272233	0.0173584	0.0122663	0.00756665	0.00915081	0.0124914	0.00976442	0.008591	0.033655	0.0192527	0.0105939	0.0673877	0.0419105	0.0513574	0.0226479	0.0230565	0.00467614	0.00845467	0.0112239	0.0312094	0.0386638
Q8R2K4	Q8R2K4	TAF6-like RNA polymerase II p300/CBP-associated factor-associated factor 65 kDa subunit 6L	Taf6l	0.213621	0.290909	0.0244042	0.037325	0.0068218	0.0133603	0.0170359	0.0198479	0.0121665	0.0126066	0.0596202	0.0298272	0.0307763	0.016036	0.00997696	0.0236013	0.0241824	0.0136582	0.027868	0.0231784	0.0364159	0.0341445	0.0123088	0.00895295	0.0431727	0.0368721	0.0296927	0.00768123	0.00706466	0.0397704	0.0440507	0.031138	0.0583244
Q9Z1N5	Q9Z1N5	Spliceosome RNA helicase Ddx39b	Ddx39b	0.211451	0.212363	2.90443	5.83286	4.11824	0.877845	10.8261	20.6773	14.3637	19.1395	6.62225	6.03864	2.51167	3.93893	3.38845	6.31308	8.6377	10.0399	15.6783	8.41049	6.59458	2.8026	2.53412	14.8392	6.0557	17.2812	1.51799	5.00709	1.66718	11.9909	10.1924	6.50997	18.5595
Q9D6M3;Q9DB41	Q9D6M3	Mitochondrial glutamate carrier 1	Slc25a22	0.202398	0.107152	0.0198419	0.0200487	0.0150023	0.0604788	0.0768873	0.285203	0.0078376	0.0154437	0.0175029	0.0152785	0.00945063	0.0419966	0.029404	0.0152663	0.0181416	0.0162062	0.079475	0.0979805	0.0309169	0.0276551	0.020492	0.102685	0.0569724	0.132361	0.0178345	0.0110437	0.00750109	0.106823	0.0171611	0.0311494	0.0166821
Q6DFW4	Q6DFW4	Nucleolar protein 58	Nop58	0.19996	0.131532	0.00919747	0.0103177	0.075765	0.00943804	0.277351	0.434981	0.486834	0.434131	0.0285739	0.645881	0.0247786	0.0622098	0.00560269	0.2394	0.354804	0.349587	0.627188	0.0575146	0.264759	0.0957845	0.156599	0.0216886	0.101736	0.165731	0.0166854	0.0112243	0.127495	0.53464	0.2371	0.0166961	1.01749
Q8BK72	Q8BK72	28S ribosomal protein S27, mitochondrial	Mrps27	0.196249	0.177144	0.0168322	0.0118203	0.0201429	0.0172465	0.0106107	0.01015	0.0767489	0.0285334	0.0168675	0.00840679	0.0154901	0.0174038	0.0135108	0.0130165	0.0104871	0.00944807	0.0233184	0.0151596	0.024285	0.014511	0.0201147	0.024703	0.0572017	0.0434614	0.0139649	0.00609525	0.00993611	0.00973313	0.0165722	0.0225408	0.0272797
Q9CQQ8	Q9CQQ8	U6 snRNA-associated Sm-like protein LSm7	Lsm7	0.195384	0.161827	0.0140865	0.0254603	0.485354	1.66316	1.05887	1.32679	0.977945	1.22402	0.00792985	0.00879265	0.792508	0.658363	0.385197	0.760408	2.05602	0.985007	0.667791	0.199788	1.2346	0.565787	1.16592	0.0145247	0.0420524	0.667976	0.019371	0.0140405	0.808101	0.26972	0.0225944	0.0184596	0.889203
Q9D1L0	Q9D1L0	Coiled-coil-helix-coiled-coil-helix domain-containing protein 2	Chchd2	0.193669	0.0499807	0.0110455	0.014622	0.0212665	1.68131	0.0108615	0.00941783	0.0191419	0.0110754	0.00237939	0.014673	0.00904502	0.303761	0.0223487	0.0108001	1.16323	0.350222	0.37021	0.0159916	0.0330245	0.0239737	0.00856772	0.0336169	0.0217496	0.0307741	0.028427	0.0519516	1.78186	0.0184509	0.0136769	0.0123472	0.272248
A2AR02	A2AR02	Peptidyl-prolyl cis-trans isomerase G	Ppig	0.193665	0.0655758	0.0135881	0.013941	0.0155397	0.0124271	0.0216109	0.273257	0.00828509	0.010629	0.0146497	0.0115656	0.00897073	0.00984534	0.00934359	0.00713346	0.0288396	0.0116715	0.191222	0.0337337	0.016766	0.0397381	0.0319131	0.0141994	0.0194862	0.0152731	0.013158	0.0192758	0.00428055	0.27035	0.0186442	0.0607206	0.704797
CON__P13645	CON__P13645			0.192274	0.10024	22.9161	4.34063	57.2551	18.4007	3.42207	181.793	469.554	93.8552	736.022	21.4787	55.9835	34.1566	98.9258	132.669	26.0758	161.554	364.492	46.1407	162.086	75.7458	54.8836	137.752	410.169	166.811	481.068	35.3531	79.794	309.097	130.396	623.842	89.8564
O88569	O88569	Heterogeneous nuclear ribonucleoproteins A2/B1	Hnrnpa2b1	0.191966	0.306351	187.393	180.803	512.425	445.74	572.985	733.904	682.757	395.697	583.737	626.005	102.501	284.902	322.328	527.947	698.694	588.866	790.347	537.549	336.83	273.047	237.011	526.603	118.547	807.532	758.457	615.552	436.588	648.979	481.389	633.336	399.255
O70152	O70152	Dolichol-phosphate mannosyltransferase subunit 1	Dpm1	0.185733	0.140081	0.00621389	0.00662477	0.0152408	0.0123596	0.012101	0.0161091	0.110909	0.0303884	0.0109677	0.0295078	0.00853142	0.0259695	0.0134427	0.0268142	0.00736869	0.0416496	0.0179828	0.0367609	0.0314078	0.0198844	0.0330938	0.0338191	0.0191097	0.0192597	0.0132895	0.0194982	0.00711474	0.0126636	0.0131755	0.0137906	0.0334028
Q6A4J8	Q6A4J8	Ubiquitin carboxyl-terminal hydrolase 7	Usp7	0.185201	0.155374	0.0361618	0.0127633	0.0103782	0.0059616	0.0154543	0.0340572	0.0556094	0.0339561	0.010239	0.0118713	0.0128363	0.00779961	0.0167558	0.0206673	0.0331643	0.00974162	0.0225998	0.0043545	0.00905551	0.00720061	0.0251675	0.0200996	0.0764957	0.0252862	0.0154214	0.0103048	0.0187215	0.0161901	0.0275942	0.0117367	0.0198979
Q9D8W5	Q9D8W5	26S proteasome non-ATPase regulatory subunit 12	Psmd12	0.180985	0.0972393	0.0109605	0.133279	0.00699139	0.00666093	0.0168073	0.0187425	0.0280827	0.00805561	0.00914432	0.00924559	0.00965525	0.00989195	0.00903071	0.0122679	0.0373542	0.0565341	0.0170354	0.0252485	0.0118505	0.0161256	0.0241758	0.00790263	0.0228466	0.0339368	0.0104203	0.00762492	0.00770513	0.0201326	0.00953245	0.0116746	0.122558
Q8VEK3	Q8VEK3	Heterogeneous nuclear ribonucleoprotein U	Hnrnpu	0.178064	0.240131	10.7591	15.5254	39.4147	17.7912	89.1271	104.292	74.8262	97.0268	26.9964	51.3127	17.079	52.687	37.264	49.5762	80.1724	85.4688	61.5635	44.1868	55.2995	33.1639	26.7308	69.112	36.2725	65.4846	13.1407	9.15937	24.7494	67.7097	41.632	22.647	58.3784
Q8VIJ6	Q8VIJ6	Splicing factor, proline- and glutamine-rich	Sfpq	0.176966	0.196767	5.79163	6.11945	29.3686	8.41552	36.0566	81.2647	75.2747	84.8251	20.6285	25.4179	12.0926	34.2048	38.8693	42.1221	56.7082	56.297	64.0741	24.9407	36.2258	19.5655	18.5127	52.1508	29.2738	38.5583	12.1881	5.84395	17.1274	46.0016	27.9097	25.7695	19.075
Q8QZR1	Q8QZR1	Tyrosine aminotransferase	Tat	0.176633	0.11149	0.00848382	0.020896	0.0255004	0.00900855	0.00558082	0.00644515	0.139156	0.0102282	0.0232349	0.0119806	0.0138969	0.0354894	0.0202643	0.0214452	0.0164895	0.0563444	0.0520087	0.0198606	0.0135655	0.0183706	0.0319591	0.0308623	0.0308633	0.023987	0.0106961	0.0133632	0.00482225	0.0233217	0.00705275	0.00732459	0.0449897
Q6PAL7	Q6PAL7	AT-hook DNA-binding motif-containing protein 1	Ahdc1	0.176265	0.216288	0.0315214	0.00862022	0.017459	0.0153839	0.0193132	0.01341	0.012227	0.0178976	0.0343889	0.0100927	0.0105366	0.0304745	0.03086	0.00671703	0.0138768	0.0107467	0.0477622	0.0201978	0.00967461	0.0300845	0.0169308	0.0187861	0.0483275	0.0180139	0.0194399	0.012687	0.0141068	0.0410602	0.00888577	0.0225087	0.0247462
Q9ESX5	Q9ESX5	H/ACA ribonucleoprotein complex subunit 4	Dkc1	0.175867	0.0822319	0.0101529	0.00865852	0.0109697	0.00850956	0.126611	0.00355978	0.122654	0.0119673	0.00853162	0.0649626	0.0126356	0.0127861	0.0120178	0.055264	0.0126725	0.174379	0.0134552	0.0104021	0.0172565	0.0164004	0.0163165	0.0164667	0.0330332	0.0300928	0.0128911	0.011002	0.0134144	0.202296	0.00423482	0.0110467	0.0315462
Q8K349	Q8K349	GTPase IMAP family member 6	Gimap6	0.174024	0.126775	0.0151366	0.00960944	0.0199905	0.0199591	0.00570039	0.0101917	0.103897	0.0102114	0.00554459	0.0182445	0.0324922	0.0678709	0.016765	0.0304521	0.024115	0.00963211	0.0205369	0.0255161	0.0133767	0.00943176	0.0186874	0.0492578	0.0517014	0.0676791	0.0251117	0.0128825	0.0123741	0.0246996	0.0246291	0.0191562	0.0187533
P84089	P84089	Enhancer of rudimentary homolog	Erh	0.165708	0.13115	2.47687	2.81631	1.5996	3.18367	1.63919	9.09444	7.28339	8.5837	7.00648	3.57202	0.410782	3.21474	3.81279	2.2657	5.84011	4.65792	7.86515	16.2647	0.11227	1.68453	3.05068	5.85259	0.03564	4.28319	4.78968	4.65062	2.64616	12.629	14.8871	3.373	7.12242
Q99K48	Q99K48	Non-POU domain-containing octamer-binding protein	Nono	0.163486	0.13303	2.46368	3.47222	25.2009	5.93449	39.9343	142.868	107.422	100.683	16.7727	43.439	8.49323	30.1778	30.3287	35.6426	49.7691	58.9591	76.1009	50.9476	30.7176	20.2832	17.8582	93.1999	39.5685	54.993	14.8841	6.92892	14.2997	80.129	44.4091	36.531	16.7132
Q8BJ71	Q8BJ71	Nuclear pore complex protein Nup93	Nup93	0.162999	0.192047	0.0152994	0.0228849	0.0147335	0.0103532	0.0150542	0.0262727	0.0120697	0.0240298	0.0194696	0.012821	0.00912923	0.0123822	0.0593707	0.0165809	0.0471363	0.0101166	0.011183	0.0158396	0.0134754	0.0252985	0.0217516	0.0216027	0.0249577	0.0325652	0.0302479	0.0120936	0.0279172	10.0952	0.0181419	0.00509247	0.0307677
Q62241	Q62241	U1 small nuclear ribonucleoprotein C	Snrpc	0.162473	0.186641	1.82725	4.44721	44.9555	47.5174	39.7717	56.0339	58.2762	77.8442	66.8202	70.722	11.8948	44.4102	37.1405	39.572	54.914	47.1371	116.528	84.1612	27.3282	33.9701	34.2718	53.6103	0.0537183	40.3576	19.962	49.1337	24.8915	89.3548	147.831	33.0371	2.8301
Q91YT7	Q91YT7	YTH domain-containing family protein 2	Ythdf2	0.162402	0.0898374	0.0208094	0.0138048	0.00498668	0.00610516	0.15219	0.0212424	0.0149612	0.082997	0.0178217	0.0100022	0.0218013	0.0259821	0.0126236	0.104419	0.00970672	0.0920722	0.0426004	0.018843	0.0268233	0.00577568	0.0286215	0.0299455	0.0185837	0.00644328	0.0106286	0.0184448	0.0216538	0.0120786	0.0266739	0.010187	0.0830624
A2RSY6	A2RSY6	TRMT1-like protein	Trmt1l	0.160664	0.20154	0.0184808	0.0179749	0.0138316	0.013861	0.0667984	0.0268079	0.0182554	0.0144482	0.0383685	0.0311733	0.0133498	0.0408153	0.0322882	0.0130465	0.0158258	0.0312604	0.0330707	0.014744	0.0521076	0.0233913	0.0245764	0.0170251	0.0431436	0.0594955	0.0257755	0.0070332	0.00472824	0.0568783	0.00940766	0.0268113	0.0189704
Q70FJ1	Q70FJ1	A-kinase anchor protein 9	Akap9	0.160326	0.206302	0.0218524	0.0100664	0.00951334	0.0124221	0.00668153	0.0328223	0.0305837	0.0206978	0.0114099	0.0130207	0.0232036	0.0308811	0.0115103	0.00360522	0.0258616	0.0248612	0.0436424	0.0099569	0.0122621	0.0200177	0.0228629	0.00844153	0.032892	0.0174983	0.0365801	0.0165406	0.00247119	0.024755	0.0372458	0.0183523	0.0309759
P48678	P48678	Prelamin-A/C;Lamin-A/C	Lmna	0.159803	0.0947158	0.0944011	0.373051	0.179779	0.515942	0.643352	4.48609	4.57107	4.64146	2.43983	4.69261	0.175417	0.67433	0.585621	1.02446	0.813728	1.65526	7.06279	5.25217	0.27404	0.560898	0.690701	3.45373	0.448421	1.51918	0.873221	1.1356	0.258854	6.97903	5.28601	2.36364	5.64496
P59242	P59242	Cingulin	Cgn	0.1554	0.174278	0.00875081	0.00672084	0.0416748	0.00764645	0.0320669	0.0123772	0.0282313	0.0432799	0.0136779	0.0165571	0.0320895	0.0102312	0.0105897	0.0160129	0.0189303	0.0116436	0.0275044	0.0128217	0.0160843	0.0160947	0.0297498	0.0565083	0.0254399	0.0179001	0.00713765	0.028683	0.0125879	0.0176574	0.0220717	0.0121187	0.048497
Q9JIH2	Q9JIH2	Nuclear pore complex protein Nup50	Nup50	0.15323	0.106494	0.0200546	0.0180407	0.00949721	0.00399528	0.0164468	0.0588646	0.0775069	0.0100214	0.0176571	0.0613242	0.0112956	0.0261225	0.015231	0.0139701	0.0126356	0.0212803	0.036965	0.00899046	0.0174163	0.0409937	0.0347767	0.0189852	0.109994	0.00962308	0.00521541	0.0139987	0.017226	0.0355323	0.0198624	0.0067231	0.0427416
Q99M87	Q99M87	DnaJ homolog subfamily A member 3, mitochondrial	Dnaja3	0.152905	0.122708	0.167024	0.330295	0.222311	0.153865	1.35194	2.24062	1.91215	1.77654	0.717908	2.17851	0.135075	0.231895	0.00909474	0.771893	1.72679	0.935951	0.988276	0.476095	0.659065	0.527036	0.229783	0.790379	2.15237	1.49264	0.167343	0.0886432	0.312526	0.712581	0.325847	0.866512	0.815367
O08583;Q9JJW6	O08583	THO complex subunit 4	Alyref	0.149867	0.154923	0.103767	0.231315	11.0078	16.8208	13.3269	14.1693	13.9587	17.8247	11.61	16.5337	3.23221	3.77507	4.55828	13.8576	19.5704	18.2667	20.9122	15.9435	5.65835	2.86007	5.87705	6.13781	2.85073	7.4338	11.6153	7.85617	13.9002	27.0253	11.9713	17.484	5.79853
Q8BYZ7	Q8BYZ7	Engulfment and cell motility protein 3	Elmo3	0.14917	0.173511	0.00763138	0.0211183	0.00703392	0.0179835	0.0283293	0.0304549	0.0178674	0.0170797	0.0197994	0.025721	0.0514541	0.0316194	0.0135441	0.0309176	0.00776649	0.0289088	0.00983043	0.0171	0.0222579	0.0260166	0.0630992	0.0110718	0.0374485	0.017356	0.025759	0.0146056	0.00927088	0.0145533	0.0251104	0.0584807	0.0723951
Q9WUK2	Q9WUK2	Eukaryotic translation initiation factor 4H	Eif4h	0.148949	0.127608	0.0496645	0.00649986	0.007155	0.197873	0.666206	0.364453	0.428527	0.370529	0.303283	0.28513	0.0187887	0.213194	0.0994464	0.253523	0.501429	0.375365	0.355679	0.0969717	0.275135	0.0871283	0.319486	0.0418468	0.493264	0.0248035	0.0076659	0.0208187	0.171341	0.399419	0.194084	0.121046	0.149692
Q9ERK4	Q9ERK4	Exportin-2	Cse1l	0.14247	0.142318	0.00929341	0.0528066	0.0158923	0.00446532	0.0122872	0.0649048	0.0180426	0.0464968	0.00950023	0.0299586	0.0231777	0.0172556	0.0139284	0.0150888	0.0184192	0.0107513	0.0570559	0.0149386	0.018505	0.0202086	0.0266548	0.0346945	0.0320059	0.0486916	0.0165335	0.0289215	0.0148588	0.0612634	0.00937314	0.0336581	0.0167922
Q8R151	Q8R151	NFX1-type zinc finger-containing protein 1	Znfx1	0.139598	0.139105	0.0097626	0.00588748	0.0148287	0.00852614	0.0159499	0.0325575	0.061016	0.0226355	0.0162429	0.0160348	0.00670832	0.0442041	0.0303835	0.0176588	0.0133898	0.0283155	0.00750512	0.0148212	0.0431315	0.041265	0.0105663	0.0254504	0.0161781	0.0471281	0.0175164	0.0169311	0.0205926	0.0189871	0.0151369	0.0167208	0.0344814
P10922	P10922	Histone H1.0;Histone H1.0, N-terminally processed	H1f0	0.136532	0.10507	0.611795	0.634262	23.7558	28.0895	46.6078	176.157	111.994	79.97	68.1802	103.74	12.7744	11.3202	20.318	64.7099	51.8447	57.2801	119.753	109.844	28.4978	28.0435	23.0643	82.8835	2.70301	67.7361	7.48171	7.35927	103.174	125.548	102.836	16.2923	50.0513
Q9CQQ7	Q9CQQ7	ATP synthase F(0) complex subunit B1, mitochondrial	Atp5f1	0.136304	0.0658903	0.0200198	0.028923	0.471001	0.129547	0.421359	0.0776794	0.0557763	0.105229	0.0148646	0.0492466	0.0224901	0.00624614	0.0161669	0.452688	0.245706	0.187061	0.00953491	0.0334866	0.0403889	0.0244266	0.194168	0.0590847	0.047771	0.0249289	0.0217399	0.0113527	0.227838	0.0189854	0.0271567	0.0287586	0.0227408
P62307	P62307	Small nuclear ribonucleoprotein F	Snrpf	0.133736	0.0757669	8.66859	7.54992	5.32109	17.5615	0.75097	3.6786	5.65794	4.03974	7.63406	1.81016	0.0175215	2.00901	0.720948	5.81379	12.5245	0.950402	14.9382	18.8736	0.40504	0.221179	0.195035	6.74274	0.0298189	0.0378589	5.73431	9.89134	11.56	14.8607	18.8073	0.140007	7.95145
Q8BFQ4	Q8BFQ4	WD repeat-containing protein 82	Wdr82	0.133334	0.0585654	0.100304	0.104255	0.0187542	0.0077415	0.666739	2.02649	0.511381	1.60986	0.00950016	0.0183695	0.00592632	0.0233276	0.00816108	0.298969	0.458115	1.53577	0.0111884	0.835977	0.345051	0.0100393	0.322101	0.421212	0.0242907	0.480545	0.020558	0.00911866	0.0133127	0.40322	0.0158839	0.0105095	0.640322
P35762	P35762	CD81 antigen	Cd81	0.133244	0.068443	0.0242639	0.0117082	0.019943	0.00638556	0.0186783	2.03057	1.57959	1.83507	2.33297	1.11634	0.0108565	0.0160506	0.00912324	0.0141894	0.0161675	0.864279	1.95213	1.95617	0.00777267	0.00675391	0.0247519	0.891189	1.7313	0.898237	5.503	5.00498	0.0138096	3.00312	1.57942	4.55219	0.031954
Q9R0H0	Q9R0H0	Peroxisomal acyl-coenzyme A oxidase 1	Acox1	0.132975	0.12889	2.85287	6.43957	10.5921	2.68669	26.4476	21.1202	19.5339	18.8238	6.09591	10.643	1.23717	4.83408	1.32518	13.7077	10.5246	10.3711	8.67208	8.87602	7.63816	7.08366	6.09585	13.7061	25.3443	11.0433	1.93912	2.41941	5.98085	9.67527	6.56902	3.14428	6.19363
Q91VA6	Q91VA6	Polymerase delta-interacting protein 2	Poldip2	0.127919	0.121545	0.00868019	0.0123812	0.0489798	0.00435926	0.0150071	0.0522098	0.00689793	0.0135415	0.0259622	0.0192832	0.015427	0.0231741	0.0121966	0.0134495	0.0164467	0.0206754	0.0092879	0.0170504	0.00873994	0.0150872	0.0242104	0.0490278	0.0454628	0.0192026	0.01297	0.00978315	0.080048	0.0143669	0.0169624	0.0289319	0.0319298
Q6NVF9	Q6NVF9	Cleavage and polyadenylation specificity factor subunit 6	Cpsf6	0.119272	0.085355	2.13688	2.15248	0.854852	0.563717	2.44992	9.06228	4.44833	8.92013	1.66709	2.62924	0.433291	1.24453	1.34134	1.5751	2.76795	2.11608	5.14263	2.52089	0.339196	0.903053	0.640595	5.64067	5.81591	7.37484	0.682807	0.97706	0.42302	4.60806	2.09418	2.54916	1.45439
Q8C166	Q8C166	Copine-1	Cpne1	0.117622	0.0518942	0.134405	0.0103186	0.0246053	0.00518395	0.199961	0.375247	0.215369	0.248489	0.0094138	0.157816	0.0112518	0.00910495	0.0159542	0.00852536	0.194802	0.638077	0.0714171	0.0230476	0.263018	0.00821975	0.0321952	0.012303	0.0149872	0.0343658	0.0102162	0.00769269	0.0093808	0.0135798	0.0490353	0.0113193	0.179914
CON__P02663	CON__P02663			0.116588	0.0602404	0.016456	0.019903	11.2537	7.7235	3.36544	0.0166207	0.0121658	0.00992373	0.0120533	0.0123591	9.59148	10.0513	20.769	11.6622	13.4563	7.34413	0.0231669	0.00806632	8.03341	9.19537	7.85898	0.0193175	0.036458	0.0231448	0.0053083	0.0315873	6.8485	0.0190704	0.0125821	48.4067	0.142532
Q05117	Q05117	Tartrate-resistant acid phosphatase type 5	Acp5	0.11507	0.0815413	0.23166	0.0165843	2.69771	4.10596	2.68031	1.98647	1.2668	2.18066	2.13152	2.73537	0.0220846	0.0167565	0.0307272	2.9949	4.21947	2.2383	2.39717	1.65212	0.00665599	0.0276761	0.0178269	1.53274	0.0567508	3.27859	3.03009	2.35081	7.3147	2.67898	1.81198	2.38636	0.0327923
Q99K51	Q99K51	Plastin-3	Pls3	0.109883	0.112911	0.00707898	0.0284764	0.0175131	0.0108983	0.0200695	0.0518882	0.0294862	0.0658579	0.0123356	0.00608517	0.0132541	0.050647	0.0125372	0.0251867	0.0305833	0.0141603	0.0199383	0.0317381	0.0183199	0.0356893	0.0539931	0.0173218	0.0147516	0.036111	0.012829	0.00714209	0.0133994	0.0136557	0.00970002	0.0235301	0.024259
Q80SY5	Q80SY5	Pre-mRNA-splicing factor 38B	Prpf38b	0.104326	0.0720286	0.0141077	0.0122087	0.0961498	0.00972662	0.16751	0.353499	0.328827	0.485432	0.0751514	0.138851	0.00604733	0.0701722	0.109738	0.0211997	0.264936	0.194947	0.270365	0.0995755	0.174575	0.00770102	0.0309348	0.134899	0.339275	0.160213	0.00985301	0.0159631	0.0338265	0.216941	0.0178365	0.0165221	0.262542
Q9CQJ4	Q9CQJ4	E3 ubiquitin-protein ligase RING2	Rnf2	0.0987624	0.0248563	0.00940553	0.0186859	0.0221563	0.00668214	0.00674062	0.918105	0.0322	0.0190072	0.00923074	0.0359639	0.016712	0.0189066	0.0202457	0.0210027	0.534145	0.0143102	0.0112832	0.0167676	0.178739	0.00862366	0.0139823	0.180473	0.0354017	0.012835	0.00881111	0.0206068	0.00582677	0.00461454	0.608595	0.0205073	0.0461663
O88532	O88532	Zinc finger RNA-binding protein	Zfr	0.098135	0.0597069	0.00754572	0.0301032	0.224279	0.0518095	1.92714	2.08467	1.16883	0.945355	0.156438	0.538689	0.0870167	0.591562	0.360664	0.632903	1.46555	1.79984	0.751344	0.0636183	1.1611	0.096587	0.189394	0.807438	0.0670083	0.368604	0.153279	0.119476	0.17964	0.477392	0.338998	0.280887	0.286499
Q9DBM2	Q9DBM2	Peroxisomal bifunctional enzyme;Enoyl-CoA hydratase/3,2-trans-enoyl-CoA isomerase;3-hydroxyacyl-CoA dehydrogenase	Ehhadh	0.0952163	0.0696699	1.59453	3.79655	3.09475	0.19046	9.16538	3.77953	5.19656	4.01394	0.283852	1.77739	0.171353	0.791736	0.306265	7.13405	3.03448	4.87455	3.91748	1.82429	0.938483	1.23743	1.24862	2.83225	1.42356	2.41353	0.233996	0.259923	1.10111	3.2029	2.21399	1.19291	0.71175
P08003	P08003	Protein disulfide-isomerase A4	Pdia4	0.0938258	0.164943	0.0382802	0.0150093	0.0431353	0.0081957	0.0229527	0.0131672	0.0274139	0.0144669	0.0170867	0.0248167	0.0182989	0.0299446	0.0226298	0.0142178	0.0226196	0.0361132	0.0151058	0.0229092	0.0201153	0.0215819	0.0263547	0.0331339	0.0194805	0.035116	0.0129821	0.0148725	0.0361708	0.0160154	0.0330016	0.0231648	0.0392283
Q99LC9	Q99LC9	Peroxisome assembly factor 2	Pex6	0.0908475	0.118646	0.00579814	0.0144398	0.0190693	0.0104125	0.0219466	0.0128597	0.0208766	0.0475887	0.0101601	0.017401	0.0163448	0.01341	0.00928801	0.0129583	0.0115569	0.00829103	0.0146497	0.0194972	0.0281371	0.0200483	0.0172818	0.0192638	0.0187588	0.0274454	0.0126687	0.0108024	0.00237014	0.0134979	0.019482	0.01252	0.0460613
CON__P02666	CON__P02666			0.076156	0.0299876	0.0110065	0.0166161	4.3645	16.3046	0.23086	0.0133789	2.40945	0.0101791	0.236847	0.00959914	4.54832	2.33847	4.34632	4.16281	3.64236	1.56428	0.299297	0.00792285	4.21005	3.3103	12.9871	0.0171586	0.781013	0.0957499	0.0358862	0.660383	1.65406	0.0229926	0.0172993	111.338	2.54802
P49312	P49312	Heterogeneous nuclear ribonucleoprotein A1;Heterogeneous nuclear ribonucleoprotein A1, N-terminally processed	Hnrnpa1	0.0728094	0.0822217	6.75817	6.83103	35.0978	20.6362	41.1608	74.8997	56.3361	73.6098	22.0593	37.3574	19.9394	22.352	24.9194	45.8074	31.5769	63.4344	36.9107	15.3449	27.6897	23.3373	25.9265	55.503	21.3937	46.3965	8.79538	21.3417	18.7594	48.9909	15.5732	45.7766	47.0217
Q60668	Q60668	Heterogeneous nuclear ribonucleoprotein D0	Hnrnpd	0.070972	0.0584382	36.9064	49.7672	41.2007	45.9437	71.1331	94.7908	53.0713	58.2195	102.688	126.671	9.40361	11.8859	7.13408	45.8048	75.2298	88.8645	175.014	67.896	20.8589	12.9453	13.8347	51.5103	15.2598	62.7913	161.326	176.343	37.5422	160.489	93.2952	223.887	113.43
O08807	O08807	Peroxiredoxin-4	Prdx4	0.062048	0.0702966	16.3254	30.1503	16.3462	23.738	28.4258	12.8221	18.9664	0.0582308	32.6471	32.9837	4.66925	9.98341	8.31087	18.8754	29.4182	23.9253	26.4783	27.4881	9.10752	13.9858	8.82997	28.6033	2.08857	19.1611	26.7203	37.9973	27.0565	31.7199	26.5048	24.0123	25.0428
P11881	P11881	Inositol 1,4,5-trisphosphate receptor type 1	Itpr1	0.0599624	0.0607489	0.02096	0.0323885	0.0210802	0.00265652	0.0178475	0.0479781	0.0240962	0.0513803	0.00660944	0.00851277	0.0240903	0.0180581	0.0105027	0.0246094	0.0152766	0.0140939	0.0151507	0.034097	0.0449994	0.00693927	0.00932768	0.0343328	0.0342399	0.0193452	0.0204661	0.0210479	0.00792326	0.0167305	0.0139617	0.0188763	0.0232345
O70133	O70133	ATP-dependent RNA helicase A	Dhx9	0.0559924	0.0616409	6.24262	11.4365	35.4331	5.45827	37.9815	74.9761	53.3425	49.6485	51.6533	55.3296	11.2769	31.4956	33.8687	40.2611	53.0364	59.7977	64.9148	43.0849	29.5768	16.349	13.1223	37.5667	11.9827	33.3083	41.2925	27.8479	14.6847	56.4839	46.3253	50.5237	31.6549
D3YXK2	D3YXK2	Scaffold attachment factor B1	Safb	0.0535336	0.035807	0.0793839	0.00607324	0.195834	0.170351	1.03589	2.8043	2.55239	2.50964	0.00587628	1.29075	0.101053	1.08936	0.880216	1.08438	1.87925	1.48581	0.80859	0.601579	0.855432	0.702094	0.201653	2.35165	0.0324599	1.16804	0.00908826	0.0132799	0.26569	0.750699	0.177431	0.0228739	1.06039
P61979	P61979	Heterogeneous nuclear ribonucleoprotein K	Hnrnpk	0.0526181	0.0508157	31.7672	36.2295	63.5762	26.0688	101.235	181.937	171.157	180.432	24.1379	55.3712	27.2378	48.8544	42.291	87.8769	102.234	113.671	68.1231	50.4584	69.2756	47.2235	32.7536	110.906	78.9934	107.552	14.1054	14.6514	40.3479	97.3441	54.6552	37.7948	54.9237
P51881;P48962;Q3V132	P51881	ADP/ATP translocase 2;ADP/ATP translocase 2, N-terminally processed	Slc25a5	0.051843	0.0535985	6.04989	6.89993	17.9929	3.52917	26.247	30.3025	30.5998	30.6247	17.0673	22.6865	2.15929	5.42482	5.61046	21.2065	21.9577	17.6731	25.0829	26.2735	12.5026	8.01098	6.41792	17.2348	14.2666	9.35191	5.47851	6.18382	7.89118	28.2086	25.9037	8.48343	6.72633
Q9JJ28	Q9JJ28	Protein flightless-1 homolog	Flii	0.0495967	0.0620421	0.0274005	0.0146134	0.0371317	0.00932965	0.0101476	0.0181822	0.0208739	0.0149269	0.00936925	0.0196704	0.00427672	0.0188819	0.00917097	0.0129685	0.00907067	0.0162495	0.014659	0.0180987	0.0257396	0.00802851	0.0132561	0.0171026	0.0348626	0.0173526	0.00951117	0.00868033	0.00965729	0.00877995	0.031574	0.0138654	0.0307916
Q9JIF0	Q9JIF0	Protein arginine N-methyltransferase 1	Prmt1	0.0482543	0.0315496	0.0210955	0.1182	0.0150756	0.0112235	0.00841246	0.0194444	0.0273434	0.0177559	0.0111343	0.0126232	0.00856424	0.0141432	0.0347344	0.0324483	0.0281838	0.0110078	0.0404307	0.0224834	0.0144834	0.0474882	0.011249	0.0203743	0.032318	0.0192934	0.00713826	0.00773363	0.0154921	0.0428042	0.0106614	0.0202903	0.0399413
Q64012	Q64012	RNA-binding protein Raly	Raly	0.0467428	0.0301098	0.464242	0.774138	3.95081	2.17398	4.41598	19.4647	15.7534	20.8084	0.768713	10.0781	2.15036	4.09789	3.97152	6.46089	8.24458	9.12751	2.6933	10.0376	5.55023	3.03487	1.91318	18.6628	0.0270193	11.924	0.00804383	0.0136927	3.27489	2.75473	11.018	0.682606	4.67121
P55096	P55096	ATP-binding cassette sub-family D member 3	Abcd3	0.0452913	0.036951	1.20052	1.68242	1.87297	0.353819	8.85431	4.41731	11.6233	6.65949	2.71269	3.44167	0.594411	2.17785	0.690491	4.14021	3.80757	5.13065	2.78183	1.61757	5.14747	3.99456	3.1845	3.42527	4.64568	2.53459	0.131348	0.0305524	1.50596	2.42113	1.00796	0.0323614	0.200001
Q9EQ20	Q9EQ20	Methylmalonate-semialdehyde dehydrogenase [acylating], mitochondrial	Aldh6a1	0.0445641	0.0239197	0.0224261	0.0131017	0.0147877	0.00906604	0.00691744	0.146103	0.10907	0.0877586	0.0110769	0.0113258	0.00371217	0.00812886	0.0163639	0.0066795	0.00962894	0.0785608	0.0154429	0.016366	0.0910121	0.0123438	0.024015	0.0384305	0.0587744	0.0500463	0.0234388	0.0173971	0.00574271	0.019351	0.0114506	0.0127645	0.0255682
P56959	P56959	RNA-binding protein FUS	Fus	0.0432648	0.0401219	1.39042	2.28059	12.2725	3.38615	22.4819	19.8392	20.0314	26.3922	18.0724	20.2029	1.53997	19.8443	23.6553	21.5553	11.9168	21.1342	30.3225	24.3184	6.24532	1.46213	5.57716	24.1945	1.04524	19.1033	6.58886	5.528	8.2608	41.7312	6.29444	14.9564	10.5835
Q6VN19	Q6VN19	Ran-binding protein 10	Ranbp10	0.0413411	0.0474112	0.0112613	0.04388	0.0375344	0.00630147	0.0196842	0.0210493	0.0125913	0.0200266	0.033989	0.0351952	0.0247695	0.0114611	0.00865606	0.0417049	0.0114666	0.0134732	0.0384145	0.0135264	0.0112121	0.0226051	0.019187	0.0200456	0.0384417	0.0193055	0.0233498	0.015392	0.00662792	0.00680093	0.0264297	0.0207933	0.0138814
Q3UEB3	Q3UEB3	Poly(U)-binding-splicing factor PUF60	Puf60	0.0399832	0.0452764	2.81059	2.56424	1.85235	2.34335	4.08535	2.69041	3.27878	6.45825	2.83437	5.8861	0.529162	1.61381	1.96115	2.48439	3.73493	3.30729	5.50555	3.33669	1.31948	1.25772	1.491	4.26844	1.54851	5.59325	5.06837	3.06173	2.45362	6.09946	4.2038	5.69834	7.10178
Q9QXD6	Q9QXD6	Fructose-1,6-bisphosphatase 1	Fbp1	0.0395626	0.0134706	0.0201783	0.0137813	0.14267	0.0110056	0.80285	0.0970324	0.142831	1.0799	0.0270752	0.0120877	0.00814103	0.0186662	0.00495146	0.0178641	0.120663	0.825462	0.020776	0.00663927	0.0331776	0.0163569	0.0140276	0.667752	0.0621102	0.286023	0.0314482	0.0137558	0.0741911	0.0115275	0.0248063	0.0235027	0.021267
Q9EP69	Q9EP69	Phosphatidylinositide phosphatase SAC1	Sacm1l	0.0392618	0.0273333	0.0165028	0.0356783	0.026625	0.00423383	0.105087	0.0291063	0.00749873	0.0111898	0.018558	0.0122269	0.0173554	0.0164257	0.0211143	0.0107914	0.00750295	0.0354832	0.0382206	0.00946298	0.0348151	0.0112802	0.0194558	0.0199102	0.0445047	0.0482051	0.0673029	0.01231	0.0161154	0.0306176	0.0317261	0.00730302	0.0174688
P14685	P14685	26S proteasome non-ATPase regulatory subunit 3	Psmd3	0.0372285	0.0362256	0.0537991	0.015189	0.0129382	0.0131236	0.0342689	0.0136813	0.0283977	0.0197212	0.00652665	0.00379867	0.00844472	0.0261859	0.0318362	0.0133843	0.0147784	0.0071488	0.00821335	0.0206355	0.0138726	0.0176213	0.0357995	0.025898	0.0328987	0.0423693	0.00587823	0.0187141	0.0052214	0.0364403	0.0132266	0.00529167	0.0679562
P11714	P11714	Cytochrome P450 2D9	Cyp2d9	0.0349532	0.0155848	0.0142446	0.0125015	0.743531	0.0139451	0.74061	0.151522	2.91934	1.03021	0.694183	0.574975	0.0411643	0.0181737	0.0196457	0.199197	0.46392	0.147336	0.267774	0.370224	0.152075	0.0217072	2.1635	0.776555	0.701925	0.781623	0.0171194	0.00703344	0.0927054	0.298237	0.0231649	0.10611	0.047849
Q99ME9	Q99ME9	Nucleolar GTP-binding protein 1	Gtpbp4	0.0343144	0.0325431	0.007647	0.0190886	0.0451132	0.0225995	0.00559717	0.0134658	0.0152658	0.0775495	0.0280818	0.0218294	0.0228982	0.0222559	0.0130531	0.0409385	0.0127117	0.0190712	0.0107742	0.0268148	0.0141063	0.0286927	0.034129	0.0219791	0.0264251	0.0368305	0.00920108	0.0158353	0.0108022	0.0208461	0.0144458	0.0144947	0.0274967
Q8BI72	Q8BI72	CDKN2A-interacting protein	Cdkn2aip	0.0340207	0.0151194	0.0108577	0.0321939	0.00595248	0.00952276	0.0139836	0.402821	0.0838661	0.545519	0.0347156	0.0126554	0.0246568	0.186079	0.0342478	0.244526	0.179416	0.19102	0.0360262	0.207763	0.00908053	0.0145731	0.0295837	0.243415	0.0384572	0.0164842	0.0175661	0.00782232	0.0129361	0.098129	0.0257879	0.0150827	0.0624769
Q8R480	Q8R480	Nuclear pore complex protein Nup85	Nup85	0.0326895	0.029674	0.0166301	0.0125247	0.00629206	0.0188088	0.0147115	0.0612112	0.0481341	0.0713622	0.0410681	0.0414052	0.0145484	0.0169182	0.00942845	0.0140087	0.013512	0.0446395	0.0482111	0.0518139	0.00624063	0.0257643	0.0412824	0.0250039	0.0379809	0.0144283	0.00883222	0.0523638	0.00628643	0.0499038	0.0110356	0.0211645	0.0312397
Q9D051	Q9D051	Pyruvate dehydrogenase E1 component subunit beta, mitochondrial	Pdhb	0.0300644	0.0204574	0.00898282	0.0264845	0.0204217	0.00614911	0.0181332	0.0141187	0.0794087	0.0719432	0.0440542	0.0416977	0.0204519	0.0122007	0.0123798	0.0162987	0.0217502	0.040349	0.0121418	0.0217244	0.0166667	0.00879838	0.105957	0.0406715	0.0127027	0.0281615	0.0196791	0.0117157	0.0114747	0.0151621	0.00707268	0.0144025	0.0366271
Q9ER88	Q9ER88	28S ribosomal protein S29, mitochondrial	Dap3	0.0277138	0.0222129	0.0151157	0.0698346	0.0234212	0.00680771	0.0606505	0.0146924	0.00895525	0.0124128	0.0232407	0.021948	0.00572938	0.0149793	0.0205924	0.00779159	0.00861835	0.0139365	0.0174318	0.0193052	0.0271492	0.0215059	0.0167275	0.0352497	0.0513515	0.0383049	0.0183027	0.0107555	0.00749837	0.0214771	0.0248424	0.00868206	0.0608484
Q7JJ13	Q7JJ13	Bromodomain-containing protein 2	Brd2	0.0273058	0.0266903	0.0198324	0.0158496	0.0183395	0.0142863	0.0158685	0.0381643	0.00717504	0.0140767	0.00813985	0.0538459	0.015046	0.00764437	0.0581963	0.010199	0.0390995	0.0209268	0.025905	0.0232919	0.023496	0.0166054	0.0214368	0.0133335	0.0253306	0.0274003	0.0189594	0.0111826	0.00719267	0.0139732	0.0169448	0.0288096	0.0333882
Q8R3N6	Q8R3N6	THO complex subunit 1	Thoc1	0.0228131	0.0164009	0.0325461	0.0103016	0.0228725	0.00816971	0.0225832	0.00819677	0.00981798	0.029491	0.021272	0.0475833	0.00996519	0.0286927	0.0141426	0.0111406	0.0110951	0.00719436	0.0106113	0.00673943	0.0790024	0.0142571	0.00759676	0.0275385	0.0364297	0.0167449	0.0300976	0.0105208	0.00386592	0.0226926	0.00705569	0.00586201	0.266572
Q8K370	Q8K370	Acyl-CoA dehydrogenase family member 10	Acad10	0.021785	0.0190305	0.0167368	0.0104631	0.0292269	0.0328773	0.077705	0.0232752	0.00795443	0.0252996	0.0126324	0.0156776	0.0196955	0.0155549	0.0194912	0.0144098	0.0119692	0.00968137	0.0162661	0.0542522	0.0357206	0.0290463	0.0159213	0.0344346	0.0292629	0.0124047	0.014452	0.00929679	0.0932107	0.011822	0.0172041	0.0170919	0.0595565
Q921F2	Q921F2	TAR DNA-binding protein 43	Tardbp	0.00973747	0.0107677	46.8783	43.416	86.0088	20.1328	87.4181	237.089	161.933	144.612	134.488	130.249	33.1996	85.5732	88.7514	103.594	120.043	184.106	142.943	108.649	63.8713	50.7066	52.5127	118.186	52.636	109.988	185.946	99.9925	27.5707	179.177	89.9293	147.845	164.916
Q02013	Q02013	Aquaporin-1	Aqp1	0.00967434	0.00460061	2.48783	5.55214	1.39776	0.179752	1.77317	1.80115	2.89204	3.4502	2.5562	13.6591	0.0247289	0.520194	0.375164	0.0316558	0.00870959	2.17686	10.175	4.55287	0.0181014	0.00912764	0.0190109	4.1819	5.50203	4.56143	18.1408	19.4122	0.487954	10.2941	3.75901	11.3832	7.54922
Q8VCK3;P83887	Q8VCK3;P83887	Tubulin gamma-2 chain;Tubulin gamma-1 chain	Tubg2;Tubg1	0.00604865	0.00408863	0.044502	0.086621	0.00942639	0.00576442	0.0186751	0.00518604	0.0119658	0.0117218	0.0207192	0.0159409	0.0103706	0.0144081	0.00657832	0.0207932	0.012353	0.0244452	0.0105838	0.0355379	0.0132319	0.0203627	0.0208853	0.0137862	0.0190532	0.0314893	0.00923581	0.0713248	0.0107042	0.00777673	0.0225685	0.0276112	0.0278211
B9EJ86	B9EJ86	Oxysterol-binding protein	Osbpl8	-0.00149621	0.00170307	0.0169866	0.00899042	0.0241308	0.00368648	0.0358941	0.0409762	0.0154156	0.0346551	0.02223	0.0455223	0.0221602	0.00786716	0.0145256	0.023668	0.0132318	0.026554	0.0159245	0.0343345	0.00850018	0.0186175	0.0143399	0.0339292	0.0327368	0.0258641	0.00479448	0.0140249	0.0118531	0.0212788	0.0125015	0.0118001	0.0185601
Q923G2	Q923G2	DNA-directed RNA polymerases I, II, and III subunit RPABC3	Polr2h	-0.00194543	0.00128701	0.0101769	0.032556	0.011187	0.0129066	0.00777802	0.00697919	0.0885495	0.0123199	0.018426	0.0103755	0.0160634	0.0214235	0.0140568	0.016724	0.00445116	0.00849443	0.0164052	0.0284397	0.014154	0.017365	0.0301482	0.0166254	0.0459215	0.0233394	0.072338	0.00660422	0.0380536	0.0270806	0.0143971	0.0207214	0.931858
Q9D6S7	Q9D6S7	Ribosome-recycling factor, mitochondrial	Mrrf	-0.00489152	0.00176253	0.00519307	0.0503704	0.491853	0.598062	0.879209	0.0230755	0.0135891	0.00505369	0.0179712	0.0112692	0.0142977	0.0178827	0.0479888	0.526448	0.617827	0.469446	0.0165365	0.0224518	0.0381526	0.00534618	0.0449318	0.0140887	0.0492612	0.0303537	0.00334105	0.0133041	0.647107	0.0125224	0.0547312	0.0167502	0.0355999
Q91YX5	Q91YX5	Acyl-CoA:lysophosphatidylglycerol acyltransferase 1	Lpgat1	-0.00566835	0.00207204	0.0151714	0.0277009	0.0143688	0.00716756	0.282938	0.0100712	0.0581301	0.0127821	0.00935781	0.0148073	0.0200311	0.0210648	0.0145518	0.097703	0.0227066	0.00555925	0.0116034	0.0187552	0.0280497	0.144544	0.0235245	0.018896	0.0249206	0.0320188	0.0102118	0.0131946	0.0625248	0.0338607	0.0218464	0.0238198	0.0298353
Q8C0M0	Q8C0M0	WD repeat-containing protein 59	Wdr59	-0.00704594	0.00574102	0.00490792	0.0231042	0.0498724	0.00268784	0.00384486	0.0297478	0.0105631	0.0119753	0.0118856	0.0078242	0.0275138	0.0229546	0.0104463	0.0073996	0.00580285	0.00616586	0.0101368	0.0122532	0.0139298	0.0211493	0.0371807	0.0260558	0.0236234	0.0192997	0.0156954	0.0140722	0.00451652	0.00664476	0.0131156	0.00811556	0.00913201
Q9ET54	Q9ET54	Palladin	Palld	-0.00886611	0.0102657	0.010113	0.0317806	0.0233765	0.00845526	0.0267549	0.032688	0.0332874	0.0327136	0.0100635	0.018238	0.0208708	0.0219453	0.0210788	0.0106316	0.0458511	0.0241197	0.0123825	0.0131604	0.0233891	0.0108208	0.0456788	0.00895342	0.0175571	0.0324851	0.00977849	0.0280843	0.00359048	0.0120514	0.027789	0.0243126	0.00575993
P25206	P25206	DNA replication licensing factor MCM3	Mcm3	-0.0233354	0.0213073	0.0580506	0.0337582	0.0142075	0.00762586	0.0168718	0.0149241	0.0308681	0.0224902	0.0367129	0.0116249	0.0157073	0.00781771	0.02004	0.0128006	0.00998042	0.0108725	0.0203822	0.00862841	0.00977338	0.0551549	0.0360835	0.0174273	0.0294525	0.031474	0.00899797	0.0226109	0.022037	0.101801	0.0139336	0.022984	0.0742472
Q8VDM6	Q8VDM6	Heterogeneous nuclear ribonucleoprotein U-like protein 1	Hnrnpul1	-0.0269587	0.0213803	0.120582	0.25815	2.46604	0.299785	4.19353	9.21289	6.52265	8.16309	1.19771	1.99663	1.25443	4.15517	3.58119	3.8105	4.69812	5.89805	4.70805	1.90731	3.36381	1.74818	0.977819	4.6222	2.04623	2.2811	0.222791	0.202249	0.622512	5.44462	2.54604	1.06804	1.55112
Q501J6	Q501J6	Probable ATP-dependent RNA helicase DDX17	Ddx17	-0.0276595	0.0256582	0.0617637	0.703712	5.81902	0.288436	10.3104	14.1486	11.5631	14.8339	4.18431	7.91023	2.09418	7.82089	8.3716	9.6698	10.6983	10.0205	10.1453	6.55063	6.76089	3.88737	3.01792	6.02935	2.12833	4.23058	0.876179	0.165877	2.1352	12.7393	6.27363	3.37451	4.75598
Q9EPU4	Q9EPU4	Cleavage and polyadenylation specificity factor subunit 1	Cpsf1	-0.0305378	0.0153708	0.00993859	0.0153566	0.00950302	0.0165757	0.0957219	0.412692	0.157618	0.255643	0.0365718	0.0131916	0.006315	0.0587817	0.0605	0.00798535	0.0461237	0.0751068	0.143846	0.200239	0.0475637	0.0273177	0.0463805	0.121097	0.0197234	0.215994	0.0266871	0.0120616	0.0169801	0.159989	0.145009	0.0767501	0.400582
Q5SUF2	Q5SUF2	Luc7-like protein 3	Luc7l3	-0.03405	0.0274664	1.68951	2.96332	0.200033	0.0303756	0.927102	1.60466	2.21933	1.64588	0.108531	1.54544	0.00839813	1.05104	0.880945	0.640187	1.79618	1.86711	2.0704	1.47013	0.0248142	0.261821	0.505553	1.75378	1.39154	0.51109	0.0467923	0.0218588	0.311856	2.82925	1.70155	0.0877209	3.01905
Q61464	Q61464	Zinc finger protein 638	Znf638	-0.0354421	0.0231841	0.0211595	0.0114595	0.00656749	0.00582749	0.021464	0.10284	0.0483079	0.0355082	0.00500021	0.0324174	0.0132228	0.0081291	0.00579401	0.0108332	0.00770086	0.0467003	0.0169696	0.0192242	0.0190394	0.0230418	0.0187671	0.0447557	0.0178617	0.0374039	0.0401676	0.0395096	0.00804839	0.0188442	0.0188766	0.0208325	0.0415423
Q8K2I2	Q8K2I2	Coiled-coil alpha-helical rod protein 1	Cchcr1	-0.039166	0.0215536	0.0102289	0.0104641	0.0233375	0.0088726	0.0117048	0.0093705	0.0208474	0.00359962	0.109903	0.00982694	0.0138789	0.0235916	0.00757964	0.0171173	0.0108091	0.00999543	0.0152164	0.0173416	0.01545	0.023488	0.0470132	0.0136883	0.0211163	0.025512	0.0350536	0.0103653	0.007021	0.0131856	0.0116869	0.0052252	0.0269787
CON__P19013	CON__P19013			-0.0481806	0.00833558	0.0173472	0.0207265	0.0166554	0.0164703	0.0278529	0.00934248	0.00959665	0.0281213	8.45376	0.0200232	0.0186204	0.0101371	0.0112837	0.0461812	0.00811824	0.017077	0.019799	0.00863317	0.0108699	0.0422239	0.00987894	0.0386621	6.84779	0.0377295	0.0267479	0.0261936	0.00616806	0.12678	0.017873	0.599884	0.0148656
Q00PI9	Q00PI9	Heterogeneous nuclear ribonucleoprotein U-like protein 2	Hnrnpul2	-0.0491717	0.0414492	3.38083	3.44441	9.91468	1.57684	24.6045	28.2644	18.416	25.2219	3.99689	11.3474	2.20593	6.81963	5.65429	12.3715	16.622	17.2538	10.4649	11.65	8.52343	5.06605	2.42519	15.2215	5.07885	13.7793	0.894262	0.708851	2.99936	14.7769	10.9057	5.62308	15.9626
Q6ZQ08	Q6ZQ08	CCR4-NOT transcription complex subunit 1	Cnot1	-0.0522641	0.05822	0.00649378	0.0276554	0.011696	0.00230839	0.0428063	0.0131137	0.00932025	0.0324216	0.0192695	0.0347258	0.0418513	0.0231125	0.0106982	0.00893021	0.0302625	0.0254351	0.0206726	0.00757279	0.0317437	0.0195981	0.0145935	0.0244486	0.0140731	0.027469	0.0174893	0.00703207	0.00668195	0.0176063	0.0229853	0.00597863	0.0256829
P83870	P83870	PHD finger-like domain-containing protein 5A	Phf5a	-0.0544493	0.0251048	0.298128	0.00415323	2.89277	1.76307	0.00850685	2.91374	1.48689	2.36727	1.80364	6.30212	0.183323	0.694951	0.65546	0.99766	4.09555	4.24305	7.08624	0.81022	0.0152387	0.00980053	0.00856607	0.0266228	0.0585609	0.0643499	3.58757	6.49577	1.49362	7.4371	3.05311	1.56181	2.04522
O54833	O54833	Casein kinase II subunit alpha	Csnk2a2	-0.0546609	0.0235422	0.170132	0.00716796	0.040404	0.00726266	0.00531796	0.00656673	0.0250918	0.150952	0.0147789	0.0211851	0.00531035	0.00463693	0.00777418	0.0241791	0.00554357	0.0319135	0.0272304	0.0271019	0.0303454	0.015806	0.0220206	0.144502	0.0205029	0.0309751	0.0260508	0.0222469	0.0243417	0.0291511	0.0045389	0.0165105	0.485967
Q91YE7	Q91YE7	RNA-binding protein 5	Rbm5	-0.0556396	0.0335678	0.0498093	0.0162679	0.0162302	0.00630348	0.0555718	0.0863943	0.100319	0.16119	0.0084536	0.0671905	0.0219606	0.00697846	0.0299475	0.0368894	0.164104	0.0916445	0.0139244	0.0145856	0.0866173	0.0184495	0.0176344	0.0339152	0.0250583	0.00733125	0.030113	0.0168099	0.0142146	0.0534161	0.0381375	0.0189449	0.0227096
Q8BG05	Q8BG05	Heterogeneous nuclear ribonucleoprotein A3	Hnrnpa3	-0.0600136	0.073765	82.8916	99.3038	210.487	54.229	255.588	415.462	299.026	335.553	275.868	304.738	93.7289	206.969	192.725	249.035	288.268	384.01	291.267	161.937	165.526	105.608	89.5263	300.423	39.056	219.606	255.658	193.201	112.649	287.462	159.778	355.647	259.79
P43274	P43274	Histone H1.4	Hist1h1e	-0.0616977	0.0528858	2.96429	0.014569	75.4939	80.4798	63.5302	178.641	267.352	182.087	142.966	108.921	23.8413	88.8994	106.031	70.3834	169.408	90.3031	202.493	164.281	45.1164	35.9579	52.9166	136.37	0.0423429	103.883	14.8431	127.06	315.96	226.651	132.524	18.42	84.9914
P05064;P05063	P05064	Fructose-bisphosphate aldolase A	Aldoa	-0.0638857	0.0363814	0.0142016	0.586378	0.00578681	0.131971	0.0113928	1.01207	0.367473	0.887223	0.1721	0.18231	0.0402578	0.031436	0.0502982	0.351858	0.248243	0.301276	0.0132453	0.00993953	0.465366	0.374799	0.28545	0.0571278	0.450976	0.269225	0.306697	0.296846	0.0215296	0.014931	0.0266356	0.360625	6.87057
Q8CIB5	Q8CIB5	Fermitin family homolog 2	Fermt2	-0.0640046	0.0389349	0.0179377	0.0160614	0.0254666	0.00381728	0.00487727	0.146771	0.0180531	0.127292	0.0271385	0.0211095	0.00797649	0.0234172	0.0450106	0.0317287	0.0186252	0.0408279	0.0707538	0.0240544	0.0243024	0.0216098	0.0722399	0.013344	0.0400964	0.0349357	0.0203683	0.00999681	0.00750349	0.0212512	0.0210871	0.0118746	0.0281961
Q9DBF1	Q9DBF1	Alpha-aminoadipic semialdehyde dehydrogenase	Aldh7a1	-0.0674583	0.0501756	0.0220698	0.0180436	0.0130943	0.00675936	0.0347215	0.0186785	0.028839	0.0868262	0.00817374	0.0126592	0.0124266	0.0313217	0.00888972	0.00819353	0.0079738	0.0138633	0.0151054	0.0148756	0.0487957	0.0512893	0.0118041	0.0227382	0.0182439	0.0313885	0.011023	0.019517	0.0190962	0.00540162	0.0582931	0.0108405	0.568649
A2AJK6;Q8BYH8	A2AJK6	Chromodomain-helicase-DNA-binding protein 7	Chd7	-0.0681083	0.0885103	0.0120985	0.012776	0.0289584	0.0247612	0.0100635	0.0165092	0.0219248	0.00962226	0.00898466	0.0343579	0.0147927	0.00989945	0.0332515	0.0146184	0.00493292	0.0128909	0.0254841	0.0236288	0.00854449	0.0213625	0.0230036	0.0120713	0.0312421	0.0143192	0.0424151	0.0305859	0.00645906	0.0494973	0.019009	0.00920373	0.0281613
Q00422	Q00422	GA-binding protein alpha chain	Gabpa	-0.0688493	0.0514028	0.00718905	0.0239729	0.0106347	0.0997283	0.0207925	0.0263866	0.00458484	0.0177454	0.0168828	0.0189435	0.0171119	0.0146576	0.0200099	0.0199101	0.0259841	0.0170333	0.0279661	0.0164985	0.0211461	0.0174011	0.0237303	0.00771133	0.025472	0.0380664	0.0158786	0.00710767	0.00935748	0.142624	0.505304	0.0263268	0.0353062
Q62392	Q62392	Pleckstrin homology-like domain family A member 1	Phlda1	-0.0708389	0.0688566	0.012946	0.0171748	0.0130479	0.0137868	0.0273807	0.0388142	0.0202115	0.0094132	0.0246858	0.0172352	0.0185618	0.0137588	0.0743367	0.0400152	0.00940937	0.0112277	0.0372955	0.0141925	0.0175838	0.0181246	0.028096	0.0143149	0.0243262	0.0281877	0.0159688	0.00478862	0.00680037	0.0217535	0.00696083	0.0226144	0.0195561
O88342	O88342	WD repeat-containing protein 1	Wdr1	-0.0741355	0.0407397	0.0132721	0.0173143	0.00637539	0.0033393	0.0107568	0.121088	0.00906588	0.0651239	0.0151692	0.0083481	0.00587002	0.0229266	0.018396	0.037662	0.0114043	0.0110597	0.0189471	0.00679642	0.0121026	0.0158329	0.0264088	0.0226832	0.0435368	0.0483983	0.0361987	0.0488008	0.00328154	0.0249826	0.0255879	0.0162496	0.0400071
Q80X19	Q80X19	Collagen alpha-1(XIV) chain	Col14a1	-0.0774454	0.0439947	0.0204249	0.00711982	0.0113289	0.0105849	0.0174501	0.171604	0.0737761	0.0395839	0.0159377	0.0219019	0.0204609	0.0151254	0.014468	0.0137959	0.0064912	0.0430597	0.0326398	0.0350521	0.0215954	0.0216235	0.0355486	0.0274888	0.0424256	0.072941	0.0105082	0.0130205	0.0230564	0.0247188	0.0127452	0.00720694	0.0303671
Q8JZU2	Q8JZU2	Tricarboxylate transport protein, mitochondrial	Slc25a1	-0.0798602	0.0709886	1.2846	1.94736	3.606	1.06264	6.14936	5.42603	1.81382	6.39079	0.936434	2.49954	0.493142	1.03966	0.813123	2.61791	4.22563	2.19903	2.96174	0.330226	2.44211	2.13661	1.70011	0.940896	4.08899	3.14644	0.0256106	0.0265437	1.72586	2.76312	1.92017	0.751345	0.598109
P49722	P49722	Proteasome subunit alpha type-2	Psma2	-0.0824195	0.0344894	0.0328003	0.0276161	0.0262575	0.00598799	0.0115155	0.0161522	0.00384478	0.201142	0.0144495	0.00505446	0.020495	0.00491273	0.0242822	0.0193702	0.0256191	0.0119894	0.00519831	0.00710041	0.0167383	0.0380587	0.0167065	0.0206411	0.0910939	0.0627647	0.0112229	0.0116066	0.0201358	0.0273664	0.0135438	0.0162175	0.362006
Q64464	Q64464	Cytochrome P450 3A13	Cyp3a13	-0.0863292	0.0345368	0.00582499	0.0203361	0.0168078	0.00578885	0.0174974	0.0119486	0.202598	0.0207574	0.0118114	0.0172029	0.00987281	0.00923401	0.0185693	0.0141562	0.0192353	0.0146181	0.00639185	0.0119011	0.0305824	0.0250578	0.0825046	0.0189939	0.0429314	0.0271247	0.0448429	0.00389863	0.0126014	0.0105941	0.0319261	0.0173352	0.0809302
Q9JII5	Q9JII5	DAZ-associated protein 1	Dazap1	-0.0885878	0.0621349	0.882278	0.982124	4.70253	0.563461	7.73241	15.1442	11.5881	22.2836	2.94866	10.9023	0.68797	3.4821	2.87731	12.3513	5.30496	13.1447	5.43086	8.32313	3.51608	1.6457	1.6653	4.39786	4.87066	6.81172	1.57707	0.73195	1.36336	5.96882	9.745	4.84102	2.18538
Q9CPY7	Q9CPY7	Cytosol aminopeptidase	Lap3	-0.0936197	0.0430017	0.0250867	0.00914632	0.0494029	0.0028184	0.0218368	0.0280584	0.0107147	0.0214171	0.157506	0.0725525	0.0113475	0.0185577	0.00940921	0.00571278	0.00510039	0.0267545	0.161912	0.0212826	0.0107499	0.0164023	0.0275378	0.0143625	0.0451074	0.0122904	0.389544	0.161508	0.0137219	0.132043	0.0120929	0.331083	0.0492557
Q9D7S7	Q9D7S7	60S ribosomal protein L22-like 1	Rpl22l1	-0.0939231	0.0317972	1.93855	6.29384	0.0117526	0.00533802	9.57193	0.0288843	1.2248	0.019558	0.00982783	0.0213453	0.00980076	0.00900772	0.0111487	3.52528	2.97265	4.97791	0.00294617	0.0282549	0.0205831	2.52846	1.0166	0.0283688	0.0386111	0.0474684	0.00804394	0.0201003	7.12459	0.0155308	0.0185854	0.0119383	0.0336601
Q8BK63	Q8BK63	Casein kinase I isoform alpha	Csnk1a1	-0.102633	0.0383248	0.013861	0.0163865	0.01955	0.00520988	0.00987492	0.0324424	0.523029	0.403549	0.129999	0.00927045	0.0263632	0.0261813	0.0168651	0.194518	0.0119281	0.0360299	0.0311664	0.0284333	0.0103145	0.038321	0.0383281	0.138421	0.404333	0.0395421	0.00629034	0.00947571	0.00998221	0.015993	0.0129247	0.0280722	0.00957002
Q8BGB2	Q8BGB2	Tetratricopeptide repeat protein 7A	Ttc7a	-0.106803	0.0937647	0.0575188	0.0112506	0.0109064	0.00423564	0.0176154	0.0652423	0.0412464	0.0680149	0.0213008	0.0210986	0.0104612	0.00854506	0.0103028	0.0225714	0.0058941	0.038151	0.015376	0.0113382	0.0200449	0.0405625	0.0259338	0.0382594	0.0340027	0.0211105	0.01767	0.0161673	0.0137043	0.0110205	0.0166747	0.00635974	0.0134519
O88428	O88428	Bifunctional 3-phosphoadenosine 5-phosphosulfate synthase 2;Sulfate adenylyltransferase;Adenylyl-sulfate kinase	Papss2	-0.107472	0.064218	0.859512	0.0171894	0.05848	0.00986554	0.495103	0.285388	0.351722	0.317045	0.0927712	0.172529	0.00922721	0.047418	0.0207493	0.0385993	0.0191608	0.245733	0.387647	0.0731881	0.0936798	0.258251	0.169761	0.11181	0.476784	0.275055	0.0187932	0.0144579	0.029787	0.230398	0.0453958	0.00935021	0.0196475
P02463	P02463	Collagen alpha-1(IV) chain;Arresten	Col4a1	-0.108684	0.120483	0.0133662	0.0201132	0.00908724	0.00843614	0.00842554	0.0514201	0.038969	0.051471	0.0259724	0.0181585	0.012074	0.0218861	0.0113018	0.0166502	0.0227741	0.0179267	0.0203749	0.0219823	0.0101197	0.0241279	0.026258	0.0115228	0.0400179	0.0163581	0.018965	0.0153883	0.00670445	0.0244266	0.0299775	0.0150258	0.0257058
Q60749;Q9WU01	Q60749	KH domain-containing, RNA-binding, signal transduction-associated protein 1	Khdrbs1	-0.110761	0.0955918	1.96042	1.79724	8.2881	1.64943	23.4661	44.3227	30.6453	31.5855	4.9662	9.8396	5.25784	22.1443	21.8863	21.5819	25.1581	24.6504	6.64589	15.5952	18.4608	12.1871	11.8377	15.9701	5.36052	5.39644	1.15414	0.907335	5.08138	24.8177	8.58289	4.13413	10.3575
P30204	P30204	Macrophage scavenger receptor types I and II	Msr1	-0.112368	0.0786605	0.0148475	0.0295054	0.100129	0.0536036	0.117784	0.231526	0.0157142	0.258492	0.0190827	0.0857816	0.0434026	0.103587	0.0125689	0.133828	0.144026	0.115518	0.065155	0.0107446	0.182705	0.0163468	0.0148552	0.0630737	0.087067	0.0167656	0.0238108	0.0298352	0.233531	0.0179557	0.0227084	0.0176032	0.0148336
Q99LB7	Q99LB7	Sarcosine dehydrogenase, mitochondrial	Sardh	-0.112477	0.0637916	0.00402006	0.0118434	0.157533	0.0153159	0.0444671	0.0375311	0.0110023	0.106088	0.0157569	0.0152736	0.0128456	0.0124475	0.035311	0.115441	0.0114605	0.0452734	0.0239744	0.0159488	0.0296143	0.0216814	0.0195019	0.0255907	0.0508657	0.0158978	0.0109674	0.0190462	0.00908384	0.0176165	0.0390054	0.0553774	0.0387655
Q99KI0	Q99KI0	Aconitate hydratase, mitochondrial	Aco2	-0.113096	0.0489579	0.0630887	0.0121165	0.0151836	0.00791003	0.0853511	0.277437	0.0967236	0.0200977	0.222496	0.00561157	0.0106862	0.0139858	0.00619022	0.0105331	0.00996823	0.0494101	0.29964	0.12412	0.0226587	0.0236859	0.0332454	0.0412226	0.0172746	0.022978	0.327599	0.163681	0.00433564	0.00964353	0.140194	0.0170142	0.42363
Q9EQS3	Q9EQS3	C-Myc-binding protein	Mycbp	-0.116601	0.098633	0.177094	0.346008	2.75199	4.95079	3.71994	3.81137	6.80219	3.98985	1.17057	1.82375	0.0148112	2.02339	2.59385	2.4903	7.05114	2.21899	1.81036	1.56853	2.85139	2.4102	2.23261	0.749202	0.0395255	3.25034	0.00736504	0.0220064	4.11937	0.0150454	1.74963	2.94264	1.5082
P62317	P62317	Small nuclear ribonucleoprotein Sm D2	Snrpd2	-0.119997	0.120744	7.7441	7.71638	8.62379	20.8227	13.7073	42.1352	37.4844	32.3905	12.8237	14.0358	4.69483	7.49056	6.84724	15.197	15.0499	18.2252	27.311	18.8561	11.8153	5.69745	10.7242	11.659	8.96781	25.0815	7.28299	12.134	7.57154	14.7812	23.6169	14.8824	18.348
P70372;Q60899;Q61701	P70372	ELAV-like protein 1	Elavl1	-0.12169	0.115887	7.51282	8.99015	31.3547	11.8095	84.8914	75.0462	87.1969	77.9944	27.6637	48.2574	11.686	26.9132	22.0184	56.9628	57.0995	72.3397	41.1827	25.2833	29.3999	16.1655	18.0786	44.5418	10.0237	34.3691	34.1933	28.4138	23.1448	36.4328	16.7986	29.9109	36.8665
P00186;P00184	P00186	Cytochrome P450 1A2	Cyp1a2	-0.121952	0.104468	2.19693	3.22856	9.28069	2.64281	21.7366	5.95237	12.0179	6.32986	6.09755	8.98031	1.59444	3.93806	1.83411	8.03158	11.8684	12.8537	2.86166	4.10154	5.28262	4.84854	7.07154	2.84783	3.68682	3.28447	0.520062	0.385014	8.57039	2.53296	3.0527	0.315711	1.40922
Q01853	Q01853	Transitional endoplasmic reticulum ATPase	Vcp	-0.124276	0.158845	14.0361	22.329	14.5087	8.26994	20.4291	38.8811	31.0591	34.3404	24.9539	22.3306	4.55518	8.13542	8.64586	14.7211	15.024	20.0604	32.4637	28.4169	8.24823	8.6968	13.643	23.3783	8.39902	22.9484	49.2793	30.9697	4.71818	35.7328	30.6147	46.0697	41.8372
Q80YR9;Q66JV4	Q80YR9	RNA-binding protein 12B-A	Rbm12b1	-0.124821	0.151632	0.0607972	0.0181407	0.0148331	0.00673951	0.0236748	0.0252306	0.0243699	0.0455473	0.01128	0.020046	0.0151263	0.0224743	0.0354911	0.0278067	0.0128929	0.0364516	0.014762	0.0394127	0.0258557	0.00783934	0.0324036	0.00852829	0.0205471	0.0247379	0.0222381	0.00758641	0.00681347	0.0638557	0.00982784	0.0067547	0.0168985
Q6ZWQ0	Q6ZWQ0	Nesprin-2	Syne2	-0.125008	0.0992386	0.00904783	0.0115743	0.0863595	0.0135977	0.076222	0.0198262	0.00962536	0.0234846	0.00468887	0.0484561	0.0297763	0.0149228	0.0139317	0.0153336	0.0149156	0.0600822	0.0247894	0.0241395	0.0128459	0.0276451	0.0282834	0.0117788	0.033698	0.0269945	0.00642668	0.00895575	0.0111026	0.0220832	0.0114252	0.0266178	0.063624
Q7TPV4	Q7TPV4	Myb-binding protein 1A	Mybbp1a	-0.1265	0.074927	0.0211018	0.0121167	0.0726232	0.00323129	0.0855314	0.147064	0.233174	0.271841	0.0122058	0.15538	0.013744	0.0185669	0.00592103	0.191902	0.155279	0.105551	0.165287	0.0354618	0.045202	0.017552	0.0140971	0.0278857	0.0350494	0.0225487	0.0252278	0.0161576	0.0578487	0.239102	0.0678631	0.0475784	0.232121
Q6PGC1	Q6PGC1	ATP-dependent RNA helicase Dhx29	Dhx29	-0.127469	0.100025	0.0150867	0.0358994	0.0151693	0.0177669	0.107116	0.0134763	0.021677	0.0194539	0.0175252	0.0256831	0.0203241	0.02122	0.0111191	0.0238568	0.0478672	0.0458026	0.0184436	0.0141105	0.0190126	0.00905763	0.0168932	0.020245	0.0358328	0.0134169	0.0435287	0.0314666	0.00919126	0.038328	0.0169772	0.0232256	0.0168628
Q4LDG0	Q4LDG0	Bile acyl-CoA synthetase	Slc27a5	-0.129768	0.167569	6.78828	6.63225	10.5697	3.90358	23.3196	23.2628	30.2354	20.2276	10.034	17.0907	3.81701	8.35032	7.15119	13.7688	15.5991	15.7808	9.67002	7.99906	10.9967	11.6613	14.6295	11.2075	12.2916	8.93687	2.01619	1.61606	11.9056	8.97527	8.13001	3.26567	4.22868
CON__P00761;Q5U405	CON__P00761			-0.130171	0.183055	958.587	1331.33	1306.4	1226.06	429.028	357.893	405.649	257.14	1669.16	797.495	1486.98	1456.98	1687.84	1170.1	998.681	441.166	1465.86	1441.56	803.973	780.399	384.943	1261.27	327.981	1261.51	4808.88	1649.64	818.989	1472.58	1542.02	3744.92	989.87
P68372;Q9D6F9;A2AQ07	P68372;Q9D6F9	Tubulin beta-4B chain;Tubulin beta-4A chain	Tubb4b;Tubb4a	-0.131344	0.123127	14.8709	31.3838	6.02473	1.20838	20.3729	35.9517	35.6068	44.1188	8.8319	15.3679	2.42207	7.33333	5.70435	9.60866	8.00141	20.4998	12.7119	15.208	16.25	8.55179	11.4491	30.8828	20.2098	23.6869	11.0286	9.88454	2.35764	16.8156	19.1283	14.5191	28.8194
Q9JK92	Q9JK92	Heat shock protein beta-8	Hspb8	-0.132853	0.0417961	0.0130638	0.00843336	0.00635077	0.00793759	0.0223227	0.384099	0.0703306	0.103982	1.03646	2.54548	0.00895564	0.0106083	0.0187826	0.0195629	0.472187	0.0198252	0.81225	1.22001	0.283054	0.0339928	0.326192	0.0423271	0.0160161	0.0241906	0.222431	0.534274	0.0262408	3.45634	2.10499	0.873468	1.30512
Q9EPU0	Q9EPU0	Regulator of nonsense transcripts 1	Upf1	-0.133316	0.0575501	0.210635	0.204742	0.387718	0.0078251	3.5178	0.540725	1.18093	1.20294	0.310333	0.358662	0.0234791	0.291965	0.0481459	0.664859	2.39774	0.910159	0.00981956	0.0160495	1.31899	0.133382	0.880646	0.0128889	0.0120087	0.0357523	0.0203201	0.0460732	0.463136	0.0747688	0.0759758	0.00791468	0.0694379
Q99PU8	Q99PU8	Putative ATP-dependent RNA helicase DHX30	Dhx30	-0.140603	0.099412	0.0133782	0.0156489	0.00588481	0.00849702	0.0853511	0.0151339	0.00810353	0.0871915	0.0185123	0.0140901	0.0152185	0.0245914	0.00785458	0.0271859	0.0312213	0.0186875	0.0141618	0.0182822	0.0266491	0.0244799	0.021809	0.0135379	0.0367701	0.0124233	0.0252385	0.00412957	0.0347955	0.0365142	0.0280817	0.0392525	0.0191524
Q9WUU7	Q9WUU7	Cathepsin Z	Ctsz	-0.140606	0.0782908	0.0160757	0.116127	0.0111213	0.0099229	0.0126199	0.0163878	0.122094	0.0121437	0.00703977	0.00351814	0.016718	0.0216494	0.0153267	0.0229102	0.0141128	0.00938676	0.0129736	0.0274237	0.0357759	0.0310837	0.0133039	0.0214552	0.0406633	0.0631622	0.0199311	0.0128874	0.00627881	0.0170345	0.0436253	0.0140879	0.0118706
P63101	P63101	14-3-3 protein zeta/delta	Ywhaz	-0.141386	0.145801	6.83827	6.93224	1.64486	1.25282	1.82594	8.49615	8.36158	6.8012	4.20383	3.01248	1.52614	0.694825	0.664173	5.10172	2.14142	3.81561	5.67683	4.31825	0.84785	1.78175	3.88072	4.20315	5.34192	2.97855	6.82967	6.34795	1.46978	6.4543	5.64736	6.48575	7.52416
Q9CY50	Q9CY50	Translocon-associated protein subunit alpha	Ssr1	-0.143427	0.132376	7.87419	7.72919	10.0358	8.11052	10.6649	6.09247	2.91155	6.13287	2.97806	10.8653	1.47364	2.7535	4.41877	8.68506	19.095	9.80017	1.77679	0.511026	3.25654	6.35006	4.23371	2.37672	4.72279	2.04172	0.0225562	0.0123039	14.4929	2.48731	0.0178618	0.00838237	0.0271013
CON__P04264	CON__P04264			-0.1439	0.0593454	11.141	9.41697	50.2607	13.8656	7.14607	227.119	416.914	126.243	1080.37	13.2846	53.9113	23.978	107.837	113.102	25.1999	180.574	326.461	51.5084	354.466	57.3905	43.7466	97.5235	267.338	122.701	479.418	31.7801	68.7893	333.102	94.7096	633.889	64.1698
Q99MR6	Q99MR6	Serrate RNA effector molecule homolog	Srrt	-0.146454	0.117	0.319033	0.917551	0.678542	0.142142	1.40354	3.70789	3.4634	3.53155	0.896913	1.53721	0.13472	0.769369	0.765029	1.37449	1.90849	1.66926	2.28978	2.54084	1.14551	0.257292	0.40606	0.746996	0.661602	0.964219	0.116363	0.135315	0.260774	3.19747	1.29029	0.172756	0.789985
Q9DCD0	Q9DCD0	6-phosphogluconate dehydrogenase, decarboxylating	Pgd	-0.153317	0.0744702	0.0402087	0.18912	0.00680376	0.0174286	0.00747024	0.00980453	0.0506513	0.0145206	0.0180809	0.0168464	0.0177449	0.0101224	0.0290387	0.0124135	0.0156075	0.0178432	0.0294927	0.00604222	0.0176087	0.0110799	0.0594625	0.0374385	0.0968669	0.021665	0.014294	0.00996415	0.00384886	0.0150494	0.013028	0.0204892	0.518843
Q99KQ4	Q99KQ4	Nicotinamide phosphoribosyltransferase	Nampt	-0.15379	0.0786064	0.00842676	0.0140618	0.0147617	0.00889719	0.0137018	0.0548561	0.154868	0.00861551	0.0037038	0.0337831	0.0132476	0.00984535	0.00631992	0.0276846	0.014471	0.0378573	0.0138725	0.0299007	0.0116591	0.0378515	0.0195261	0.0135843	0.0233913	0.0326744	0.0111051	0.0514922	0.0194602	0.0239515	0.0147813	0.00896042	0.362546
Q8BMS1	Q8BMS1	Trifunctional enzyme subunit alpha, mitochondrial;Long-chain enoyl-CoA hydratase;Long chain 3-hydroxyacyl-CoA dehydrogenase	Hadha	-0.155737	0.211501	25.1686	28.2741	11.9349	5.72227	27.5447	32.2168	27.6674	29.8056	12.4193	21.6945	2.63112	6.10129	5.16627	16.0153	24.7293	20.2717	18.8991	16.1796	7.88949	12.4011	7.94859	17.4282	21.7354	16.0242	3.7624	6.21906	9.54384	20.2489	14.8817	12.0057	13.2217
Q6PFD9	Q6PFD9	Nuclear pore complex protein Nup98-Nup96;Nuclear pore complex protein Nup98;Nuclear pore complex protein Nup96	Nup98	-0.162262	0.0921525	0.0188044	0.0187806	0.142081	0.009383	0.028084	0.0112307	0.0259989	0.0165803	0.0696906	0.0107379	0.0137889	0.0100996	0.00599008	0.0125027	0.00586906	0.00617244	0.0779424	0.019184	0.0229821	0.032347	0.0115543	0.0232279	0.0353457	0.0411516	0.0205591	0.0148638	0.00472078	0.0241672	0.0442266	0.037804	0.0149071
Q3U0V1	Q3U0V1	Far upstream element-binding protein 2	Khsrp	-0.16456	0.136686	0.161567	0.250961	1.88438	0.473308	5.2263	7.52404	6.93675	6.51437	2.10975	3.52894	0.702082	1.70696	1.58128	3.07513	4.04323	3.18617	5.52934	2.22968	2.20081	1.65381	1.25354	4.03646	0.0305109	1.90246	0.0211673	1.48347	0.793864	3.87452	2.89202	2.43106	3.39204
O08573	O08573	Galectin-9	Lgals9	-0.167383	0.154509	6.35103	8.95844	3.19284	1.02527	5.29562	18.8553	18.5384	10.2146	11.4904	9.24517	1.75637	3.50115	2.69281	4.57133	9.38305	8.01096	12.8732	14.2206	0.98573	3.66857	2.27102	11.8134	5.31818	3.0723	7.14884	5.30199	3.44044	8.19892	6.00469	5.89357	5.57051
Q91ZX7	Q91ZX7	Prolow-density lipoprotein receptor-related protein 1;Low-density lipoprotein receptor-related protein 1 85 kDa subunit;Low-density lipoprotein receptor-related protein 1 515 kDa subunit;Low-density lipoprotein receptor-related protein 1 intracellular domain	Lrp1	-0.171052	0.206776	0.012141	0.0158457	0.0274194	0.016909	0.0104428	0.042183	0.00594183	0.0119863	0.0163316	0.0409799	0.0174296	0.0145769	0.0355153	0.00978411	0.00538009	0.0112667	0.0065871	0.0107453	0.0270232	0.025615	0.0198924	0.0189467	0.034495	0.0314561	0.00786825	0.0192333	0.0144716	0.0103803	0.029436	0.0613164	0.0324433
Q8BTY8	Q8BTY8	Sec1 family domain-containing protein 2	Scfd2	-0.171675	0.193226	0.00980827	0.030424	0.048682	0.00399403	0.0310552	0.0201452	0.0112178	0.0631398	0.0123548	0.0151384	0.0171773	0.0280169	0.0256944	0.0225953	0.0180037	0.0386398	0.0142281	0.0116811	0.0167437	0.0136788	0.0119492	0.0246507	0.042633	0.0232208	0.0169994	0.0262157	0.00416856	0.0284671	0.0521581	0.00433637	0.0388581
Q8BYC6	Q8BYC6	Serine/threonine-protein kinase TAO3	Taok3	-0.177528	0.15137	0.0344129	0.0130502	0.0287665	0.00659102	0.0932206	0.0320767	0.0113252	0.0155548	0.00952158	0.0290299	0.0124712	0.0199651	0.0111764	0.021776	0.013549	0.00518393	0.0235669	0.0420714	0.0211156	0.016704	0.0239681	0.0278864	0.0287809	0.0126932	0.0119262	0.0371194	0.0144666	0.0370353	0.0220144	0.0308694	0.0317962
Q9WV55	Q9WV55	Vesicle-associated membrane protein-associated protein A	Vapa	-0.178874	0.114998	0.707557	1.16712	2.32167	3.1585	9.8924	5.23085	2.64741	4.24267	0.747366	3.989	1.71708	1.01975	0.349132	4.5709	9.96394	2.21218	0.612376	0.485388	3.45374	2.65538	2.42813	0.476139	0.516714	0.42448	0.440604	0.256935	8.11898	0.552312	0.357786	0.330745	0.678751
Q91WQ3	Q91WQ3	Tyrosine--tRNA ligase, cytoplasmic;Tyrosine--tRNA ligase, cytoplasmic, N-terminally processed	Yars	-0.181554	0.11948	0.00529874	0.00791033	0.00975877	0.0113597	0.141852	0.0179728	0.0514789	0.0396831	0.0312398	0.0101381	0.0144106	0.0260745	0.0185209	0.0302764	0.0363125	0.0165707	0.0324079	0.030624	0.0237889	0.0270803	0.0392285	0.00785988	0.0141224	0.0294974	0.00815589	0.0148263	0.0176956	0.0341099	0.0144614	0.0223043	0.0118447
Q8R081	Q8R081	Heterogeneous nuclear ribonucleoprotein L	Hnrnpl	-0.183675	0.196706	29.6116	28.2345	101.265	18.6503	178.694	299.376	240.111	313.248	114.203	167.953	40.1664	127.771	110.71	124.964	174.953	220.771	184.668	100.489	102.652	63.0735	59.7606	134.362	48.7035	104.252	80.1189	68.3769	47.4219	168.124	134.68	124.279	95.9624
Q921T2	Q921T2	Torsin-1A-interacting protein 1	Tor1aip1	-0.184887	0.154905	0.0254323	0.0243831	0.0173485	0.00653919	0.0830605	0.0101627	0.00523891	0.0492206	0.0137258	0.0344019	0.0162	0.00601289	0.0112138	0.00872674	0.0111673	0.0159086	0.0211744	0.0146009	0.042072	0.028845	0.030386	0.0127478	0.0180309	0.021842	0.00912545	0.0219513	0.0128692	0.0135409	0.00848631	0.0143547	0.0394833
Q62452	Q62452	UDP-glucuronosyltransferase 1-9	Ugt1a9	-0.185345	0.103054	0.436549	0.81176	0.0206819	0.0137952	1.11169	2.07429	2.45959	2.07726	0.0290515	0.894518	0.0800488	0.0148896	0.0074734	0.698889	0.143024	1.50596	0.931488	0.027195	0.00929966	0.578166	0.206192	0.448742	2.50586	0.410099	0.0145055	0.0216111	0.0878284	0.571882	0.0334402	0.0134595	0.0229575
O70475	O70475	UDP-glucose 6-dehydrogenase	Ugdh	-0.19016	0.121078	0.0063359	0.00737027	0.0163089	0.00628673	0.0326902	0.0227373	0.121309	0.00692713	0.017832	0.0224491	0.0585824	0.0106746	0.0120099	0.0172554	0.0060141	0.0117046	0.0138902	0.032048	0.0114226	0.0338072	0.0501599	0.0311388	0.0283989	0.0174472	0.00910548	0.0144242	0.00884931	0.0285061	0.0311203	0.0123391	0.0307633
Q05D44	Q05D44	Eukaryotic translation initiation factor 5B	Eif5b	-0.19737	0.0933834	0.00643892	0.0124602	0.0467022	0.152988	0.190687	0.079609	0.101289	0.502324	0.00474371	0.159568	0.0118865	0.0183084	0.0115652	0.326639	0.077081	0.20818	0.020108	0.0149233	0.00914595	0.210673	0.0089488	0.00767557	0.0350212	0.0399033	0.00953338	0.0219846	0.0611848	0.0233292	0.0104204	0.0105414	0.0574709
Q62425	Q62425	Cytochrome c oxidase subunit NDUFA4	Ndufa4	-0.200754	0.13164	2.92009	4.91842	2.26379	0.944228	0.0289153	6.04311	0.440244	4.94671	4.65277	3.18272	0.0205266	0.0166545	0.0109905	4.228	3.29972	0.0159764	0.015956	6.16119	0.0286438	1.56987	2.34043	3.91917	0.0309204	0.763687	3.11825	2.74562	0.0139051	4.13177	4.57038	0.0106631	7.68682
G3X982	G3X982	Aldehyde oxidase 3	Aox3	-0.201287	0.147924	0.0964513	0.0398081	0.0276123	0.00772549	0.0300358	0.0287569	0.0168728	0.0138811	0.0235351	0.0160635	0.0118377	0.0128862	0.00826645	0.00794969	0.00903129	0.00905812	0.0154261	0.0202249	0.0152911	0.0151717	0.0150326	0.0498815	0.0707461	0.0178017	0.0106897	0.0085292	0.00528092	0.0238491	0.0106826	0.0298162	0.0284831
Q9D5T0	Q9D5T0	ATPase family AAA domain-containing protein 1	Atad1	-0.202304	0.0770023	0.0174107	0.0217615	0.0166561	0.00402506	0.294898	0.246689	0.102457	0.0194621	0.0111112	0.0127199	0.0202258	0.00873533	0.0122473	0.0254851	0.318829	0.0194456	0.0321601	0.0129355	0.03641	0.0222352	0.0297054	0.0450179	0.0138373	0.0237615	0.0363568	0.0235461	0.00609047	0.0160995	0.0115099	0.0261655	0.00997166
Q8C570	Q8C570	mRNA export factor	Rae1	-0.203415	0.0657476	0.00991719	0.0148529	0.0221793	0.601292	0.0196988	0.195243	0.0129316	0.161023	0.0305586	0.564389	0.0243486	0.00837353	0.0187366	0.0100266	0.00684513	0.00758952	0.191307	0.867707	0.00770713	0.0144945	0.036405	0.0187206	0.0565764	0.0198203	0.0151966	0.0148114	0.318221	0.0112513	0.45784	0.0167254	0.0159097
CON__ENSEMBL:ENSBTAP00000024462;CON__ENSEMBL:ENSBTAP00000024466	CON__ENSEMBL:ENSBTAP00000024462;CON__ENSEMBL:ENSBTAP00000024466			-0.204899	0.112106	0.0126452	0.150096	0.0231171	0.0139454	0.0225968	0.00863991	0.00275041	0.0143987	0.0231935	0.0515108	0.0191172	0.00682376	0.00903625	0.0216123	0.00936664	0.0217507	0.0176332	0.0140417	0.0203953	0.0195986	0.0191571	0.0311332	0.0663986	0.0216339	0.0120991	0.0273124	0.00477656	0.00978123	0.0136125	0.00831017	0.490365
CON__P02668	CON__P02668			-0.206533	0.0942278	0.0176886	0.0272379	6.46048	5.87656	0.00419897	0.0119076	0.336998	0.00612662	0.00625187	0.950217	6.33113	2.66517	5.52967	9.18541	0.0372582	0.0273074	0.0118822	0.010401	3.68008	1.86173	4.10694	0.0377396	1.69532	0.0420853	0.021448	0.0120439	0.00927494	0.102813	0.013434	104.32	6.34745
Q9D6K5	Q9D6K5	Synaptojanin-2-binding protein	Synj2bp	-0.206799	0.0930722	0.0230715	0.0190274	0.0194652	0.00765145	0.00530832	0.196587	0.00801991	0.0220266	0.0057385	0.0536786	0.0113715	0.0138243	0.013349	0.0229216	0.0190788	0.0287385	0.0217599	0.0135703	0.0115555	0.0080852	0.0165366	0.0175902	0.0569409	0.0758391	0.135816	0.102151	0.280952	0.0351756	0.0132749	0.0311628	0.0284576
Q69ZK6	Q69ZK6	Probable JmjC domain-containing histone demethylation protein 2C	Jmjd1c	-0.207278	0.294128	0.0220204	0.0427389	0.0180036	0.0227256	0.00614809	0.0393643	0.0183889	0.00806806	0.00703334	0.0334782	0.0144461	0.00601898	0.0206099	0.0226336	0.0126251	0.0244601	0.0117317	0.0235232	0.0157549	0.0147105	0.011129	0.0145371	0.0206468	0.0181051	0.00464561	0.0162342	0.0234228	0.0127032	0.0362845	0.0140888	0.0213606
Q9QZQ1	Q9QZQ1	Afadin	Mllt4	-0.208622	0.17548	0.0154346	0.0472074	0.0199927	0.00701247	0.00884584	0.0698051	0.0515658	0.0905901	0.043379	0.011984	0.0159822	0.0223256	0.00836135	0.0190389	0.0288248	0.0128256	0.00616493	0.025895	0.00823527	0.0356026	0.0224808	0.0811519	0.0343098	0.0275053	0.0323267	0.0200313	0.00635787	0.0356114	0.0319578	0.0128195	0.017659
P50516	P50516	V-type proton ATPase catalytic subunit A	Atp6v1a	-0.211801	0.226041	0.0802596	0.0808711	0.0286275	0.0112889	0.0243331	0.0342597	0.0228858	0.015125	0.0295197	0.00511504	0.0259054	0.0233046	0.0179438	0.0309586	0.0257887	0.0186895	0.0114381	0.0217113	0.0325132	0.0134126	0.0234218	0.0270272	0.0525458	0.0343309	0.0156004	0.0112145	0.017114	0.0160161	0.0202217	0.0100684	0.331341
Q9JKS5	Q9JKS5	Intracellular hyaluronan-binding protein 4	Habp4	-0.21225	0.0807118	0.0144874	0.181961	0.526451	0.113784	0.840738	0.00446774	0.025624	0.229859	0.00780075	0.0197292	0.0104485	0.0116167	0.0177417	0.283852	0.663076	0.370583	0.0295975	0.0157502	0.0127568	0.0150056	0.00892153	0.00941833	0.0415574	0.0137058	0.0186829	0.0259221	0.396053	0.0263533	0.0127654	0.018823	0.0182735
Q9Z2X1	Q9Z2X1	Heterogeneous nuclear ribonucleoprotein F;Heterogeneous nuclear ribonucleoprotein F, N-terminally processed	Hnrnpf	-0.2164	0.231964	28.9335	28.4216	31.5894	6.54757	62.07	118.742	98.9558	145.618	51.2648	67.0796	9.48194	41.1985	29.0339	55.7027	50.0418	72.1193	73.4073	60.1353	30.9774	20.7389	16.6507	61.8215	33.666	48.3361	29.2053	31.4451	17.2318	86.9946	49.5111	47.4519	82.694
CON__P35527	CON__P35527			-0.21791	0.0883079	1.72613	5.84921	29.5406	7.26061	4.72959	93.7687	192.342	91.7125	492.21	1.45701	37.3305	11.7887	69.2318	66.7624	8.02295	6.12311	195.894	13.4625	274.595	24.1122	27.859	34.3225	78.4052	26.3082	387.375	7.9188	31.4508	168.699	24.4689	478.759	19.78
Q9ERS2	Q9ERS2	NADH dehydrogenase [ubiquinone] 1 alpha subcomplex subunit 13	Ndufa13	-0.224976	0.0868733	0.012616	0.0222828	0.231554	0.00471382	0.0092154	0.0184065	0.0107023	0.00733607	0.00865318	0.0160555	0.020733	0.00754942	0.0229274	0.0225796	0.0117434	0.0131861	0.0283532	0.0384721	0.00655163	0.010776	0.0495448	0.0275265	0.0386855	0.0369203	0.0136483	0.0129923	0.175054	0.0283669	0.0511305	0.026321	0.0244514
Q9CWZ3	Q9CWZ3	RNA-binding protein 8A	Rbm8a	-0.225455	0.0973194	0.0175058	1.18755	0.634173	0.523529	0.00817563	14.9522	9.81039	11.1113	0.00965864	3.80124	0.00890052	0.582129	0.252806	1.17408	10.5145	1.1859	8.6372	4.95257	0.0376452	0.0222444	0.0220051	1.07891	1.27642	2.14657	0.806967	0.86153	1.71017	11.6952	8.55501	1.26211	5.9666
Q9ERI5	Q9ERI5	Bifunctional arginine demethylase and lysyl-hydroxylase JMJD6	Jmjd6	-0.227505	0.163451	0.0128112	0.125243	0.0116528	0.00604436	0.00907784	0.0089157	0.0192806	0.0494958	0.0187968	0.0245461	0.0441221	0.0236056	0.012302	0.0379424	0.0166583	0.0114321	0.0284788	0.0252853	0.0380421	0.00933139	0.0233392	0.0253637	0.0286681	0.0198931	0.011964	0.0182682	0.00986218	0.0181711	0.0248661	0.0186349	0.0342678
Q91Z96	Q91Z96	BMP-2-inducible protein kinase	Bmp2k	-0.228673	0.212879	0.0622677	0.00678396	0.0111152	0.00549639	0.00930875	0.0791591	0.0158889	0.0356456	0.00938923	0.0646482	0.0132881	0.0171426	0.0444853	0.0108907	0.018038	0.0330478	0.0173082	0.0271976	0.0167616	0.0150512	0.0344966	0.0361204	0.0217867	0.0398229	0.0150907	0.00856162	0.0174329	0.0166891	0.0146919	0.0256356	0.043563
Q9DCX8	Q9DCX8	Iodotyrosine dehalogenase 1	Iyd	-0.230175	0.123068	0.190362	0.155023	0.0387378	0.235642	0.0154068	0.0118961	0.180614	0.0969956	0.00960484	0.0143992	0.0412976	0.012954	0.00932126	0.0189804	0.236863	0.00994406	0.013054	0.0310769	0.0336723	0.015701	0.270048	0.0384122	0.0463896	0.0160712	0.0171128	0.0130271	0.301974	0.0194719	0.00868808	0.0198339	0.0269792
Q8BUE4	Q8BUE4	Apoptosis-inducing factor 2	Aifm2	-0.23681	0.113158	0.00478779	0.0112839	0.0117206	0.0041501	0.0345288	0.00512625	0.214385	0.0437352	0.0093198	0.0502291	0.020646	0.0251876	0.0200916	0.0179128	0.024732	0.011955	0.0075154	0.00748906	0.0246173	0.0359733	0.0585846	0.0373233	0.0773774	0.0233762	0.018542	0.0166094	0.0114518	0.0182638	0.0297888	0.0182465	0.0114928
CON__P35908;CON__REFSEQ:XP_932229	CON__P35908			-0.237849	0.0977079	5.39371	5.41525	26.8794	11.5501	2.99748	94.1222	250.976	44.8217	534.214	5.32403	28.3149	16.4873	56.733	56.8139	15.1999	44.0512	201.012	29.7007	85.824	36.7558	19.7136	44.0227	185.891	58.2816	272.831	16.5115	50.1717	169.65	76.8054	341.699	56.5331
O35490	O35490	Betaine--homocysteine S-methyltransferase 1	Bhmt	-0.239716	0.229455	15.0082	13.531	31.5908	13.7087	40.2771	36.9261	71.0364	40.0431	97.7724	63.8994	11.0304	23.9954	18.4836	25.3788	40.2779	34.6982	83.6097	61.8655	25.5731	19.2178	16.9805	16.5333	4.87156	13.037	103.519	72.254	18.5355	76.9946	59.7525	76.0358	64.6834
Q8R0Y8	Q8R0Y8	Mitochondrial coenzyme A transporter SLC25A42	Slc25a42	-0.241151	0.113473	0.144908	0.0131185	0.0140401	0.0754409	1.01527	0.749729	0.318132	0.904059	0.0127697	0.0118081	0.0104447	0.0338254	0.0234581	0.415792	0.36691	0.80453	0.0145807	0.011158	0.246857	0.0352957	0.0483758	0.355204	0.0561312	0.0269849	0.0135627	0.0120446	0.0116967	0.00987721	0.00636807	0.0282932	0.0427987
Q8VCT4	Q8VCT4	Carboxylesterase 1D	Ces1d	-0.241506	0.0940393	0.00886443	0.00442172	0.00505881	0.00363471	0.0101442	0.0116545	0.015161	0.193251	0.00853939	0.0142875	0.0194647	0.0239453	0.0129131	0.0311317	0.0109542	0.016126	0.0521806	0.0096215	0.0161564	0.0130186	0.0226197	0.0153667	0.0170937	0.0328815	0.021128	0.0356792	0.00555345	0.017509	0.0105142	0.0111951	0.0172523
Q62230	Q62230	Sialoadhesin	Siglec1	-0.256995	0.100467	0.192181	0.0151231	0.0114404	0.00992928	0.009835	0.00703125	0.00878746	0.00898591	0.00806532	0.0120517	0.00871482	0.0131204	0.023376	0.0131933	0.0142045	0.0147287	0.0264503	0.00744603	0.0104034	0.0221344	0.046568	0.0242504	0.0357968	0.0175307	0.0332624	0.031787	0.0150505	0.0134671	0.0159824	0.0158306	0.053622
Q3TWW8	Q3TWW8	Serine/arginine-rich splicing factor 6	Srsf6	-0.263312	0.0950659	0.0132839	0.0147264	0.0194315	0.0129082	0.00728275	0.745081	0.442156	0.893317	0.0083343	0.0207821	0.0208802	0.0525912	0.0218311	0.00643113	0.0268688	0.0111624	0.700275	0.550072	0.0124864	0.0181595	0.0202482	0.189238	0.026951	0.0402782	0.0289461	0.0135627	0.00770419	0.271677	0.837685	0.00793441	1.06405
Q78IK4	Q78IK4	MICOS complex subunit Mic27	Apool	-0.26342	0.092985	0.0123074	0.0140052	0.0128635	0.0101212	0.641092	0.22204	0.0237755	0.210889	0.00754009	0.545715	0.0293644	0.0227683	0.0172344	0.324018	0.760301	0.015921	0.0110083	0.0100926	0.0203872	0.0206353	0.00977666	0.013302	0.0381258	0.0239762	0.020735	0.00852876	0.00598834	0.0211708	0.0276195	0.0119611	0.0614431
Q61584;Q9WVR4	Q61584	Fragile X mental retardation syndrome-related protein 1	Fxr1	-0.264491	0.10539	0.0231124	0.0101597	0.01044	0.00836421	0.461507	0.502929	0.0624867	0.0938014	0.0165999	0.0339781	0.0137495	0.00990481	0.00805243	0.309598	0.114832	0.0761242	0.0172444	0.0111269	0.18988	0.0117694	0.0625739	0.0349776	0.0412871	0.0146895	0.0160516	0.00687435	0.0102283	0.029045	0.00459339	0.0420722	0.0246028
Q80SW1;Q68FL4	Q80SW1;Q68FL4	Putative adenosylhomocysteinase 2;Putative adenosylhomocysteinase 3	Ahcyl1;Ahcyl2	-0.265158	0.201212	0.028959	0.0281548	0.0152108	0.0101552	0.0364731	0.0658791	0.00673686	0.0319992	0.00647611	0.103818	0.0137412	0.00399008	0.012643	0.00817986	0.0597483	0.0181606	0.0106186	0.0160288	0.00818133	0.038482	0.0152408	0.032485	0.0237147	0.0256157	0.0155151	0.0169384	0.00668291	0.0121981	0.00792074	0.011736	0.218191
Q99K67	Q99K67	Alpha-aminoadipic semialdehyde synthase, mitochondrial;Lysine ketoglutarate reductase;Saccharopine dehydrogenase	Aass	-0.265892	0.396761	0.0139603	0.0100852	0.0194911	0.0185223	0.0186931	0.0139867	0.00818159	0.0428916	0.00831169	0.0192085	0.0131691	0.0338143	0.036983	0.0228258	0.0104087	0.014148	0.0119562	0.0214646	0.01607	0.0100505	0.0215277	0.00795594	0.0308981	0.0137639	0.026356	0.0129415	0.0102572	0.0115401	0.0292688	0.0296183	0.0117034
P14106	P14106	Complement C1q subcomponent subunit B	C1qb	-0.268743	0.246112	0.0638777	0.0263804	0.00854376	0.0734109	0.00526912	0.0310676	0.00918896	0.0229228	0.00297182	0.0194623	0.0479794	0.0174975	0.0192423	0.0136037	0.0451661	0.00615036	0.0127441	0.0203893	0.012724	0.0196724	0.0167946	0.019374	0.0546464	0.0230205	0.00975883	0.0431005	0.00651398	0.0147596	0.013909	0.0113757	0.0183201
P97434	P97434	Myosin phosphatase Rho-interacting protein	Mprip	-0.26911	0.148225	0.018439	0.0215856	0.00806203	0.0129818	0.0159041	0.139403	0.0271486	0.0176879	0.0115032	0.025244	0.0122399	0.0158734	0.011421	0.0153877	0.0751061	0.00995498	0.0184524	0.00509498	0.0149529	0.0105445	0.0101809	0.0180953	0.0238368	0.0353697	0.0105994	0.00498637	0.0157272	0.0100275	0.0231744	0.0161782	0.0388505
Q9JHW4	Q9JHW4	Selenocysteine-specific elongation factor	Eefsec	-0.27355	0.11459	0.0107095	0.0165018	0.0205851	0.00641809	0.209016	0.0164913	0.0130968	0.0106481	0.0123073	0.0152827	0.0194699	0.0145749	0.00921205	0.0264363	0.0295094	0.0118221	0.0371082	0.03332	0.0162934	0.0177576	0.036039	0.0072615	0.0196945	0.0267805	0.0230248	0.0274823	0.00602829	0.0202081	0.0220018	0.0122206	0.0374292
Q8VEM8	Q8VEM8	Phosphate carrier protein, mitochondrial	Slc25a3	-0.273686	0.206704	0.0168258	0.110261	0.028146	0.0188214	0.00933556	0.00787203	0.0113564	0.0813163	0.0239829	0.0142172	0.0118865	0.030627	0.0226468	0.00972278	0.00938369	0.0453085	0.0122386	0.0134992	0.027299	0.0198566	0.0137099	0.0569203	0.0252845	0.0378604	0.0194014	0.013199	0.0296225	0.0187424	0.0371957	0.014216	0.0451865
Q9QXK3	Q9QXK3	Coatomer subunit gamma-2	Copg2	-0.275754	0.324883	0.00490995	0.0103295	0.0198422	0.00363091	0.0349266	0.0466025	0.023009	0.0422992	0.00620365	0.0300356	0.0180505	0.0178471	0.0366786	0.0144576	0.00495322	0.0117848	0.0130715	0.0153925	0.0153791	0.00881735	0.0158538	0.0350483	0.0298973	0.0410879	0.0160014	0.0117783	0.017237	0.00592998	0.0102251	0.028492	0.010759
Q6PD26	Q6PD26	GPI transamidase component PIG-S	Pigs	-0.276222	0.241413	0.0220554	0.00766832	0.00870714	0.00308511	0.0449114	0.0659078	0.0583457	0.0570206	0.00490529	0.0124673	0.0139905	0.00266588	0.0228828	0.0232255	0.0427901	0.0127449	0.0171704	0.00675491	0.0289864	0.0170286	0.0243053	0.0150528	0.0307876	0.00796448	0.0174896	0.0241637	0.0182297	0.0443545	0.0295285	0.00853129	0.0143844
Q9JK45	Q9JK45	Potassium voltage-gated channel subfamily KQT member 5	Kcnq5	-0.27734	0.125003	0.017981	0.00734118	0.0219702	0.0089015	0.0146093	0.00992608	0.202046	0.0107786	0.0314374	0.0233058	0.0253542	0.0146114	0.0105006	0.0127307	0.00811054	0.0161732	0.076957	0.0196193	0.0188808	0.0125352	0.0153316	0.0327749	0.0281142	0.037177	0.00788311	0.0128059	0.0124117	0.0258143	0.016726	0.0195775	0.0231407
P46061	P46061	Ran GTPase-activating protein 1	Rangap1	-0.27908	0.12975	0.0171883	0.00796866	0.0236864	0.00210746	0.0173274	0.211132	0.0443408	0.00683535	0.0189127	0.0184845	0.0149957	0.00748887	0.0293674	0.0170505	0.0120115	0.0048555	0.0332997	0.0249257	0.0197766	0.0389721	0.050764	0.0425257	0.0249042	0.023678	0.0230358	0.010723	0.0321883	0.013455	0.0299206	0.00912579	0.0354093
Q62095	Q62095	ATP-dependent RNA helicase DDX3Y	Ddx3y	-0.282296	0.267249	0.0983581	0.102694	0.105978	0.053332	0.739569	0.20513	0.348384	0.221648	0.31903	0.555191	0.064556	0.347792	0.114913	0.239241	0.432782	0.333762	0.175683	0.086951	0.357435	0.102518	0.114587	0.240305	0.180433	0.0160677	0.029004	0.0124522	0.0679881	0.280387	0.283592	0.127476	0.0390462
Q8C7Q4	Q8C7Q4	RNA-binding protein 4	Rbm4	-0.283202	0.211113	0.00904395	0.026149	0.199458	0.122498	0.797492	1.09941	1.38255	1.25815	0.0454589	0.9492	0.0631142	0.679703	0.603522	0.416313	0.808628	1.18045	1.06274	0.63314	0.604678	0.0260712	0.061281	0.187576	0.0246099	0.0258157	0.0189612	0.00547599	0.0282751	0.0233074	1.23956	0.616851	0.454909
Q9DCT2	Q9DCT2	NADH dehydrogenase [ubiquinone] iron-sulfur protein 3, mitochondrial	Ndufs3	-0.283428	0.0848741	0.0109838	0.410898	0.00711331	0.00719504	0.00518982	0.0107535	0.00781729	0.0120309	0.0179768	0.0198522	0.014464	0.0270812	0.0113074	0.0205729	0.0759285	0.029188	0.0259425	0.0261004	0.0137633	0.027333	0.0482917	0.00789196	0.0498849	0.0662835	0.0204142	0.0099983	0.0024882	0.0415995	0.027759	0.0143212	0.0302787
Q9Z1X4	Q9Z1X4	Interleukin enhancer-binding factor 3	Ilf3	-0.288461	0.242212	0.00885358	0.192272	1.47981	0.339902	2.30324	4.71693	3.23612	3.44368	0.519997	1.3653	0.0738127	1.94683	1.27586	2.11735	2.41493	1.92653	1.74688	1.70103	0.694876	0.0112964	0.389607	2.2365	0.164255	1.07826	0.285356	0.480569	0.925295	1.48048	1.05352	0.753625	0.682855
E9PZJ8	E9PZJ8	Activating signal cointegrator 1 complex subunit 3	Ascc3	-0.290322	0.384668	0.0272779	0.0172353	0.00852712	0.00584072	0.028794	0.0248446	0.0277541	0.0556349	0.0288143	0.0219454	0.0479445	0.0110171	0.0299262	0.00619324	0.00886241	0.0252515	0.0157382	0.0135438	0.0224263	0.0154679	0.00935286	0.0320679	0.0338707	0.0494021	0.0191368	0.0134988	0.0050663	0.023601	0.0166735	0.0279868	0.0310023
Q5F2E7	Q5F2E7	Nuclear fragile X mental retardation-interacting protein 2	Nufip2	-0.291491	0.152565	0.00989531	0.0132666	0.04274	0.00654271	0.185913	0.00868177	0.0151388	0.100105	0.00500338	0.0376613	0.00891411	0.0466104	0.0211683	0.120008	0.00914168	0.0141342	0.0111676	0.0309416	0.0137838	0.012643	0.0120698	0.0202163	0.0757618	0.0269444	0.0444998	0.0169531	0.0102786	0.01437	0.00589468	0.0168634	0.0505782
P62075	P62075	Mitochondrial import inner membrane translocase subunit Tim13	Timm13	-0.291831	0.271022	1.7186	1.56114	1.98668	4.71386	3.70013	2.91989	2.54338	5.63432	0.776153	0.941712	0.0239813	1.05847	0.883269	0.0215836	4.42153	3.3487	1.22315	0.0137302	1.65021	2.68656	2.36533	2.11863	0.0699697	1.75306	0.0177343	0.674623	5.4496	1.01258	0.93506	0.859922	0.0132081
P32020	P32020	Non-specific lipid-transfer protein	Scp2	-0.302574	0.166952	0.0166524	0.0112245	1.27695	0.494546	2.04054	3.24938	3.46017	6.04813	2.58651	0.813396	0.00775473	0.534416	0.018716	0.942521	0.913988	1.18434	6.07972	0.89459	0.319118	0.244461	0.608777	1.81686	0.645137	0.454873	0.848151	0.184727	1.11421	7.36882	0.326275	0.796669	1.24664
Q9Z130	Q9Z130	Heterogeneous nuclear ribonucleoprotein D-like	Hnrnpdl	-0.304164	0.330719	2.41152	4.82562	3.05875	8.03568	12.9366	15.7699	9.71443	13.7163	8.94229	14.3256	1.21569	2.10073	1.79419	4.54868	10.2682	11.3924	12.2893	6.65884	4.663	3.04861	3.33705	3.15777	0.0605629	8.31668	11.3744	15.0219	6.13774	11.2613	5.0918	17.8286	8.5097
Q925I1	Q925I1	ATPase family AAA domain-containing protein 3	Atad3	-0.306113	0.193247	0.0185014	0.216973	0.297534	0.10893	1.86952	0.95711	0.915917	0.862423	0.614409	0.830822	0.0105344	0.3484	0.27115	0.603073	1.99151	0.834923	0.0292314	0.0382999	0.502399	0.648409	0.303555	0.0145199	0.0184817	0.0268095	0.00803046	0.0606422	0.861785	0.0133442	0.0330843	0.0312811	0.00984919
Q6ZWY3	Q6ZWY3	40S ribosomal protein S27-like	Rps27l	-0.307798	0.419096	23.4027	31.007	28.0319	59.8011	76.8695	35.9167	52.1395	19.8563	21.6495	35.1941	7.98395	29.3466	21.145	44.317	52.9792	46.4599	12.7302	28.9636	35.1313	30.4843	26.4679	14.3995	0.0303596	10.4167	3.19022	5.9871	61.1904	10.5403	14.4254	7.42038	1.77703
E9QAM5	E9QAM5	Helicase with zinc finger domain 2	Helz2	-0.3083	0.142569	0.0127369	0.00672914	0.0137662	0.00363299	0.221027	0.0516844	0.00809073	0.00850915	0.011096	0.0155453	0.0325632	0.0215889	0.0313512	0.00694377	0.0276901	0.00584057	0.0359211	0.0190167	0.0343293	0.0234176	0.0437331	0.0385229	0.021922	0.0421889	0.0268112	0.0123842	0.00587421	0.0310987	0.0176557	0.0142238	0.026707
Q8BHS3	Q8BHS3	Pre-mRNA-splicing factor RBM22	Rbm22	-0.312186	0.137767	0.0413721	0.012538	0.00432112	0.00590053	0.00559373	0.0937401	0.0397972	0.236183	0.00793912	0.0223349	0.00328387	0.00453523	0.0121916	0.0781177	0.00596336	0.0372358	0.0118399	0.0121257	0.0139942	0.00836466	0.070985	0.014934	0.0421246	0.0380711	0.011825	0.0324065	0.00831212	0.305027	0.0125431	0.00543467	0.0245628
Q61176	Q61176	Arginase-1	Arg1	-0.312946	0.40058	60.3965	86.9259	45.3295	44.4207	97.4207	181.771	201.103	130.993	153.2	133.452	20.3176	38.8773	25.7822	52.2614	65.9382	73.2404	181.128	90.2593	52.7981	57.2955	40.3849	68.8003	81.3187	67.5721	66.2955	69.3299	45.7469	168.538	109.758	95.6804	106.005
Q8K2C9	Q8K2C9	Very-long-chain (3R)-3-hydroxyacyl-CoA dehydratase 3	Hacd3	-0.318148	0.291164	0.281866	1.44334	1.92426	0.0106421	3.22526	1.54805	2.59578	2.34695	1.26181	1.55662	0.0113671	0.0249298	0.158181	2.2766	1.24616	1.35549	0.413577	0.682961	0.013669	0.357467	0.957253	0.95097	1.47988	1.38921	0.0149847	0.0183743	1.38648	0.427855	0.629451	0.020634	0.0431196
Q61990;P57722	Q61990	Poly(rC)-binding protein 2	Pcbp2	-0.324797	0.372303	1.50678	3.38137	5.10321	2.42203	18.7376	12.7027	9.97311	11.7091	2.8659	6.68716	2.2566	5.22509	5.58892	4.94874	5.18579	11.2511	5.27182	4.49324	5.07853	2.99502	2.47352	6.49936	4.07191	7.28961	1.12485	1.07282	4.53505	6.1543	4.50021	2.98388	3.65421
Q3TDQ1	Q3TDQ1	Dolichyl-diphosphooligosaccharide--protein glycosyltransferase subunit STT3B	Stt3b	-0.330536	0.210549	0.015958	0.0224024	0.422732	0.00927958	1.01316	0.382475	0.523411	0.0915481	0.719128	0.814736	0.00894581	0.0328927	0.0227372	0.62833	0.381918	0.418012	0.00620178	0.0129559	0.503276	0.40868	0.313544	0.0107705	0.0159919	0.0453369	0.00749188	0.0217875	0.583792	0.669624	0.00882713	0.0242117	0.0360774
P60824	P60824	Cold-inducible RNA-binding protein	Cirbp	-0.330667	0.106239	0.00731154	0.0256079	0.732871	2.10642	0.512015	0.316774	0.0128655	0.0262584	0.0525164	0.0321134	0.0221171	0.00532383	0.0289586	0.331919	0.0201928	1.50551	0.0111193	0.0284229	0.60041	0.00659633	0.0235812	0.0359427	0.029339	0.0183455	0.0147516	0.026277	0.757405	0.0122073	0.0390227	0.0392915	0.0258463
P62309	P62309	Small nuclear ribonucleoprotein G	Snrpg	-0.33118	0.472899	12.9219	15.5828	23.0629	27.8906	16.8833	42.6543	35.805	57.2955	17.3576	18.0923	8.69763	7.40555	8.55124	27.0803	18.6201	18.1786	18.7985	9.63123	22.1633	14.6167	14.7433	12.3774	19.9755	20.348	4.56227	12.6653	17.2097	26.2505	13.6713	12.4555	29.5418
Q5RKZ7	Q5RKZ7	Molybdenum cofactor biosynthesis protein 1;Cyclic pyranopterin monophosphate synthase;Cyclic pyranopterin monophosphate synthase accessory protein	Mocs1	-0.332038	0.234298	0.0915765	0.10042	0.0188548	0.00932889	0.0605439	0.0104919	0.00812208	0.00983647	0.0103292	0.00648603	0.0103579	0.0117068	0.0173118	0.0226218	0.017072	0.0360419	0.0324833	0.0279537	0.0133473	0.00531203	0.0176326	0.0180676	0.0256287	0.0294366	0.0163176	0.0133251	0.0184955	0.0166975	0.00846923	0.00637254	0.0511223
Q8JZX4	Q8JZX4	Splicing factor 45	Rbm17	-0.33263	0.134625	0.00662897	0.0136968	0.128602	0.0121735	0.373416	0.822709	0.00824881	0.779264	0.012023	0.0144048	0.0134368	0.0325003	0.119401	0.205147	0.53331	0.600426	0.0184967	0.0137504	0.0704915	0.047416	0.0188515	0.0104313	0.0416411	0.00998344	0.0187246	0.00815349	0.0184361	0.0185409	0.0379611	0.00989734	0.227634
Q9JMA1	Q9JMA1	Ubiquitin carboxyl-terminal hydrolase 14	Usp14	-0.333002	0.297204	0.068991	0.0790723	0.0277795	0.00500731	0.00539028	0.0266867	0.0109887	0.0127648	0.00803045	0.0321246	0.0130217	0.0217583	0.0183929	0.0367019	0.0134189	0.0143972	0.00921732	0.0176834	0.00711365	0.00953284	0.0344633	0.0367178	0.0184873	0.0239485	0.034072	0.0182978	0.0213364	0.058283	0.00728261	0.0257613	0.429871
Q8VCR7	Q8VCR7	Alpha/beta hydrolase domain-containing protein 14B	Abhd14b	-0.335093	0.110465	0.0302431	0.0197646	0.00834669	0.00998391	0.0158315	1	0.598442	2.19809	0.0183771	0.0202771	0.00963144	0.00799149	0.0196254	0.0277442	0.0184362	1.03691	0.0150054	0.0190365	0.480123	0.00572102	0.0111119	0.0109078	0.330582	0.698407	0.0111237	0.0336114	0.00748623	0.0120683	0.00721483	0.0190874	0.00972934
P11531	P11531	Dystrophin	Dmd	-0.335626	0.319402	0.0231172	0.0272361	0.0157489	0.00543874	0.00428226	0.0205633	0.0130469	0.0251633	0.00905586	0.0357314	0.0313617	0.0129453	0.0898381	0.0187958	0.0293397	0.0197763	0.00699177	0.0210995	0.0156905	0.0132658	0.0266343	0.00906166	0.024462	0.0251122	0.00973078	0.0178207	0.00420892	0.0238098	0.0237127	0.00791502	0.0382197
Q99K28	Q99K28	ADP-ribosylation factor GTPase-activating protein 2	Arfgap2	-0.337665	0.138788	0.0310833	0.0177436	0.0147313	0.00349124	0.0132414	0.106964	0.249603	0.0147111	0.14568	0.412342	0.00926134	0.0215998	0.0168855	0.0112669	0.00422853	0.0404502	0.348027	0.0237703	0.0102329	0.00440208	0.0179065	0.0179662	0.0313018	0.198418	0.0200651	0.0139783	0.00693206	0.422613	0.407874	0.0252886	0.0451072
P09411;P09041	P09411	Phosphoglycerate kinase 1	Pgk1	-0.342324	0.175478	0.0303687	0.0129819	0.0144115	0.00737617	0.0172333	0.0124619	0.00920989	0.175234	0.0155489	0.00592958	0.0213861	0.0118551	0.0387795	0.0364658	0.0160941	0.0364764	0.00538259	0.0278081	0.0358191	0.0135949	0.0180368	0.017577	0.025156	0.0163877	0.478509	0.262217	0.00317431	0.023281	0.00833765	0.335919	0.72954
Q64435	Q64435	UDP-glucuronosyltransferase 1-6	Ugt1a6	-0.344662	0.367822	1.55719	0.509592	2.04133	0.0177804	3.68896	2.37891	2.6957	1.9364	0.889472	1.26999	0.0328765	1.35925	0.617103	2.58792	1.409	1.59623	0.865264	0.518217	1.32875	1.956	1.30613	0.215297	0.522444	0.351578	0.0125975	0.00707406	1.14104	0.450382	0.738882	0.0250112	0.249937
O55028	O55028	[3-methyl-2-oxobutanoate dehydrogenase [lipoamide]] kinase, mitochondrial	Bckdk	-0.346205	0.172716	0.0131506	0.0256298	0.0220049	0.00637038	0.19811	0.00713525	0.0961743	0.0108345	0.00418051	0.0189411	0.0196823	0.0248157	0.00423637	0.0166076	0.0250089	0.0579644	0.00703892	0.00656856	0.0534156	0.0186794	0.0238607	0.0419887	0.0379733	0.0112686	0.0083898	0.00830502	0.0124154	0.00788889	0.0171059	0.0211163	0.0424749
Q9CQ62	Q9CQ62	2,4-dienoyl-CoA reductase, mitochondrial	Decr1	-0.348809	0.35816	5.00674	8.3432	31.5282	34.7873	52.1106	15.8896	28.6764	15.333	10.2932	13.25	7.62068	10.3579	7.74523	26.7688	35.4958	19.6729	7.25609	6.22488	10.9174	12.7184	16.0037	15.3877	1.43264	8.21013	3.06028	3.46416	20.1354	7.72581	6.9577	2.54622	4.58103
P62137	P62137	Serine/threonine-protein phosphatase PP1-alpha catalytic subunit	Ppp1ca	-0.350227	0.389069	2.45694	2.04028	1.17895	0.337759	3.51425	5.32446	5.21082	5.54645	0.715469	3.97901	0.321654	1.36762	1.02248	1.48913	2.11117	3.53073	3.24986	2.49812	0.993452	1.00415	0.414939	1.73025	2.53398	2.3595	0.116213	0.171272	0.456325	1.86952	2.07262	0.266495	4.04293
Q9EPC1;Q9ES46	Q9EPC1	Alpha-parvin	Parva	-0.356814	0.162192	0.00594473	0.0177127	0.0417149	0.0236415	0.767756	0.454626	0.00667048	0.420356	0.0110233	0.285611	0.0102179	0.00849744	0.0169898	0.0127906	0.248934	0.0155633	0.0224171	0.109889	0.0146086	0.020009	0.0203933	0.147237	0.490603	0.265812	0.291743	0.020892	0.102915	0.19114	0.00964893	0.0257556	0.44943
Q8K4G5	Q8K4G5	Actin-binding LIM protein 1	Ablim1	-0.357514	0.184546	0.0141742	0.0238587	0.00586011	0.010471	0.00796226	0.143909	0.0119512	0.00915629	0.00403281	0.0190581	0.0169137	0.0143877	0.0231628	0.0149323	0.0211193	0.0119682	0.0220409	0.0145209	0.029753	0.00707394	0.0135232	0.0204498	0.0334063	0.0125757	0.017631	0.0149572	0.0111596	0.0185038	0.0102348	0.0128751	0.0320676
Q2PZL6	Q2PZL6	Protocadherin Fat 4	Fat4	-0.359211	0.225061	0.134368	0.0210037	0.00957328	0.00762119	0.0262458	0.00892468	0.00259871	0.0533006	0.0126233	0.00874892	0.0149771	0.0248077	0.0331752	0.0188655	0.00958287	0.00932893	0.0412542	0.0177393	0.00643163	0.0202994	0.0222421	0.0183527	0.0547579	0.0172809	0.0207326	0.0150162	0.00676068	0.0204631	0.0173456	0.0142384	0.0494816
Q9CYS6	Q9CYS6	Uncharacterized protein C2orf72 homolog		-0.361435	0.118899	0.00900852	0.0143526	0.0209967	0.00531731	0.0138672	0.301847	0.00500628	0.0286889	0.0065606	0.019449	0.0194687	0.00875354	0.00482245	0.0151919	0.0130924	0.00929669	0.02155	0.0130054	0.0162874	0.0363159	0.0981327	0.0177405	0.0343932	0.0267412	0.0290026	0.0103658	0.0163857	0.0349701	0.0384772	0.0164323	0.0337806
O35737	O35737	Heterogeneous nuclear ribonucleoprotein H;Heterogeneous nuclear ribonucleoprotein H, N-terminally processed	Hnrnph1	-0.363116	0.401366	15.443	17.5291	20.0585	4.38466	34.7032	76.807	71.9786	62.1195	31.3163	28.2458	6.22073	26.6398	26.4613	27.4717	35.0908	36.9689	61.8723	28.6632	16.858	12.9398	18.1374	23.3533	2.88384	13.3214	19.4192	22.8637	9.11532	49.9952	38.2286	40.2049	37.5839
Q61211	Q61211	Eukaryotic translation initiation factor 2D	Eif2d	-0.368001	0.189756	0.007965	0.0193249	0.0201055	0.00489099	0.179356	0.0128171	0.0135829	0.0453654	0.00984013	0.0124876	0.0257506	0.00790356	0.029187	0.0104252	0.0102361	0.0222476	0.017505	0.0456413	0.0440379	0.0274422	0.0131625	0.0119789	0.034868	0.0172246	0.0117426	0.0320824	0.0110128	0.0130807	0.0141972	0.0280076	0.026582
Q3U2P1	Q3U2P1	Protein transport protein Sec24A	Sec24a	-0.36839	0.211422	0.162422	0.149883	0.00532798	0.00639193	0.340581	0.608069	0.239645	0.539057	0.132597	0.214676	0.0134404	0.0174168	0.0103711	0.0141367	0.490963	0.0699873	0.594704	0.118281	0.0610519	0.0401364	0.0211546	0.0241412	0.0172193	0.147491	0.0445232	0.0714949	0.0137479	0.149806	0.158282	0.0198543	0.266473
Q9CW42	Q9CW42	Mitochondrial amidoxime-reducing component 1	42430	-0.370243	0.362514	2.47193	3.02661	1.66159	0.502835	3.55335	2.88435	5.86378	3.40287	0.17357	2.25631	0.0164497	0.671138	0.288111	2.52858	3.49985	2.59536	0.639826	0.229991	1.36581	1.08532	1.74822	1.09002	1.66326	1.08007	0.00791243	0.0125904	1.09832	0.264048	0.961444	0.0305964	0.554201
P84078;P61205;Q8BSL7;P84084;P61750	P84078;P61205;Q8BSL7	ADP-ribosylation factor 1;ADP-ribosylation factor 3;ADP-ribosylation factor 2	Arf1;Arf3;Arf2	-0.373353	0.214809	0.00861911	0.24365	0.0222915	0.00480117	0.0768822	0.267634	0.365769	0.25458	0.0210874	0.169844	0.0136469	0.151726	0.0128065	0.125809	0.0122501	0.0340453	0.336097	0.0166551	0.022522	0.0142344	0.0229791	0.0299276	0.413284	0.026059	0.0203483	0.238719	0.0056476	0.214677	0.0293872	0.00760421	1.50095
F8VPU2	F8VPU2	FERM, RhoGEF and pleckstrin domain-containing protein 1	Farp1	-0.378481	0.233284	0.0135389	0.00564256	0.0121104	0.0132568	0.011906	0.143189	0.0488399	0.224936	0.0219692	0.0727327	0.0176065	0.0325574	0.0162582	0.032235	0.0650719	0.0319197	0.0267985	0.0280168	0.0643326	0.0259812	0.0236856	0.0363644	0.0647017	0.0139182	0.0213964	0.0212912	0.0188042	0.0265245	0.0125919	0.0154557	0.0242519
Q91X72	Q91X72	Hemopexin	Hpx	-0.380642	0.230906	0.0200552	0.0149229	0.0109126	0.0135357	0.0144447	0.0283776	0.162753	0.0248523	0.0270337	0.0217286	0.0372743	0.0090639	0.00947045	0.0150956	0.0107198	0.0190312	0.0157038	0.0150028	0.0243356	0.0425037	0.0200937	0.0139085	0.0495964	0.0303565	0.0179456	0.00951414	0.0170394	0.0170194	0.0264817	0.015206	0.0437586
Q6AW69	Q6AW69	Cingulin-like protein 1	Cgnl1	-0.387948	0.250262	0.011339	0.0176972	0.0171433	0.0203795	0.00625896	0.17091	0.0114414	0.103376	0.0372506	0.052762	0.0203075	0.00693843	0.0129001	0.0140887	0.0304306	0.0127657	0.0409371	0.015831	0.0227998	0.0433447	0.0549691	0.038219	0.0296285	0.0130033	0.0122801	0.0357979	0.00928117	0.0137887	0.0199645	0.0169628	0.024078
Q69ZQ2	Q69ZQ2	Pre-mRNA-splicing factor ISY1 homolog	Isy1	-0.388693	0.381958	0.0175916	0.0354509	0.0238896	0.00436886	0.0131772	0.095071	0.0157071	0.0249736	0.0373519	0.0310591	0.0186034	0.0099633	0.0147907	0.0111768	0.0206582	0.0197567	0.00628909	0.0111359	0.0130368	0.0209794	0.0369901	0.0167391	0.0383599	0.025915	0.0199614	0.00924036	0.0152373	0.316898	0.0120281	0.011044	0.0178388
Q62189	Q62189	U1 small nuclear ribonucleoprotein A	Snrpa	-0.391561	0.287399	2.659	2.75259	3.59403	5.71355	6.00081	34.6558	27.7553	20.9251	10.2713	6.56328	0.724517	6.46836	6.41763	7.5658	17.8787	7.20999	18.4267	16.7094	3.54627	0.777714	0.558964	8.87439	1.30619	3.90276	8.18872	8.85376	7.03526	20.6925	15.4141	11.3279	1.69199
P99024	P99024	Tubulin beta-5 chain	Tubb5	-0.398382	0.385629	4.0222	4.97586	0.749749	0.172201	0.880936	2.13297	4.11768	2.15192	1.7082	1.67643	0.0232368	0.64313	0.532901	0.00892653	0.815883	1.8592	1.28777	1.67629	1.19311	0.990038	0.840764	2.39062	1.95038	2.25815	0.954298	0.96642	0.301443	1.35005	1.76873	1.46963	2.03375
P14246	P14246	Solute carrier family 2, facilitated glucose transporter member 2	Slc2a2	-0.402327	0.194836	0.0456825	0.0300697	0.100012	0.0136873	0.145369	0.00276092	0.0206993	0.934896	0.618007	0.590644	0.0070052	0.01577	0.0627748	0.0960706	0.449233	0.104443	0.309716	0.0593345	0.20788	0.0323495	0.00928974	0.0280872	0.031054	0.329063	0.06941	0.621401	0.0103516	0.0168473	0.0269056	0.0642527	0.418396
P01901;P04223;P14428;P14426;P03991;P01902	P01901;P04223	H-2 class I histocompatibility antigen, K-B alpha chain;H-2 class I histocompatibility antigen, K-K alpha chain	H2-K1	-0.40494	0.172442	0.0196097	0.0189804	0.505225	0.00203118	0.61199	0.113778	0.0127022	0.00524679	0.315048	0.0730147	0.0120125	0.0562619	0.0139097	0.518328	0.262842	0.0179879	0.00737221	0.0135732	0.0146227	0.013456	0.20899	0.00882348	0.0318215	0.0268282	0.00902864	0.00888427	0.165526	0.0287518	0.0691945	0.013265	0.0296409
O35488	O35488	Very long-chain acyl-CoA synthetase	Slc27a2	-0.405008	0.769077	23.3551	20.1071	24.8797	9.94874	49.9369	24.1575	33.4188	22.058	29.3457	32.62	6.29025	15.0217	13.256	26.2142	34.8292	23.1353	11.9633	11.6686	17.6218	14.4821	16.4539	13.4995	13.346	11.3078	2.79438	2.23068	20.8314	11.5355	10.4835	2.6336	5.35355
P28665;P28666	P28665	Murinoglobulin-1	Mug1	-0.4052	0.46149	0.0142843	0.033885	0.0158179	0.00818362	0.0409246	0.0240558	0.091098	0.0227759	0.041036	0.0105675	0.0515113	0.0168524	0.0160332	0.0218677	0.0224207	0.0165114	0.0196033	0.0140141	0.0442343	0.0218214	0.00795946	0.0101835	0.0290535	0.0396235	0.0295593	0.0179901	0.00564947	0.0540115	0.0097723	0.00832692	0.0347788
P21619	P21619	Lamin-B2	Lmnb2	-0.406599	0.182459	0.0148513	0.0244569	0.344732	0.015825	0.0882612	0.276969	0.0729	0.505697	0.00874214	0.12191	0.0171403	0.0136908	0.0154199	0.025357	0.0128812	0.0127262	0.491948	0.0594703	0.0161637	0.0199042	0.0306085	0.258864	0.0149978	0.0277339	0.020156	0.0179493	0.0714551	0.481747	0.335244	0.0233078	0.970189
Q9WVK4	Q9WVK4	EH domain-containing protein 1	Ehd1	-0.407517	0.191574	0.0139464	0.029532	0.013744	0.00607903	0.0139816	0.00917691	0.0279892	0.232263	0.00374334	0.0566274	0.029717	0.00980311	0.0155036	0.0261425	0.0140021	0.0241285	0.0401383	0.00777652	0.0321744	0.0304508	0.0427938	0.0341444	0.0271422	0.0158991	0.0203964	0.0386589	0.00291999	0.00482149	0.015238	0.0178699	0.0307356
Q8CI33	Q8CI33	CWF19-like protein 1	Cwf19l1	-0.407863	0.289047	0.00829865	0.0184179	0.0149012	0.0171359	0.0152224	0.108062	0.116667	0.0152719	0.0238106	0.0273788	0.0161552	0.0153465	0.0129353	0.00793985	0.0316825	0.0210092	0.00681834	0.0579429	0.0250938	0.0261238	0.0365592	0.0128844	0.0131111	0.0220715	0.0206634	0.00820584	0.00515238	0.079629	0.0230062	0.0188238	0.00914253
CON__Q3TTY5;Q3TTY5	CON__Q3TTY5;Q3TTY5	Keratin, type II cytoskeletal 2 epidermal	Krt2	-0.408968	0.104274	0.0235038	0.0130642	0.0246552	0.0415743	0.00506159	0.76963	0.0172221	0.0119756	0.0092758	0.0212666	0.0147518	0.0184334	0.0148187	0.0624625	0.020389	0.0181738	0.0194809	0.0112599	0.02336	0.0287429	0.0453187	0.0125635	0.33545	0.0506792	0.0255908	0.0109522	0.00844089	0.0145624	0.0265378	0.0338887	0.0146689
Q8R0W0	Q8R0W0	Epiplakin	Eppk1	-0.410241	0.325582	0.128574	0.0958709	0.0100023	0.0155992	0.0396879	0.0453799	0.0758275	0.0246001	0.0115154	0.0128284	0.0152137	0.0125981	0.00868827	0.0205723	0.0210554	0.0115667	0.033672	0.0136867	0.0456387	0.0132296	0.0168322	0.0163176	0.0480641	0.075428	0.0355008	0.0203581	0.00189051	0.0259626	0.0107536	0.00853861	0.0373923
Q8VCM7	Q8VCM7	Fibrinogen gamma chain	Fgg	-0.413565	0.279758	0.511069	0.848954	14.0548	9.16598	21.5365	18.1691	80.0485	22.5866	8.58611	18.8208	3.80024	8.38271	10.9664	18.7366	14.7861	17.3731	7.6221	7.95567	20.2138	12.4546	22.8109	10.9259	2.89714	2.37988	5.80458	4.47306	11.3632	7.94892	3.6207	3.68872	4.11492
Q91W64	Q91W64	Cytochrome P450 2C70	Cyp2c70	-0.41484	0.34233	0.00731639	0.00447386	0.0486851	0.0118136	0.0909225	0.0396785	0.107725	0.0312438	0.0160363	0.0160686	0.0113051	0.0193656	0.0177351	0.0147376	0.0150711	0.0298717	0.00730926	0.0205025	0.0142603	0.0443239	0.0120017	0.0208591	0.0322832	0.0568583	0.0160498	0.0235377	0.037961	0.011635	0.0314169	0.0140723	0.0420162
B2RVL6	B2RVL6	Zinc finger CCHC domain-containing protein 24	Zcchc24	-0.415206	0.246843	0.0114822	0.0218702	0.0229517	0.00530191	0.0051553	0.17147	0.0133925	0.105249	0.0113387	0.0335186	0.0184935	0.0109061	0.0350819	0.00962609	0.0119267	0.0618698	0.016726	0.0254604	0.0287635	0.00677126	0.0427891	0.0327302	0.0139726	0.0451952	0.0211489	0.00898702	0.00691403	0.0198732	0.0215987	0.00726477	0.0370703
P62313	P62313	U6 snRNA-associated Sm-like protein LSm6	Lsm6	-0.419926	0.101267	0.00466559	0.0264585	0.347205	0.0129808	0.00623925	1.82093	0.011705	0.0189719	0.0112004	0.0147232	0.0256703	0.00785561	0.0213148	0.327575	0.0141574	0.0251975	0.0448436	0.0490064	0.0186143	0.00929877	0.0201528	0.910822	0.0371697	0.0167624	0.037565	0.0150307	0.010769	1.22694	0.0168606	0.0115086	0.070459
Q8K1M6	Q8K1M6	Dynamin-1-like protein	Dnm1l	-0.422834	0.367394	0.00916839	0.0275904	0.00888224	0.0069135	0.0542284	0.00974248	0.10939	0.0352786	0.0251776	0.0183883	0.0105959	0.0311143	0.0172382	0.0177818	0.00951105	0.0205685	0.0190552	0.0151829	0.0197741	0.045282	0.0174687	0.0208761	0.0183182	0.0257524	0.0236952	0.0141574	0.0102273	0.016964	0.0122959	0.0295341	0.0217474
Q61792	Q61792	LIM and SH3 domain protein 1	Lasp1	-0.424514	0.413996	0.211394	0.46433	0.00896789	0.00899443	0.825628	1.48058	1.1851	0.246655	1.19887	0.94333	0.0222415	0.490472	0.664374	0.545382	0.997142	0.424843	0.28067	0.22316	0.0290956	0.58775	0.453213	0.0346819	0.782283	0.528439	0.385676	0.169039	0.0132872	0.427027	0.0338111	0.0547827	0.624597
O35381;Q64G17	O35381;Q64G17	Acidic leucine-rich nuclear phosphoprotein 32 family member A;Putative acidic leucine-rich nuclear phosphoprotein 32 family member C	Anp32a;Anp32c	-0.426715	0.135978	0.0303064	0.411477	0.0282896	0.0030268	0.0215137	0.0178453	0.00448039	0.0107055	0.0140878	0.0110012	0.0105625	0.0242448	0.0307417	0.048616	0.0202743	0.011863	0.0304923	0.020058	0.152468	0.0257244	0.0250953	0.0190515	0.0143377	0.0212279	0.0365821	0.00857045	0.0226225	0.0156269	0.0132771	0.00826213	0.0324022
Q9Z2C5	Q9Z2C5	Myotubularin	Mtm1	-0.429058	0.604255	0.0613059	0.038452	0.0200734	0.0168005	0.0171666	0.0286366	0.0160652	0.0307721	0.0145675	0.0060038	0.0212023	0.0123508	0.00665014	0.00389089	0.0122397	0.0171181	0.0163549	0.0143104	0.0177127	0.0243918	0.0148594	0.0122034	0.0271165	0.0220901	0.0143564	0.0358236	0.00371743	0.0196183	0.00924698	0.00867706	0.0344625
Q921F4	Q921F4	Heterogeneous nuclear ribonucleoprotein L-like	Hnrnpll	-0.42956	0.262163	0.189146	0.197754	0.881221	0.00764027	5.64656	6.0775	4.86452	8.82235	0.367115	1.62933	0.151195	1.20692	0.244273	2.54006	3.6027	4.89885	1.90152	1.19504	0.646667	0.383406	0.0322305	1.30208	1.21862	1.30598	0.0111102	0.110202	0.160199	1.80102	1.47736	0.606751	2.02412
P07759	P07759	Serine protease inhibitor A3K	Serpina3k	-0.433488	0.222143	0.0088157	0.0194911	0.025911	0.142449	0.00751584	0.0121073	0.183921	0.0113319	0.00984323	0.0267068	0.0118925	0.0209566	0.0135237	0.0120752	0.016931	0.0574339	0.0117345	0.00952746	0.0176583	0.0221899	0.028548	0.022426	0.0951596	0.0161239	0.0159106	0.0217376	0.00744033	0.0169709	0.0132401	0.0118154	0.00795243
P57716	P57716	Nicastrin	Ncstn	-0.435657	0.497763	0.00886153	0.0138413	0.0307871	0.0150337	0.012909	0.0168028	0.0119049	0.067567	0.0274443	0.0140891	0.0382048	0.0594856	0.00931014	0.00766418	0.0215984	0.0334527	0.0123506	0.013638	0.0118977	0.00668812	0.030294	0.0285893	0.0125188	0.0254078	0.0339828	1.12217	0.00948887	0.0379814	0.0177182	0.0309651	0.0450402
O54734	O54734	Dolichyl-diphosphooligosaccharide--protein glycosyltransferase 48 kDa subunit	Ddost	-0.443323	0.569874	3.25766	4.12386	13.8565	3.51825	22.3432	19.2033	14.5783	21.6187	8.75444	12.4392	3.51066	8.38588	5.82812	13.9044	14.892	15.4108	1.87127	2.14605	7.94355	10.1199	8.67499	3.52527	4.23565	5.27974	1.05858	1.44695	15.5138	2.67828	2.79444	0.647578	0.853059
O70378	O70378	ER membrane protein complex subunit 8	Emc8	-0.446185	0.226833	0.50639	0.583951	0.690698	0.465573	2.79967	0.0122874	0.900967	0.442719	0.0228394	0.00752741	0.0200228	0.326807	0.0171067	0.695911	0.724682	1.24279	0.0110352	0.0189579	0.736437	0.672936	0.0242392	0.0172427	0.0344183	0.0424218	0.024412	0.010522	0.521649	0.0236015	0.0158096	0.00566797	0.0407126
P62267	P62267	40S ribosomal protein S23	Rps23	-0.447049	0.553327	6.44559	20.1815	11.1022	11.0765	28.1338	16.0434	12.6896	11.6949	3.76562	11.0077	5.41965	5.34187	4.51635	18.0821	15.7777	11.2803	2.46775	2.19694	16.2206	8.58869	6.01513	7.44496	0.377088	3.05003	0.0139702	0.133874	23.6562	1.89462	1.47239	0.0227223	1.85266
Q9WV02	Q9WV02	RNA-binding motif protein, X chromosome;RNA-binding motif protein, X chromosome, N-terminally processed	Rbmx	-0.448529	0.28149	0.0139143	0.0333539	0.327713	0.00569841	0.548125	0.515061	0.00879196	0.0226261	0.0222486	0.957151	0.263002	0.615596	0.660762	0.0238895	0.463788	0.833497	0.0438034	0.0270157	0.605149	0.345531	0.00898652	0.0717528	0.024585	0.0285208	0.0351255	0.0321659	0.00396891	0.0247522	0.0198934	0.0108235	0.368345
Q80UM7	Q80UM7	Mannosyl-oligosaccharide glucosidase	Mogs	-0.448848	0.3698	1.01381	1.45072	4.8671	1.20243	11.3856	3.27931	2.68228	2.94825	2.83931	2.65212	0.716806	1.07079	0.9187	3.60297	5.35333	3.04212	1.13119	1.40312	1.36574	1.12001	0.763129	1.23862	2.13544	1.79809	1.18553	0.96642	4.3991	1.5993	0.718754	0.582686	0.182448
Q91XE8	Q91XE8	Transmembrane protein 205	Tmem205	-0.450394	0.576038	2.83348	4.0449	4.86663	5.08186	9.95081	4.56569	7.46419	9.42662	0.0136334	5.28428	2.5184	6.58387	6.23598	6.6119	8.92309	5.39025	0.0232034	0.0163621	5.52931	6.71718	6.41329	2.95585	0.0408049	0.0268208	0.0203368	0.0086428	10.6935	0.00842334	0.0159828	0.00986991	0.108791
Q9D7E4	Q9D7E4	UPF0449 protein C19orf25 homolog		-0.452189	0.250205	0.0409463	0.0214794	0.0110132	0.199785	0.0129926	0.0147613	0.0199606	0.0155	0.0306011	0.0134301	0.0117071	0.0150262	0.0590248	0.00824408	0.0121474	0.032385	0.0209548	0.0162305	0.0275447	0.0133113	0.00961015	0.0278669	0.0734798	0.0465785	0.026425	0.0123343	0.00727409	0.0358558	0.0109227	0.0145064	0.0140337
Q8JZQ2;Q920A7;Q8C8R3	Q8JZQ2	AFG3-like protein 2	Afg3l2	-0.457232	0.352642	0.0201899	0.0278485	0.0423321	0.0176884	0.181809	0.101471	0.120029	0.144229	0.0170069	0.00944164	0.0046403	0.00730038	0.0222494	0.0607646	0.0746625	0.0612642	0.0209196	0.0206257	0.0138089	0.0625689	0.0390765	0.0200026	0.0493331	0.0184068	0.0541835	0.011905	0.0551576	0.0254482	0.0294582	0.0155803	0.044364
CON__P15636	CON__P15636			-0.459933	0.817268	988.942	1297.85	973.654	903.629	273.313	591.097	542.638	312.709	1202.65	522.65	419.766	624.003	836.431	710.799	849.523	400.01	940.466	875.653	337.111	131.575	265.854	915.602	181.249	229.721	1863.55	876.849	640.518	949.032	885.829	1285	852.985
Q8BHN1	Q8BHN1	Gamma-taxilin	Txlng	-0.461085	0.225757	0.0121654	0.0175283	0.024388	0.00802018	0.167513	0.0099759	0.00846493	0.0135429	0.0231766	0.0316601	0.00897138	0.00865548	0.00696238	0.0325121	0.0124748	0.012005	0.00921893	0.0100063	0.024712	0.0242419	0.0314468	0.00762766	0.0218846	0.0234907	0.0251622	0.0104946	0.0471707	0.0108219	0.0193241	0.151965	0.0194491
Q99JY0	Q99JY0	Trifunctional enzyme subunit beta, mitochondrial;3-ketoacyl-CoA thiolase	Hadhb	-0.461819	0.624379	16.1278	22.5906	6.17949	6.68136	14.5349	14.2759	14.1833	10.0164	5.48803	19.5003	1.52627	2.35893	1.41051	13.4157	9.03083	6.83219	13.1242	7.44956	3.46869	9.01144	2.08637	7.01892	4.43371	6.99042	3.09676	2.49094	9.60638	9.42151	8.63933	5.08657	12.3848
Q91W43	Q91W43	Glycine dehydrogenase (decarboxylating), mitochondrial	Gldc	-0.470369	0.350741	0.686838	0.842003	2.0123	0.728983	8.11408	3.66045	2.99478	3.92155	0.365639	4.10266	0.180031	0.516734	0.0645089	2.2498	3.75502	3.65159	1.15395	1.22621	1.37964	0.912729	0.176607	1.16663	0.685551	0.859274	0.0276208	0.438696	1.71277	1.6422	1.39358	0.0318905	0.677203
Q8BKT7	Q8BKT7	THO complex subunit 5 homolog	Thoc5	-0.475714	0.229669	0.0342401	0.0153058	0.0130549	0.012661	0.0196816	0.164058	0.0919777	0.20899	0.0156626	0.00932939	0.00325654	0.0181669	0.0140757	0.0215387	0.024567	0.0142667	0.0143294	0.0146285	0.0168513	0.0155076	0.0194911	0.023178	0.18769	0.0254887	0.0164836	0.0307705	0.00959185	0.0129494	0.0332921	0.0103046	0.630887
Q91ZJ5	Q91ZJ5	UTP--glucose-1-phosphate uridylyltransferase	Ugp2	-0.47631	0.185368	0.0176357	0.0131615	0.0126078	0.00722619	0.0231352	0.381647	0.353391	0.695057	0.00964067	0.00551137	0.0284456	0.0204154	0.0157182	0.0226246	0.0213427	0.00433789	0.0259213	0.0200126	0.016002	0.016009	0.0148446	0.132767	0.321268	0.368055	0.043831	0.0136927	0.00712811	0.0130116	0.0409224	0.0151971	0.190293
Q9QXF8	Q9QXF8	Glycine N-methyltransferase	Gnmt	-0.477916	0.179564	0.0180471	0.0103866	0.0133902	0.0225778	0.18746	0.429695	1.23614	1.38617	0.0214176	0.0259323	0.011951	0.014945	0.0154853	0.185075	0.0396044	0.00978906	0.0326506	0.0196747	0.00778186	0.008967	0.279163	0.584935	0.0315137	0.86263	0.00760223	0.00439378	0.00913209	0.025291	0.0122691	0.0190761	0.501766
P63082	P63082	V-type proton ATPase 16 kDa proteolipid subunit	Atp6v0c	-0.478592	0.217788	0.00615775	0.0196628	0.0208955	0.0122605	0.0391865	0.00833164	0.218464	0.0112952	0.0202486	0.0131836	0.0141737	0.00717386	0.0400368	0.0102767	0.00912585	0.0369533	0.0255022	0.0143249	0.0172085	0.0216885	0.0165509	0.0124523	0.0723378	0.0253531	2.19722	0.0140612	0.01893	0.00864744	0.0115104	0.0111227	0.0469908
P68368	P68368	Tubulin alpha-4A chain	Tuba4a	-0.483107	0.506975	22.3518	17.5638	3.73364	0.652758	5.6105	10.584	11.6448	11.1862	6.83327	4.78414	1.10741	2.48116	2.61149	3.6152	2.09481	8.10816	6.44687	5.20511	5.2009	1.86689	2.98707	7.81261	7.74482	10.1475	8.52279	7.86976	0.537785	6.87366	8.48565	5.69799	15.2591
O70456	O70456	14-3-3 protein sigma	Sfn	-0.488048	0.164422	0.0119387	0.00519675	0.0117317	0.0167236	0.0116789	0.00837839	0.33462	0.0170657	0.247337	0.0264274	0.0121288	0.0130397	0.0123227	0.0111869	0.00564389	0.00793596	0.283941	0.010971	0.0167734	0.017377	0.0154247	0.0190188	0.0289526	0.0223311	0.305078	0.0101718	0.00834416	0.028265	0.0350502	0.0123683	0.0363832
Q9QZS3	Q9QZS3	Protein numb homolog	Numb	-0.488544	0.29884	0.0180538	0.024068	0.0205303	0.00711559	0.00911864	0.0898523	0.00479168	0.00805765	0.0117018	0.133803	0.0105725	0.0196538	0.00951339	0.0173485	0.0138608	0.0238451	0.0166058	0.0318051	0.00972845	0.0202588	0.0270596	0.0193676	0.0321988	0.00915484	0.0186166	0.0264055	0.00665092	0.00965699	0.010328	0.0164864	0.025071
Q07076	Q07076	Annexin A7	Anxa7	-0.490135	0.541945	1.83087	1.7626	2.54702	0.0150614	5.60543	9.31637	3.92819	10.2188	6.58565	5.967	1.08629	2.38872	0.672928	2.26214	2.61264	3.45945	4.88339	4.6205	0.369405	2.90444	2.23482	2.91857	3.23128	1.78434	5.51809	5.61764	0.76966	5.33694	4.29077	3.43196	1.21027
O55125	O55125	Protein NipSnap homolog 1	Nipsnap1	-0.491716	0.524033	17.4432	16.3291	3.10405	1.06531	6.50005	10.3668	8.47597	13.014	3.59497	5.25608	1.16887	1.41645	0.900314	5.61121	5.35333	8.38487	5.16693	2.40406	3.06987	2.00535	3.83695	6.09215	4.72657	6.68639	1.27939	1.22661	0.731945	6.44677	3.02645	5.33764	3.40973
E9PV24;CON__P02672	E9PV24	Fibrinogen alpha chain;Fibrinopeptide A;Fibrinogen alpha chain	Fga	-0.492464	0.358006	0.627755	0.84054	3.01569	4.84386	5.17449	6.47424	24.2732	5.60569	5.64178	7.0514	0.621044	1.70009	2.38464	4.49545	3.78242	2.82613	5.28348	3.22459	5.39417	3.15349	5.7895	5.16287	0.0764499	1.8634	2.52679	1.43986	4.19726	4.7222	3.6209	1.5749	2.49421
Q8BKX1	Q8BKX1	Brain-specific angiogenesis inhibitor 1-associated protein 2	Baiap2	-0.498439	0.285871	0.00955237	0.0134837	0.00764062	0.00846317	0.0427961	0.131679	0.0820407	0.132609	0.00800852	0.013972	0.0210549	0.0137005	0.0121614	0.0129785	0.0202797	0.00945853	0.0177993	0.0166406	0.0233339	0.00730745	0.00939147	0.0110127	0.126964	0.0426181	0.0211205	0.0239224	0.0212408	0.0149879	0.0213651	0.0201225	0.04594
P62259	P62259	14-3-3 protein epsilon	Ywhae	-0.502898	0.342479	2.58155	1.94967	0.711224	0.153178	1.08729	7.82589	5.73826	4.06043	0.709309	0.919941	0.0102159	0.0260767	0.0496808	1.32052	1.06675	1.47129	2.03048	1.39433	0.616374	0.512397	1.00323	1.34472	2.86146	1.79771	1.12575	1.40107	0.272642	2.46882	0.69883	1.85126	3.61146
O09061	O09061	Proteasome subunit beta type-1	Psmb1	-0.503066	0.295827	0.0110233	0.199699	0.0206475	0.00791372	0.0403507	0.0242433	0.0854794	0.117525	0.00664708	0.00685685	0.00544827	0.0199422	0.0106693	0.0364901	0.0160743	0.0185154	0.0808247	0.00805792	0.0219198	0.0186522	0.0145173	0.0602251	0.0209992	0.0359501	0.045624	0.0140533	0.0156151	0.0533495	0.0326526	0.022327	0.354757
Q6P1F6;Q925E7;Q6ZWR4	Q6P1F6;Q925E7;Q6ZWR4	Serine/threonine-protein phosphatase 2A 55 kDa regulatory subunit B alpha isoform;Serine/threonine-protein phosphatase 2A 55 kDa regulatory subunit B delta isoform;Serine/threonine-protein phosphatase 2A 55 kDa regulatory subunit B beta isoform	Ppp2r2a;Ppp2r2d;Ppp2r2b	-0.505423	0.300616	0.0240205	0.442751	0.0533511	0.00595574	0.0725094	0.0861014	0.121552	0.106851	0.062679	0.0602524	0.00887895	0.0275766	0.0128845	0.0311005	0.067829	0.0705446	0.0761238	0.0537197	0.0207156	0.0152891	0.0163719	0.076479	0.140113	0.0786733	0.067581	0.0685376	0.00894594	0.0482516	0.00713374	0.0690586	0.219366
Q62186	Q62186	Translocon-associated protein subunit delta	Ssr4	-0.506932	0.413913	10.7169	10.5828	21.2348	13.498	44.8911	37.7157	31.679	10.6227	4.34715	13.2398	2.61203	4.80035	2.89716	18.5325	42.5197	16.587	0.0123793	2.12627	9.68741	12.9093	12.7161	0.869865	6.80516	1.58734	1.35936	1.76902	52.4832	0.230962	4.1377	0.0170514	0.0103689
Q9D868	Q9D868	Peptidyl-prolyl cis-trans isomerase H	Ppih	-0.509368	0.181432	0.015964	0.0139859	0.0101499	0.14024	0.403482	0.00708677	0.379259	1.28079	0.00858001	0.0201402	0.0177858	0.0203185	0.0107981	0.00809988	0.481377	0.268382	0.00952284	0.0166342	0.0152299	0.404668	0.06093	0.0385201	0.0340141	0.046846	0.0143096	0.00607304	0.0077728	0.0160023	0.519087	0.025528	0.904781
P10126;P62631	P10126	Elongation factor 1-alpha 1	Eef1a1	-0.509958	0.948723	36.1644	66.0054	70.1919	61.8669	135.1	97.3636	120.099	101.763	66.2408	96.2651	13.237	31.1409	24.2351	58.9674	79.4776	80.142	51.2244	41.4145	36.8717	27.705	31.7084	72.7959	34.2798	31.8881	44.1383	26.4541	57.4775	53.0253	50.8833	30.9913	32.9425
P61982	P61982	14-3-3 protein gamma;14-3-3 protein gamma, N-terminally processed	Ywhag	-0.512113	0.374494	1.41036	1.55773	0.0124556	0.69592	0.985355	3.12628	1.5201	3.05708	0.310528	0.443025	0.0298592	0.0319012	0.013023	0.845962	0.78884	1.43578	0.952076	0.236816	0.15628	0.0345057	0.244546	0.10634	1.92936	1.09751	0.702689	0.297993	0.35281	0.621075	0.139093	0.521331	1.54776
P01878	P01878	Ig alpha chain C region		-0.512878	0.28477	13.4405	21.7357	5.52166	6.02932	1.90235	0.436063	1.50723	2.54183	4.01976	2.55588	1.01251	0.89729	0.439575	14.3149	5.7957	4.62124	3.04146	2.07486	2.05676	1.3151	0.0293204	0.523434	1.43005	1.58696	9.93053	3.54097	8.59189	1.79887	2.54107	2.53251	20.7699
Q61206	Q61206	Platelet-activating factor acetylhydrolase IB subunit beta	Pafah1b2	-0.513778	0.209587	0.0294356	0.266479	0.0147065	0.0232596	0.00820512	0.0232293	0.0300362	0.0132184	0.00647087	0.0155659	0.0214726	0.00792388	0.0117318	0.0193426	0.00741513	0.0147866	0.00590957	0.0153232	0.037623	0.0271332	0.049768	0.0453029	0.0261148	0.030847	0.0136772	0.0202313	0.00657813	0.0357466	0.0151414	0.0334926	0.820207
Q62167;P16381	Q62167;P16381	ATP-dependent RNA helicase DDX3X;Putative ATP-dependent RNA helicase Pl10	Ddx3x;D1Pas1	-0.519323	0.58238	1.45619	1.77346	3.15473	0.860775	12.0062	9.68318	8.82957	11.4021	3.7472	6.6206	1.30595	2.83069	2.89685	4.63737	5.51031	7.98763	2.80247	1.63955	4.99022	2.16899	2.1845	2.89497	2.94764	1.5352	0.707047	0.55609	2.68482	2.61538	1.56127	0.797969	1.06607
Q9Z321	Q9Z321	DNA topoisomerase 3-beta-1	Top3b	-0.519373	0.460313	0.0114874	0.0442604	0.0278865	0.00850836	0.112106	0.0229494	0.0115106	0.0220999	0.0187311	0.0166981	0.0404706	0.00542394	0.0196411	0.029278	0.011205	0.0171611	0.0110707	0.0111051	0.0177919	0.0136478	0.0212576	0.0195107	0.0221591	0.0393824	0.0123093	0.00565671	0.0197238	0.0151867	0.0185585	0.0102952	0.035706
Q8BG67	Q8BG67	Protein EFR3 homolog A	Efr3a	-0.521315	0.318347	0.0184981	0.0172154	0.0303004	0.00666776	0.00909428	0.141654	0.0096757	0.00954456	0.0315958	0.010612	0.0271889	0.0151949	0.00912871	0.0138298	0.0162846	0.0167539	0.0170684	0.026394	0.0192886	0.0120852	0.0145318	0.0290522	0.0153438	0.0176741	0.0127025	0.0306688	0.0187283	0.0527542	0.0257179	0.0223686	0.0246441
Q8BH73	Q8BH73	Glutaminyl-peptide cyclotransferase-like protein	Qpctl	-0.522457	0.266488	0.0113753	0.0168239	0.0118374	0.00693418	0.172416	0.0182775	0.0241042	0.0172991	0.00909915	0.0207154	0.011994	0.0286416	0.0145957	0.00737274	0.0135628	0.00995701	0.0462956	0.0155698	0.0226691	0.0146761	0.00736143	0.0392891	0.0239093	0.0138292	0.0343239	0.010155	0.0249597	0.0192248	0.0184972	0.016368	0.0212969
Q8VCR2	Q8VCR2	17-beta-hydroxysteroid dehydrogenase 13	Hsd17b13	-0.522682	0.858485	5.39792	6.67127	5.38467	1.91788	12.7065	10.3222	11.3927	9.43342	5.04506	11.6497	1.82063	4.40365	2.94881	4.83495	8.73708	6.98577	3.76078	8.55928	3.8108	4.71322	3.37811	5.3942	0.880165	1.42125	0.932057	1	4.1498	6.57204	4.27832	0.815399	0.240104
Q8BP67	Q8BP67	60S ribosomal protein L24	Rpl24	-0.529124	0.5561	31.2456	40.1758	42.3162	36.0329	96.0038	22.1165	14.8296	11.1938	14.6064	26.2832	12.0149	22.7518	21.9761	46.9017	40.3197	38.7334	6.64074	2.68805	30.4045	30.9279	22.7205	9.27219	0.0425193	0.937438	0.00829564	0.0189944	39.4154	2.43183	0.761662	0.00719388	0.0403557
P42567	P42567	Epidermal growth factor receptor substrate 15	Eps15	-0.530115	0.343169	0.0100158	0.0182068	0.024143	0.00969762	0.0085682	0.135999	0.0292876	0.0709257	0.0144401	0.00448758	0.0177272	0.01106	0.0155108	0.0152698	0.00499871	0.0108045	0.0176657	0.0215646	0.00621582	0.0101384	0.0366795	0.0366845	0.0302603	0.0265647	0.0320944	0.018573	0.0164418	0.0398775	0.037768	0.0100868	0.0366088
Q3U7R1	Q3U7R1	Extended synaptotagmin-1	Esyt1	-0.530163	0.332952	0.015136	0.0150454	0.0179508	0.0157561	0.00946838	0.167856	0.0630117	0.0899637	0.0143887	0.0203116	0.00753735	0.00687352	0.0118155	0.0162694	0.0158337	0.0272951	0.0291893	0.0330218	0.021326	0.00758168	0.012226	0.0442404	0.0307416	0.0289458	0.0208661	0.0295509	0.0126345	0.0160435	0.0294921	0.0318621	0.0492642
Q61545	Q61545	RNA-binding protein EWS	Ewsr1	-0.537178	0.434442	0.156291	0.219516	3.63275	0.881485	8.00666	20.5353	15.9746	16.7471	5.02841	8.86752	1.27462	5.99518	5.35637	4.0252	4.24163	13.3008	12.4076	7.97878	3.07274	0.0609981	0.48047	6.18906	0.0169859	2.26479	2.78029	0.803275	1.15926	15.8812	10.9785	4.70093	2.53279
Q9DBN5	Q9DBN5	Lon protease homolog 2, peroxisomal	Lonp2	-0.539845	0.210751	0.255571	0.0495214	0.101232	0.013312	0.980911	0.028948	0.103326	0.145839	0.0530201	0.0562494	0.014248	0.0138011	0.00901689	0.105907	0.271241	0.348485	0.0117798	0.0150738	0.0231973	0.00854727	0.0232849	0.199723	0.0250157	0.0299329	0.0156022	0.00509144	0.122445	0.144	0.0158275	0.025227	0.0105952
P58771	P58771	Tropomyosin alpha-1 chain	Tpm1	-0.540775	0.190088	0.025037	0.0174195	0.247909	0.436621	0.00450431	0.0122762	0.013478	0.0134195	0.0171326	0.0109012	0.0109306	0.0117182	0.0317297	0.261142	0.00437989	0.0542739	0.0059419	0.0142539	0.0464872	0.0249222	0.0140517	0.0078844	0.0435282	0.0193248	0.0136855	0.0157826	0.00538663	0.0226814	0.0332773	0.021395	0.0461083
O89086	O89086	RNA-binding protein 3	Rbm3	-0.540859	0.35223	0.418951	0.0183897	3.10424	11.7285	5.62853	5.38305	3.02848	4.34244	0.383655	0.0100531	1.70606	0.890416	0.008177	4.20987	6.04283	0.879767	0.84845	0.0171637	1.53458	1.45771	1.17628	0.766923	1.54035	2.84279	0.0424844	0.0121553	5.21733	0.432382	0.0220465	0.0422179	0.0148668
Q9CY57	Q9CY57	Chromatin target of PRMT1 protein	Chtop	-0.541992	0.286308	0.00951024	0.0123963	0.388424	1.77886	0.258483	6.13354	5.38501	7.79264	0.374397	2.55565	0.231828	1.50818	2.19909	0.274424	3.26151	0.950985	8.51939	1.12369	0.0352338	1.05525	0.552971	0.82538	0.014999	0.023532	0.021224	0.0108658	0.588426	7.46613	0.711342	0.005583	2.13805
P14115	P14115	60S ribosomal protein L27a	Rpl27a	-0.54551	0.589339	48.3606	63.3408	34.2189	36.299	118.957	56.4128	53.4954	57.8312	35.2965	106.014	5.16678	24.6156	1.54601	34.9827	100.194	75.8002	4.19793	9.84539	17.6366	51.7655	23.6438	30.7188	0.0314635	23.12	0.0179464	0.0159943	88.0126	3.87876	2.85067	0.00690779	0.0231544
Q921L3	Q921L3	Transmembrane and coiled-coil domain-containing protein 1	Tmco1	-0.546846	0.159619	0.0114119	0.831638	1.7501	0.0214146	3.97464	0.00652839	0.0121458	0.00951425	0.00694042	0.0122526	0.0085769	0.0144752	0.0264736	0.010513	2.46339	0.00917787	0.059919	0.0332755	0.0178801	0.0289766	0.0227046	0.554501	0.0870829	0.585205	0.0426728	0.0173696	1.79961	0.038949	0.0139533	0.0274293	0.051708
Q60902	Q60902	Epidermal growth factor receptor substrate 15-like 1	Eps15l1	-0.548249	0.382448	0.0148303	0.0191957	0.0304947	0.0095528	0.00507477	0.148847	0.00976292	0.0782977	0.0143018	0.0597162	0.0329826	0.0134823	0.0117758	0.0191704	0.0138195	0.00615608	0.0067248	0.0192839	0.037763	0.012043	0.0173276	0.0628338	0.0343809	0.029911	0.0156921	0.0197311	0.0110768	0.0207501	0.00713502	0.00810253	0.0139142
P21981	P21981	Protein-glutamine gamma-glutamyltransferase 2	Tgm2	-0.549807	0.506122	0.728034	1.13322	2.62492	0.147391	6.28217	12.1037	11.3145	8.16507	3.80465	5.70075	0.267935	1.46867	1.2088	3.8181	2.80023	5.36284	3.29927	3.45161	2.17259	1.39627	2.23614	2.87453	2.22933	2.12107	1.11915	1.28003	0.744898	4.02935	2.63872	2.1164	1.91679
Q8R2Y8	Q8R2Y8	Peptidyl-tRNA hydrolase 2, mitochondrial	Ptrh2	-0.550728	0.361047	0.00812571	0.753529	0.598593	0.28863	1.87104	0.616443	1.0592	0.860439	0.0292321	0.279185	0.0581231	0.484657	0.0249821	1.21955	1.44967	0.355173	0.0210757	0.0166406	0.016487	0.48122	0.213338	0.195297	0.0214437	0.01447	0.0185585	0.0443154	0.987465	0.00662613	0.011624	0.0100494	0.014602
Q91XT4	Q91XT4	Protein transport protein Sec16B	Sec16b	-0.553156	0.500724	0.0302016	0.0251822	0.00557209	0.0135931	0.0504016	0.0429102	0.0128494	0.10852	0.00957664	0.0125089	0.0276861	0.0182154	0.00922545	0.0227042	0.0203283	0.00604652	0.00889892	0.0104844	0.0250211	0.0163852	0.0301466	0.0159956	0.0362976	0.0190105	0.0198984	0.00615916	0.00610526	0.0064606	0.0133042	0.0252426	0.0289979
Q8BVW3	Q8BVW3	Tripartite motif-containing protein 14	Trim14	-0.553994	0.76206	3.37866	4.95775	0.533464	0.423498	1.48163	3.90371	4.52552	2.52633	2.93512	1.13816	0.67868	1.40357	2.78152	1.47169	3.57205	1.959	0.549697	0.729007	1.9266	2.54552	1.54792	1.99437	0.382652	0.996546	2.97861	1.73815	0.56908	0.143048	0.56851	0.0436293	0.517393
Q8BWQ1	Q8BWQ1	UDP-glucuronosyltransferase 2A3	Ugt2a3	-0.554606	0.963003	10.5736	10.6298	11.004	1.81469	21.6652	11.4867	12.6048	9.24948	6.14592	6.60303	3.05669	6.27898	4.5775	8.71909	7.55112	9.99847	5.35508	2.16312	7.87896	6.20007	3.66816	4.82551	7.32601	2.96338	0.281048	0.649879	5.70671	3.83468	2.19448	1.29275	0.645237
P32067	P32067	Lupus La protein homolog	Ssb	-0.555911	0.538927	3.71522	3.37265	6.52313	3.39666	12.6314	29.069	23.1978	26.7286	4.86923	8.13303	1.32701	4.82113	3.72735	8.20705	7.75955	8.18722	9.04495	6.40917	5.98346	4.39138	3.90202	6.02744	7.93003	7.85311	3.36915	2.59644	3.02029	10.3129	5.73711	4.0081	8.48955
P62830	P62830	60S ribosomal protein L23	Rpl23	-0.561402	0.597422	18.5267	35.0057	28.6981	19.2818	85.3536	14.8516	13.7358	15.5232	14.1917	19.2248	10.6399	17.6851	13.708	29.673	27.5819	27.5031	5.48313	6.34661	19.4134	18.9927	12.6155	10.2369	9.51936	8.33621	0.0223744	0.343842	27.9361	6.16882	6.4339	0.666485	1.30676
Q8BWT1	Q8BWT1	3-ketoacyl-CoA thiolase, mitochondrial	Acaa2	-0.563367	0.43601	4.12561	7.08224	8.29184	1.22714	11.5118	9.3514	15.7479	28.6123	2.73544	10.1951	0.0126425	0.434021	2.01755	11.7073	4.74254	14.5237	9.33375	6.6239	1.32313	0.462919	1.02211	3.73255	0.461272	4.09795	0.0207312	1.17718	2.89746	8.84839	6.56773	4.26808	5.85357
Q9EPE9	Q9EPE9	Manganese-transporting ATPase 13A1	Atp13a1	-0.57195	0.294889	0.0263191	0.0113045	0.114262	0.015718	0.00734978	0.0648188	0.279392	0.01467	0.0120601	0.00741496	0.00686344	0.0736241	0.00808213	0.0224589	0.00516036	0.0266679	0.023822	0.0184619	0.0622278	0.0135587	0.0691117	0.0209332	0.0515837	0.0513803	0.0148133	0.0204991	0.00781113	0.0265759	0.0204938	0.00660363	0.0769492
CON__Q8N1N4-2;CON__Q7RTT2	CON__Q8N1N4-2;CON__Q7RTT2			-0.574294	0.135056	0.00580178	0.0316961	0.0317514	0.00451031	0.014499	0.0341764	0.257314	0.0533105	2.38012	0.0228656	0.00939219	0.00848221	0.0152234	0.0108296	0.0147708	0.0115087	0.772275	0.016554	0.109995	0.0319084	0.0294484	0.0211604	0.522399	0.0896531	0.194832	0.0103958	0.00516186	0.0107983	0.0323829	0.377164	0.0228503
Q9Z2U0;Q9CWH6	Q9Z2U0	Proteasome subunit alpha type-7	Psma7	-0.575314	0.294699	0.203034	0.166626	0.0239912	0.00770106	0.0153662	0.0178078	0.0165152	0.044507	0.00480808	0.0174043	0.0179223	0.0107869	0.00522697	0.0122838	0.00518132	0.00822754	0.0203261	0.0893864	0.0150073	0.0134264	0.0576442	0.0401254	0.0261416	0.0255521	0.0105205	0.0176263	0.00698894	0.0536685	0.0163811	0.00884911	0.0263268
Q61838	Q61838	Alpha-2-macroglobulin;Alpha-2-macroglobulin 165 kDa subunit;Alpha-2-macroglobulin 35 kDa subunit	A2m	-0.57572	0.494116	0.0159304	0.0163624	0.0217998	0.0120169	0.0365958	0.0152277	0.127157	0.041242	0.0291294	0.0300009	0.00864847	0.0228292	0.0128065	0.00827274	0.0318235	0.0153469	0.0109095	0.0306919	0.0126981	0.0177181	0.0226778	0.0120612	0.0378777	0.0211923	0.00901314	0.0218602	0.0299026	0.0341718	0.0178042	0.0148893	0.017851
Q8K0E8;CON__P02676	Q8K0E8	Fibrinogen beta chain;Fibrinopeptide B;Fibrinogen beta chain	Fgb	-0.576482	0.426165	0.348587	0.166809	5.33511	6.73826	15.0362	16.5316	48.2766	18.8212	7.15408	14.2438	1.07569	2.96397	6.3907	9.15829	9.26828	9.02188	4.84753	5.86474	9.5463	5.51619	13.7363	8.1913	4.76648	1.27175	2.5108	1.77407	9.75769	6.82151	3.74942	1.8021	3.29326
Q8R5C5	Q8R5C5	Beta-centractin	Actr1b	-0.58035	0.249522	0.083259	0.00981358	0.0120088	0.0047362	0.219953	0.00768764	0.0205703	0.0135581	0.0137903	0.0148689	0.0100668	0.011658	0.00460795	0.0142299	0.0162761	0.0204842	0.0153272	0.0531667	0.0130367	0.0101697	0.0453491	0.0226942	0.016523	0.0141482	0.018162	0.0243436	0.0103063	0.0112507	0.0264261	0.0202046	0.0194631
Q922F4	Q922F4	Tubulin beta-6 chain	Tubb6	-0.581651	0.197186	0.0105877	0.00750137	0.0145048	0.0200933	0.0326309	0.00884785	0.0179459	0.0106786	0.0136054	0.320796	0.0218537	0.00724991	0.01251	0.0218979	0.0222027	0.0233713	0.0039629	0.0115686	0.0425701	0.0110528	0.0281089	0.013398	0.020517	0.083374	0.00714184	0.016249	0.00698893	0.0197374	0.0263278	0.429418	0.0233483
P70168	P70168	Importin subunit beta-1	Kpnb1	-0.582753	0.38489	0.21508	0.572744	0.0413105	0.0233356	0.277757	1.53022	1.03187	1.44677	0.196081	0.557872	0.010864	0.00742681	0.0186664	0.214745	0.293505	0.518982	0.741965	0.205818	0.016441	0.0431261	0.016364	0.129899	0.717588	0.451821	0.610456	0.356754	0.00815102	0.462693	0.166565	0.323637	2.97482
O54774	O54774	AP-3 complex subunit delta-1	Ap3d1	-0.584183	0.416924	0.00659673	0.0159412	0.00765771	0.0172932	0.0706328	0.0499841	0.14863	0.0401706	0.0168222	0.0205667	0.011598	0.00943676	0.00894807	0.00995081	0.0175818	0.0198406	0.0167642	0.0244838	0.0263259	0.0197833	0.03146	0.0195609	0.0354567	0.0182577	0.0268605	0.00905165	0.00741665	0.0123488	0.00774578	0.0148355	0.0287296
Q9CPR4	Q9CPR4	60S ribosomal protein L17	Rpl17	-0.586975	0.917205	27.5193	37.06	47.3759	44.4115	97.4131	36.7732	31.3195	31.166	29.9904	46.3299	22.2649	23.5798	22.2824	42.1917	55.4417	44.324	8.7144	12.576	47.4942	27.9218	20.7242	6.85054	3.57237	10.4309	0.0195438	1.33776	59.8001	6.37043	12.5411	0.00784235	1.0772
Q91YP3	Q91YP3	Deoxyribose-phosphate aldolase	Dera	-0.588866	0.333666	0.82464	0.474544	0.0180307	0.00638426	0.610441	0.63819	0.479116	0.716116	0.0126921	0.0309046	0.00948202	0.0310596	0.0237597	0.312974	0.0943142	0.00538617	0.0153799	0.0273169	0.0155672	0.0146332	0.0373167	0.223856	1.11862	0.314824	0.0195981	0.0268287	0.0220835	0.176699	0.0114654	0.00567602	0.273697
CON__P13647	CON__P13647			-0.589511	0.200547	0.0173427	0.0188657	1.66585	0.499052	0.00817595	5.12163	28.6291	1.96261	60.6694	0.249635	1.81744	0.232701	3.38972	4.2264	0.212436	3.33042	16.6705	0.170808	10.9728	2.93543	1.47205	3.2149	10.2909	5.14361	29.4052	0.307606	1.75015	11.2801	8.76445	33.2838	1.42932
P55302	P55302	Alpha-2-macroglobulin receptor-associated protein	Lrpap1	-0.594951	0.23792	0.0159831	0.0184145	0.0185458	0.213282	0.00471133	0.020726	0.00918523	0.0264112	0.00646625	0.0122479	0.0115568	0.0116144	0.00730068	0.016601	0.0225544	0.00891763	0.0173527	0.0115271	0.00933521	0.0208278	0.049553	0.00372008	0.0077426	0.0427571	0.0131983	0.017354	0.0416376	0.0286854	0.00878155	0.00807525	0.0333239
O70503	O70503	Very-long-chain 3-oxoacyl-CoA reductase	Hsd17b12	-0.597645	0.7569	2.11219	2.75747	8.22872	1.51087	21.4709	15.0595	16.6811	11.2485	6.50393	9.54978	3.19414	3.787	5.56357	10.1638	7.01288	8.311	2.65012	3.397	5.34489	6.16364	4.04987	5.69199	4.48693	2.932	0.0167961	0.659018	6.93699	2.30425	2.62179	1.057	0.90655
Q5SYD0	Q5SYD0	Unconventional myosin-Id	Myo1d	-0.6001	0.395442	0.0290744	0.0215139	0.00857008	0.01407	0.00473699	0.0215115	0.0375261	0.143796	0.0141485	0.00865274	0.0165063	0.0132769	0.0310982	0.0224457	0.0120091	0.0155023	0.0061107	0.022285	0.0235381	0.00813595	0.0132459	0.0178204	0.0279204	0.0344452	0.0107315	0.0077463	0.0189304	0.00571091	0.0176463	0.0157358	0.0352738
Q91ZA3	Q91ZA3	Propionyl-CoA carboxylase alpha chain, mitochondrial	Pcca	-0.600815	0.432594	0.122142	0.0767675	0.0149011	0.00487499	0.0245154	0.00906336	0.014044	0.0725554	0.00352237	0.00885969	0.015998	0.0183385	0.0116742	0.0128232	0.0145333	0.0228676	0.0176096	0.0267168	0.00629553	0.0241027	0.0137829	0.0111047	0.0306625	0.0411457	0.0103174	0.0243113	0.0180298	0.0565636	0.0227754	0.0237809	0.0553469
P47740	P47740	Fatty aldehyde dehydrogenase	Aldh3a2	-0.60151	0.815218	2.64569	5.4958	6.30993	1.23349	17.4648	14.7268	18.4098	14.9	8.34276	5.44744	3.43477	4.66295	2.42984	5.62291	5.63608	6.81145	3.40249	4.60466	7.37841	4.80426	4.84561	6.14877	3.86961	5.71213	0.973351	1.85383	4.7059	4.33581	5.25343	1.99287	1.51247
P04104	P04104	Keratin, type II cytoskeletal 1	Krt1	-0.601544	0.22164	0.0229536	0.331484	0.00864614	0.00645085	0.618085	2.68283	4.21121	0.0133211	0.0344808	0.00897436	0.0204044	0.48935	0.47376	0.012934	1.94736	0.0484128	0.0540555	0.0071595	0.0123047	0.26528	0.24487	1.94834	0.0489496	0.385716	12.1072	3.357	1.18126	2.9429	0.0123959	2.51728	0.616267
P26443	P26443	Glutamate dehydrogenase 1, mitochondrial	Glud1	-0.602922	0.479736	27.1579	40.2185	11.5885	7.97417	21.1726	7.30752	6.5981	5.81543	1.50559	7.99667	0.490106	2.90962	1.32982	13.6481	12.3697	13.1025	5.85554	5.36303	4.22135	3.42062	4.37899	11.1325	1.92211	3.73297	0.591793	0.362979	8.88362	4.33376	3.23147	0.453242	2.03753
Q3UIR3	Q3UIR3	E3 ubiquitin-protein ligase DTX3L	Dtx3l	-0.605811	0.362386	0.0442544	0.106688	0.231101	0.0327025	2.10215	1.03971	1.06768	1.4074	0.0216824	0.761856	0.0103539	0.135135	0.00911044	0.539055	1.16996	0.850929	0.187293	0.284806	0.503066	0.0229985	0.104069	0.168561	0.0261492	0.0184037	0.014284	0.0117194	0.340359	0.189704	0.0277796	0.0228204	0.0140428
Q9QY76	Q9QY76	Vesicle-associated membrane protein-associated protein B	Vapb	-0.606332	0.625876	0.00738747	0.0543405	1.354	0.599549	1.3219	0.789722	1.42956	1.58271	0.599253	1.04826	0.19626	0.490559	0.317111	1.1265	1.56154	0.446124	0.0467367	0.466531	0.731312	0.294253	0.297929	0.435955	0.0108721	0.0239515	0.312385	0.344861	1.69585	0.0109565	0.0256903	0.0191273	0.0197725
P62301	P62301	40S ribosomal protein S13	Rps13	-0.606596	0.926421	22.739	35.9374	46.7321	68.9153	65.1909	43.9247	52.2194	27.3856	14.7052	24.6626	11.9055	15.8331	6.97228	34.677	41.5971	41.3528	5.88814	11.3017	24.2533	25.5834	22.9776	15.2274	11.6563	8.39764	1.71831	3.29226	71.8712	4.55876	10.134	0.028502	3.97044
P34152	P34152	Focal adhesion kinase 1	Ptk2	-0.607728	0.59383	0.0123218	0.0255854	0.00594496	0.014224	0.0136156	0.0320416	0.080045	0.0778726	0.00933525	0.0107782	0.0195226	0.0336313	0.010864	0.0109843	0.00913722	0.0167715	0.0178448	0.0121076	0.00979527	0.0140112	0.0189379	0.0191563	0.027501	0.0357558	0.024536	0.0103221	0.00757412	0.00974388	0.0244725	0.0172087	0.0174989
Q9JKR6	Q9JKR6	Hypoxia up-regulated protein 1	Hyou1	-0.608295	0.189684	0.0252373	0.376764	0.00781653	0.00310598	0.0101275	0.00858915	0.020208	0.0171986	0.012925	0.0208193	0.0149867	0.017961	0.00592057	0.0214655	0.0046912	0.0361162	0.017779	0.0282257	0.0264557	0.0340479	0.0557777	0.011011	0.0217107	0.0433691	0.0114618	0.0408512	0.0176364	0.0309026	0.0235512	0.0260139	0.772883
Q8BU30	Q8BU30	Isoleucine--tRNA ligase, cytoplasmic	Iars	-0.611747	0.500569	0.0183472	0.122011	0.0323726	0.0024204	0.00814232	0.116978	0.0383571	0.013319	0.0595447	0.0159701	0.0215148	0.0373228	0.0091959	0.0656123	0.00290569	0.015221	0.0177771	0.0351301	0.0177744	0.0153403	0.0221445	0.0209725	0.0454211	0.0160697	0.0220789	0.0156603	0.0111071	0.0664564	0.0602257	0.00465826	0.0964489
P52480;P53657	P52480	Pyruvate kinase PKM	Pkm	-0.612439	0.650728	20.6377	29.6771	8.90993	0.0870822	0.941449	29.225	34.8663	25.8103	36.2254	25.4419	4.62139	6.97503	8.11941	6.71665	0.0194535	7.23332	36.0071	24.6853	6.08371	4.96384	8.59199	11.8678	6.07989	15.8981	62.6589	42.1597	0.00785082	31.1161	27.484	47.5819	51.5133
O08715	O08715	A-kinase anchor protein 1, mitochondrial	Akap1	-0.614647	0.269354	0.0255565	0.00821267	0.0176	0.013772	0.227437	0.0132862	0.043263	0.0189179	0.019684	0.00983737	0.00902139	0.0142208	0.00563753	0.0168428	0.0115641	0.031479	0.0140349	0.0140971	0.0208325	0.019064	0.0118143	0.0437311	0.0361798	0.0160209	0.014534	0.0166661	0.00350837	0.0226071	0.0171291	0.0113155	0.0184003
P22315	P22315	Ferrochelatase, mitochondrial	Fech	-0.618302	0.56344	0.275711	0.644688	0.265563	0.453588	2.64451	2.75928	3.36521	2.76577	1.65697	2.5569	0.180043	0.528625	0.603416	0.241075	0.823359	1.73257	3.14715	1.07387	0.88239	0.0262227	0.0107656	1.33605	0.0406435	0.993796	1.38635	1.78313	1	3.96452	0.99354	0.907374	0.707352
P53026	P53026	60S ribosomal protein L10a	Rpl10a	-0.619366	0.944393	26.5195	27.8479	68.3685	86.8157	121.065	69.5663	62.897	52.9789	44.2065	81.3349	31.1128	44.9514	34.8815	66.8209	107.317	61.0186	5.04615	15.5016	43.925	51.1982	32.1939	23.6342	0.198273	7.65554	1.63455	5.54105	137.458	7.33602	12.7683	0.699234	1.92598
P62869	P62869	Transcription elongation factor B polypeptide 2	Tceb2	-0.620736	0.224547	0.0229262	0.0140326	0.0149028	0.00922343	0.0110525	2.45475	2.26109	2.67221	0.00806457	0.0181325	0.00719462	0.00889781	0.0176847	0.0461158	0.0274796	0.978008	0.0112553	0.0130249	0.0110862	0.841361	0.0401398	2.12496	0.02328	0.0215444	0.0168073	0.0294774	0.0124715	0.0271687	0.0101325	0.0160813	0.0393239
Q99J39	Q99J39	Malonyl-CoA decarboxylase, mitochondrial	Mlycd	-0.622804	0.371155	0.0279376	0.101773	0.0204709	0.0166118	0.19474	1.02216	0.967236	0.760048	0.243812	0.432675	0.0205841	0.0277985	0.00915437	0.0211115	0.0908271	0.245779	0.420817	0.366493	0.0180228	0.0102611	0.0270647	0.59734	0.292617	0.0224924	0.27484	0.387225	0.0109957	0.341102	0.347083	0.419879	0.524199
P24456;P24457	P24456	Cytochrome P450 2D10	Cyp2d10	-0.624673	0.187078	0.015415	0.0235919	0.230423	0.0226594	1.60966	0.0794753	5.04358	1.0954	0.014435	0.264214	0.0222851	0.0323085	0.0426099	0.168443	0.717778	0.0626963	0.0248798	0.0483326	0.0253927	0.0162289	3.19508	0.0113148	0.243964	0.14842	0.0386772	0.0158932	0.189545	0.0215711	0.0272059	0.0168121	0.0345664
O09167	O09167	60S ribosomal protein L21	Rpl21	-0.625889	0.745307	19.8607	24.6424	64.5814	120.668	122.246	23.8725	24.1929	21.6209	36.8157	59.8641	23.5109	40.4353	46.4213	52.8021	64.9092	51.8612	10.2305	12.0631	42.6305	32.3227	46.1028	20.0304	2.93509	8.86198	0.0129692	1.69235	73.2643	15.5667	15.0014	0.0188639	2.45701
Q60991	Q60991	25-hydroxycholesterol 7-alpha-hydroxylase	Cyp7b1	-0.62778	0.375175	0.00857507	0.0227668	3.59221	4.6159	28.568	5.50181	8.86851	12.8989	2.8104	2.46182	0.323833	3.50754	4.12835	2.58175	14.6651	4.48897	1.28783	1.50541	3.28595	4.74532	5.24356	1.2912	1.98908	1.25052	0.144542	0.888998	11.1044	1.77763	1.38583	0.0311658	0.024468
CON__P08779;CON__Q9Z2K1;CON__Q3ZAW8;Q9Z2K1;Q9WTL4	CON__P08779			-0.629774	0.219249	0.0166418	0.00736031	0.0143501	0.00743195	0.0151132	10.5324	11.5471	0.0902471	3.74952	0.0287803	3.3513	0.0159514	0.104734	1.20982	0.00735264	0.0241779	0.575203	0.0282512	10.93	0.167448	0.0312914	0.86766	0.83065	1.44979	7.32547	0.0127366	0.823874	0.859247	4.00762	19.1031	0.067285
Q01279;P70424;Q61527	Q01279	Epidermal growth factor receptor	Egfr	-0.636949	0.65507	0.0898419	0.11431	0.569418	0.489799	1.15526	2.73556	2.63875	3.54232	3.7114	3.66858	0.258817	1.01675	0.765906	1.05546	1.92221	0.987988	1.23173	1.53331	0.621611	1.02592	0.327852	0.647487	1.33533	0.605606	2.89104	4.20752	0.520951	1.4829	1.15851	1.41975	0.931785
Q8BGH2	Q8BGH2	Sorting and assembly machinery component 50 homolog	Samm50	-0.642007	0.354091	0.0254019	0.197547	0.00773869	0.00800156	0.963593	0.22247	0.700002	0.660195	0.206553	0.439082	0.0237905	0.0148907	0.0257176	0.227655	0.902159	0.412381	0.21034	0.011035	0.0131452	0.0247646	0.0094948	0.0140451	0.043323	0.0267528	0.00784545	0.0209862	0.0150115	0.0267371	0.0370581	0.0264295	0.0284669
P63038	P63038	60 kDa heat shock protein, mitochondrial	Hspd1	-0.64259	0.301933	0.0306026	0.0287259	1.32244	0.240271	0.538145	1.1644	1.4847	5.65189	0.231706	0.808635	0.0391737	0.267575	0.129318	0.520312	0.0541841	1.57711	0.105908	0.0964138	0.598023	0.103505	0.460859	0.751261	1.44074	0.762018	0.0197758	0.321959	0.182616	0.089043	0.493166	0.092964	0.286548
P54775	P54775	26S protease regulatory subunit 6B	Psmc4	-0.643859	0.400824	0.00640621	0.167248	0.0261627	0.0152392	0.00789958	0.154123	0.243862	0.0442322	0.0351876	0.0202604	0.0211217	0.00967719	0.0146578	0.0123502	0.0160618	0.0542642	0.0295556	0.0240651	0.0531828	0.0114438	0.0304023	0.0658929	0.100311	0.0173301	0.0142858	0.0183568	0.0243998	0.0542581	0.0250789	0.0257846	0.0164927
Q99LF4	Q99LF4	tRNA-splicing ligase RtcB homolog	Rtcb	-0.643888	0.783196	2.45145	5.98725	5.53101	1.30177	11.3833	13.3013	9.27808	8.90822	2.75039	4.2944	0.843363	2.74789	1.37017	4.35364	6.33701	7.22878	2.6555	2.67425	2.6014	1.27184	1.98553	4.16241	1.79299	2.92394	0.0236166	0.0274417	4.34466	3.50667	1.37508	0.732802	1.19017
Q9ERU9	Q9ERU9	E3 SUMO-protein ligase RanBP2	Ranbp2	-0.644967	0.474401	0.0204722	0.0252451	0.0511256	0.0334348	0.212541	0.497835	0.499594	0.387506	0.147271	0.419834	0.0182032	0.0153014	0.0191194	0.000990535	0.145011	0.183334	0.32172	0.231163	0.0501581	0.0238474	0.0334051	0.0533456	0.0787651	0.148534	0.118603	0.115243	0.0121457	0.212307	0.288331	0.226772	0.0919278
P62843	P62843	40S ribosomal protein S15	Rps15	-0.646952	0.765062	4.34152	10.9676	33.5302	46.7721	66.0416	60.5744	55.4182	57.3975	16.2385	23.5287	6.41803	9.43431	6.16184	33.0515	43.3306	29.976	9.95539	10.6852	14.6529	14.4433	10.1175	10.5913	22.4263	15.2051	3.35536	3.14013	77.0637	8.41183	8.21297	2.2679	0.0183972
Q6NZC7	Q6NZC7	SEC23-interacting protein	Sec23ip	-0.647597	0.494084	0.0060169	0.0695925	0.0215894	0.0101817	0.00386068	0.00831406	0.152124	0.0889689	0.00801208	0.026992	0.0378079	0.0309268	0.0223727	0.0184294	0.0149039	0.0252939	0.00939106	0.0289788	0.00747762	0.0238812	0.023195	0.0302563	0.0376213	0.0434882	0.0181248	0.0190651	0.0115331	0.0250403	0.0164424	0.0165051	0.0248696
Q8BT60;Q1RLL3;Q9Z140;Q8BLR2;Q0VE82;Q9DC53;Q8JZW4	Q8BT60	Copine-3	Cpne3	-0.656031	0.617332	0.31139	0.377319	0.461014	0.351799	1.98224	2.09871	0.977528	1.53928	0.698148	0.775954	0.0107723	0.167338	0.0606933	0.486026	1.04393	0.797013	0.463456	0.403741	0.622966	0.194973	0.0111952	0.133208	0.712901	0.399614	0.156607	0.109138	0.369923	0.275559	0.33859	0.133951	0.866081
Q8C5W0	Q8C5W0	Calmin	Clmn	-0.660258	0.34076	0.0120648	0.00859526	0.0140431	0.00970972	0.00844173	0.0519837	0.0452969	0.208939	0.0257705	0.0153213	0.0137467	0.0122827	0.0219659	0.0170372	0.0110098	0.00971769	0.0308806	0.00935068	0.0285945	0.0184353	0.0170373	0.0341624	0.0193924	0.0443354	0.00883593	0.0412594	0.00569229	0.0154369	0.0108333	0.037577	0.0280577
P63005	P63005	Platelet-activating factor acetylhydrolase IB subunit alpha	Pafah1b1	-0.662909	0.340804	0.267351	0.14437	0.0155628	0.00734668	0.00711215	0.00950805	0.0165998	0.0152515	0.0271509	0.0984191	0.0090022	0.0203483	0.0105513	0.0126522	0.0227711	0.0375508	0.0139427	0.0107883	0.00635478	0.0363791	0.0690257	0.0360125	0.0732219	0.0279209	0.0163366	0.0437701	0.00503722	0.0136918	0.0137703	0.0136571	0.197709
O89051	O89051	Integral membrane protein 2B;BRI2, membrane form;BRI2 intracellular domain;BRI2C, soluble form;Bri23 peptide	Itm2b	-0.667064	0.40387	0.0108665	0.100371	0.0179785	0.00728288	0.00635408	0.191158	0.0234355	0.0106037	0.0963452	0.0188505	0.0185249	0.0107875	0.0111492	0.00734632	0.0220611	0.0331126	0.0368783	0.0185015	0.039841	0.00826153	0.0311847	0.00826544	0.0310715	0.0425579	0.190964	0.0251108	0.0176044	0.00945197	0.0222787	0.0197611	0.173184
Q9Z1R2	Q9Z1R2	Large proline-rich protein BAG6	Bag6	-0.671067	0.501876	0.0239586	0.0358777	0.0298343	0.0153411	0.0219084	0.00627433	0.0284347	0.130248	0.0074057	0.0169766	0.00679448	0.0318039	0.0095794	0.0122615	0.0153953	0.0198837	0.00974606	0.0231596	0.0125848	0.02569	0.00670212	0.0137069	0.0135859	0.0409532	0.0314604	0.0371305	0.0135066	0.010234	0.0191278	0.0212956	0.141367
Q8BH95	Q8BH95	Enoyl-CoA hydratase, mitochondrial	Echs1	-0.671479	0.83428	1.81442	2.43205	3.40089	1.55921	5.67754	3.40381	5.56928	5.68817	1.02273	6.20597	0.0535576	3.08612	0.714516	4.21699	2.30887	3.98824	0.512919	3.54336	2.05276	0.383645	0.391186	3.21652	0.0329218	0.937106	0.010085	0.529135	2.69844	5.92903	7.60846	0.059959	0.971614
Q91VS7	Q91VS7	Microsomal glutathione S-transferase 1	Mgst1	-0.672632	0.563046	7.56763	12.1139	20.3609	28.4083	30.9245	18.9916	39.7687	33.4732	4.63997	3.75404	0.0422314	3.80311	2.15949	19.1769	33.8362	4.51127	1.31677	3.41565	3.39716	7.80509	28.9306	3.11975	0.668587	3.1799	0.010114	0.0228397	46.5705	1.43484	2.73507	0.0178732	14.5539
Q9D023	Q9D023	Mitochondrial pyruvate carrier 2	Mpc2	-0.67557	0.357768	0.028408	0.0107795	0.494144	0.0170058	0.00788927	0.945424	0.805735	0.348195	0.0563064	0.527087	0.0160092	0.0152895	0.0103474	0.651991	0.0126745	0.0597662	0.018999	0.450846	0.391849	0.0198463	0.0425816	0.0498092	0.025283	0.0153684	0.0363525	0.0175197	0.00970544	0.0091321	0.0247087	0.0244158	0.0271851
P08226	P08226	Apolipoprotein E	Apoe	-0.676147	0.27088	0.0168587	0.0118379	0.0112135	0.541829	0.692539	0.0175261	0.0126077	0.276186	0.0226673	0.0160686	0.0230679	0.0226166	0.0102332	0.00771369	0.275656	0.041167	0.0244938	0.0225702	0.0220277	0.0238475	0.346162	0.0251655	0.0658234	0.0325061	0.012534	0.00904563	0.647693	0.014227	0.0173666	0.0263012	0.0229561
P47738;Q9JHW9;Q62148	P47738	Aldehyde dehydrogenase, mitochondrial	Aldh2	-0.680028	0.355897	0.0212841	0.00786469	4.15724	0.128814	4.39744	7.03655	10.8131	15.9739	0.00904433	0.015911	0.127731	1.04409	0.107161	4.64067	0.303061	3.54201	0.337802	0.0232963	2.34628	2.22397	1.32001	2.16172	5.12556	1.12889	0.0250232	0.0132052	0.261408	0.487339	0.0286252	0.0189011	0.555847
Q8R4Y8	Q8R4Y8	Rotatin	Rttn	-0.681747	0.795584	0.0283563	0.78426	0.568623	0.557207	0.799879	0.502643	0.51677	0.475143	0.0103901	0.372733	0.0164662	0.426681	0.39863	0.605945	0.755727	0.343819	0.0123866	0.200244	0.0216483	0.313181	0.52877	0.0652014	0.0258193	0.00624092	0.0474147	0.00613919	0.681165	0.0280153	0.0202007	0.0267263	0.0354692
Q61586	Q61586	Glycerol-3-phosphate acyltransferase 1, mitochondrial	Gpam	-0.682181	0.300762	0.077453	0.0305631	0.0414195	0.00424713	0.913084	0.422881	0.188628	0.184904	0.0151048	0.131353	0.0152541	0.0574457	0.023005	0.0237158	0.150961	0.562996	0.0373663	0.0236331	0.184264	0.0238643	0.019997	0.0209255	0.0389386	0.0235752	0.0137086	0.0193735	0.0885654	0.0307609	0.0195157	0.0205965	0.0225678
Q7TMM9;Q9CWF2	Q7TMM9;Q9CWF2	Tubulin beta-2A chain;Tubulin beta-2B chain	Tubb2a;Tubb2b	-0.682852	0.396749	0.174745	0.304735	0.0283383	0.0124136	0.268717	0.777272	1.08517	0.86761	0.00899968	0.0137924	0.0215249	0.0120611	0.0135944	0.0262024	0.0142123	0.416567	0.205393	0.224338	0.0263529	0.173923	0.152743	0.345476	0.0227812	0.283748	0.0110654	0.00807754	0.0189437	0.0276017	0.0186083	0.249795	0.265884
P55264	P55264	Adenosine kinase	Adk	-0.683208	1.29393	0.0219115	0.033818	0.0570756	0.0228751	0.0158312	0.0525409	0.0483427	0.069962	0.00906549	0.0224219	0.0185548	0.0165316	0.0357581	0.0176507	0.0123157	0.0259769	0.0205112	0.00853483	0.0251174	0.0146136	0.0200604	0.0261553	0.0251187	0.0277422	0.382607	0.0103974	0.00354228	0.0191731	0.0183778	0.0161903	0.0405127
Q9JLZ3	Q9JLZ3	Methylglutaconyl-CoA hydratase, mitochondrial	Auh	-0.685463	0.257909	0.00954078	0.0124208	0.00698589	0.0139783	0.009749	0.0223244	0.0153804	0.262224	0.00921361	0.0219205	0.0149006	0.0162693	0.0263227	0.0226661	0.00621441	0.00478761	0.0453813	0.0167628	0.0162899	0.0253761	0.0160726	0.017181	0.053504	0.00791499	0.0179083	0.0264834	0.0135817	0.0239497	0.0136419	0.00514316	0.0242662
Q91V04	Q91V04	Translocating chain-associated membrane protein 1	Tram1	-0.686262	0.314361	0.0180517	0.0143425	0.355266	0.213441	0.902825	0.321181	0.415349	1.02591	0.00849737	0.018775	0.00740876	0.13312	0.533788	0.189403	1.54184	0.196165	0.0202128	0.0112503	0.0128788	0.0256532	0.0317147	0.0230962	0.0169374	0.0174048	0.0498708	0.0172422	0.811479	0.0215415	0.0164923	0.0211783	0.0146922
Q9DB20	Q9DB20	ATP synthase subunit O, mitochondrial	Atp5o	-0.687419	0.360401	0.575435	0.536726	5.7227	1.7969	3.58383	0.00664036	0.67782	2.11785	0.28795	0.567856	0.168122	0.0422512	0.0324945	3.73824	1.14159	0.41623	0.630276	0.018467	1.01416	0.306927	0.429005	0.721746	0.0259517	0.0255522	0.0139595	0.00646866	2.02814	0.0240812	0.0183478	0.0184787	0.330211
Q99LB2	Q99LB2	Dehydrogenase/reductase SDR family member 4	Dhrs4	-0.687671	1.01197	10.1568	12.9054	5.55906	10.3732	6.30756	25.6183	18.0256	18.2521	8.03416	8.80327	2.09442	4.52785	1.9489	5.22816	11.182	4.56428	7.13371	7.4304	6.56222	5.09593	6.22696	10.0751	1.2459	4.91874	5.79208	5.99721	6.85827	8.40269	8.91269	3.8298	13.3011
P01029;CON__P01030;CON__ENSEMBL:ENSBTAP00000007350	P01029	Complement C4-B;Complement C4 beta chain;Complement C4 alpha chain;C4a anaphylatoxin;Complement C4 gamma chain	C4b	-0.693295	0.334603	0.0116725	0.0151732	0.0218938	0.0278299	0.0264237	0.0334713	0.25778	0.0100492	0.0129386	0.0215723	0.00933766	0.0633747	0.0120617	0.0315445	0.0102681	0.0222338	0.0241804	0.0102039	0.0108639	0.0412826	0.0372493	0.0285704	0.0446919	0.0128974	0.00990571	0.0209345	0.0341134	0.0104018	0.019105	0.00736314	0.0231453
P97868	P97868	E3 ubiquitin-protein ligase RBBP6	Rbbp6	-0.693844	0.300359	0.103279	0.258168	0.00320069	0.0161246	0.0066847	0.0108317	0.0199838	0.0321754	0.00819347	0.00551771	0.0122861	0.0166447	0.0197385	0.016606	0.0174003	0.0173689	0.0120543	0.0152179	0.0799872	0.0175966	0.0227721	0.0211865	0.0196807	0.0283878	0.00930947	0.0167167	0.00808426	0.0341543	0.0240215	0.0379085	0.0955029
P63260;P60710	P63260;P60710	Actin, cytoplasmic 2;Actin, cytoplasmic 2, N-terminally processed;Actin, cytoplasmic 1;Actin, cytoplasmic 1, N-terminally processed	Actg1;Actb	-0.696125	1.23447	216.278	378.74	140.127	196.617	174.778	357.511	274.633	311.575	295.921	370.264	54.2075	102.923	87.4133	146.137	260.701	94.4634	318.586	286.204	82.6649	61.0156	69.2802	98.1926	38.938	90.2522	355.878	263.583	149.281	285.651	372.338	334.494	424.367
P84091	P84091	AP-2 complex subunit mu	Ap2m1	-0.696701	0.603607	0.454949	1.49858	0.504664	0.221453	2.37351	4.43769	2.81823	2.40043	2.23667	5.21956	0.0158146	0.398104	0.00817073	1.23459	1.73959	1.38374	2.67717	1.92467	0.565112	0.826935	0.748366	0.387109	0.0419161	0.263025	2.60536	4.58776	0.368471	2.2393	2.34387	1.23406	2.51804
O89023	O89023	Tripeptidyl-peptidase 1	Tpp1	-0.69718	0.843613	1.68915	2.36443	2.73727	0.06565	0.235065	5.31777	4.14133	3.67184	2.02601	0.924424	0.987324	1.76076	2.23088	3.36146	0.561145	1.12129	2.16156	2.95818	1.13877	0.165059	1.46948	0.747584	0.60427	0.40333	5.13505	3.16488	0.00972627	4.18989	3.63851	3.11471	7.99666
Q6PDM2	Q6PDM2	Serine/arginine-rich splicing factor 1	Srsf1	-0.69887	0.378896	24.3182	30.4247	2.92545	1.36672	2.44552	2.3834	3.73383	5.98237	2.48728	2.80683	0.77421	1.5593	1.86896	5.11655	4.89776	3.72248	8.8608	6.25137	2.02369	0.0122308	1.24804	6.1209	0.0361724	5.016	0.0155944	0.00762144	0.934759	9.67527	5.98742	3.89161	15.0549
P61358	P61358	60S ribosomal protein L27	Rpl27	-0.70196	0.795729	32.6218	50.3415	121.72	257.633	95.0896	49.7644	115.579	103.835	95.0645	60.4511	13.0571	43.278	26.8024	77.6307	137.008	75.4762	29.8908	52.1633	33.9049	30.7859	47.4411	44.8154	0.0377452	24.9411	0.0128173	1.33882	199.757	20.3194	30.6031	0.0135925	2.77014
Q61881	Q61881	DNA replication licensing factor MCM7	Mcm7	-0.701986	0.444587	0.0840178	0.146224	0.0200046	0.00593203	0.0216072	0.00654949	0.00828196	0.0178717	0.0134989	0.00438117	0.0288399	0.0112861	0.0213342	0.0216214	0.0194023	0.00849538	0.013198	0.0192008	0.0187899	0.0199672	0.0271147	0.020309	0.0215345	0.0131375	0.0101123	0.0471409	0.00490643	0.0275869	0.0298063	0.0234769	0.0143856
Q8VCF0	Q8VCF0	Mitochondrial antiviral-signaling protein	Mavs	-0.703522	0.39973	0.0162777	0.0168057	0.0135929	0.0138598	0.187777	0.0404827	0.163925	0.0241446	0.00715797	0.013095	0.0171374	0.0087414	0.0243842	0.0152389	0.0503317	0.0127377	0.0114372	0.0150616	0.0253717	0.0242222	0.00659407	0.0559283	0.0515008	0.0159947	0.0608479	0.0368874	0.00849974	0.0189512	0.0234675	0.00718445	0.0457575
P35700	P35700	Peroxiredoxin-1	Prdx1	-0.704338	1.289	119.625	156.139	89.1133	130.387	128.551	270.073	262.123	173.859	194.685	183.951	21.6162	68.9753	49.9466	107.146	159.602	140.752	115.916	117.131	55.1976	24.2948	36.7139	120.458	12.408	70.5981	187.935	80.1162	183.267	149.64	123.072	101.523	116.344
Q9DBG6	Q9DBG6	Dolichyl-diphosphooligosaccharide--protein glycosyltransferase subunit 2	Rpn2	-0.704447	0.821803	6.57507	6.09933	9.7515	8.4268	36.0084	19.3504	19.6472	17.3567	5.16893	8.39974	3.7574	6.14514	5.47602	7.6094	16.3054	13.2723	1.62919	1.65364	9.10752	8.10331	7.43445	4.755	4.27647	4.86622	0.025675	0.411251	17.1634	1.60177	1.80913	0.0132554	0.853698
Q7TMB8	Q7TMB8	Cytoplasmic FMR1-interacting protein 1	Cyfip1	-0.706302	0.452197	0.0190001	0.0313522	0.018495	0.0133844	0.0383268	0.166299	0.128795	0.230287	0.00811674	0.0271462	0.00905684	0.0109133	0.00681957	0.0410182	0.0327963	0.032362	0.0245116	0.039944	0.0526232	0.0154312	0.0205363	0.0243298	0.0550959	0.0285151	0.0168736	0.0306052	0.0165442	0.0282978	0.0162532	0.00914513	0.0176199
P50172	P50172	Corticosteroid 11-beta-dehydrogenase isozyme 1	Hsd11b1	-0.707404	0.433594	0.0253473	0.00819361	0.222152	0.0273495	0.129275	0.0224554	0.128951	0.170092	0.022007	0.0117533	0.0224276	0.0162219	0.0208489	0.0222623	0.00606094	0.0203554	0.0150088	0.0225451	0.00774001	0.0138379	0.201351	0.0356955	0.0662862	0.0174487	0.0103076	0.0159135	0.00398935	0.0204712	0.0167671	0.0144488	0.0778603
Q9Z108	Q9Z108	Double-stranded RNA-binding protein Staufen homolog 1	Stau1	-0.707514	0.292037	0.0192838	0.0131962	0.00556759	0.220069	0.527454	0.0493377	0.0484852	0.10829	0.0113124	0.112088	0.0122007	0.012569	0.0223304	0.348716	0.064597	0.010191	0.0129454	0.0132379	0.0294873	0.0118666	0.0126917	0.0541128	0.027434	0.0169214	0.0125482	0.0170013	0.0978504	0.0340616	0.0327566	0.0117475	0.00931388
Q61233	Q61233	Plastin-2	Lcp1	-0.707715	0.366282	0.0148337	0.0208548	0.0305851	0.0291164	0.0302745	0.0430205	0.163362	0.282708	0.00983596	0.0142598	0.00983062	0.0113019	0.0140121	0.00761743	0.0303452	0.0197006	0.0230733	0.0231275	0.0346866	0.0163725	0.0306349	0.068292	0.0747335	0.020607	0.0106798	0.0282232	0.0147535	0.0239848	0.0164358	0.0133301	0.0203316
Q6ZWV3;P86048	Q6ZWV3;P86048	60S ribosomal protein L10;60S ribosomal protein L10-like	Rpl10;Rpl10l	-0.708983	1.19864	40.8327	50.1714	53.468	20.0902	130.044	78.7779	69.2701	54.9572	34.8311	75.1918	16.7155	31.5019	23.6152	56.7182	48.3224	43.7816	16.285	13.812	49.6747	38.0684	28.3672	25.8144	16.0067	14.8657	0.0161746	0.021069	49.6469	12.6161	11.5062	0.0127122	0.595578
Q9QWK4	Q9QWK4	CD5 antigen-like	Cd5l	-0.709604	0.29495	0.0206464	0.273619	0.0316866	0.00598358	0.00452549	0.0363644	0.0166771	0.0306308	0.00750229	0.021988	0.00607172	0.0148193	0.0258145	0.0528043	0.00718837	0.0183169	0.0174539	0.00942886	0.0204297	0.0135045	0.0237726	0.0195823	0.0446587	0.0296671	0.0131499	0.014042	0.00851066	0.0189307	0.00780986	0.0143236	0.0100482
P29341	P29341	Polyadenylate-binding protein 1	Pabpc1	-0.70975	0.9162	1.91199	2.87235	9.1624	10.772	26.2267	18.4169	17.3549	18.8827	11.6697	9.71249	3.11899	6.16347	4.68681	8.39475	16.6932	13.3766	2.38196	2.48183	6.85012	6.73296	6.1848	5.55626	1.85256	2.41761	1.06747	1.54294	13.8087	2.93091	1.84265	0.501096	0.8321
O35129	O35129	Prohibitin-2	Phb2	-0.71072	1.18776	2.60973	3.64545	5.58665	2.12728	10.3492	7.7689	9.03366	6.43218	3.33753	8.16631	0.774858	2.92115	1.98682	3.41463	4.71571	4.9052	2.64926	4.2687	2.2892	3.2224	1.9726	2.51298	0.734023	2.78657	0.0196483	0.789315	3.26429	2.33274	3.02509	0.466566	0.0136153
Q7TT50	Q7TT50	Serine/threonine-protein kinase MRCK beta	Cdc42bpb	-0.713217	0.451497	0.0268124	0.00682039	0.012314	0.00491468	0.014797	0.160651	0.0970226	0.127521	0.022925	0.00697791	0.0130594	0.0217158	0.0040239	0.0283044	0.011494	0.0167142	0.0136579	0.0175247	0.0388848	0.0149062	0.0190794	0.0301678	0.0630113	0.0144074	0.0194833	0.0138588	0.00674343	0.00697562	0.0128642	0.0148258	0.0353587
P63158;P30681	P63158	High mobility group protein B1	Hmgb1	-0.721457	0.461233	0.281975	0.514946	3.40328	1.19684	6.69203	2.39878	2.98467	2.79009	0.505091	1.3635	0.242966	1.0045	0.0156787	2.87196	4.49892	3.59132	0.921137	0.0143383	0.00798554	0.0194536	0.0108743	0.011224	0.023705	0.0345668	0.662885	1.57742	4.59172	0.924409	1.68326	1.88315	0.013669
Q02257	Q02257	Junction plakoglobin	Jup	-0.721604	0.659846	0.317298	0.308186	0.365631	0.0239691	1.5992	6.84455	5.2734	5.45519	4.63313	6.0844	1.24867	0.866556	1.27216	1.18902	0.703355	1.26658	3.7335	1.05082	2.23135	1.23476	0.820051	0.930307	2.78602	1.65058	3.42023	1.75143	0.138595	2.39032	1.42643	4.45556	1.65948
E9Q555	E9Q555	E3 ubiquitin-protein ligase RNF213	Rnf213	-0.725212	0.638941	0.0175143	0.00899189	0.00595414	0.00840104	0.0937996	0.0463765	0.05086	0.067397	0.0166762	0.0234732	0.0133198	0.00725783	0.00439074	0.00543681	0.00927136	0.028455	0.00522904	0.0153874	0.0195764	0.0124084	0.0398975	0.0200018	0.02112	0.00973888	0.00996795	0.0285232	0.012024	0.00732581	0.0243434	0.0225058	0.0353793
Q91YQ5	Q91YQ5	Dolichyl-diphosphooligosaccharide--protein glycosyltransferase subunit 1	Rpn1	-0.726591	0.824257	4.49197	6.05061	10.7941	5.15686	32.3847	19.4122	26.1671	24.801	6.96928	10.8852	3.05437	5.9955	5.824	14.6312	15.7909	14.4731	1.7096	2.87517	7.88247	8.45826	7.16996	3.61483	2.7836	3.44392	0.0181178	0.254965	12.2456	2.27564	1.6753	0.154943	0.480979
O55142	O55142	60S ribosomal protein L35a	Rpl35a	-0.729393	0.560353	5.87993	11.7072	0.863315	7.32776	0.459399	2.46345	5.0554	4.53942	1.48845	0.0967875	0.504708	0.0175596	1.96284	4.02116	5.08245	1.89095	0.0238373	0.0217166	1.99435	2.56065	3.32281	1.48789	0.0153566	1.20103	0.0141667	0.0198113	5.9895	0.0104336	0.0721135	0.00494004	0.0231071
Q6A0A9	Q6A0A9	Constitutive coactivator of PPAR-gamma-like protein 1	FAM120A	-0.731407	0.473624	0.0782962	0.0835174	0.611777	0.113815	3.25041	1.77119	1.28892	1.58268	0.197625	0.446131	0.00671026	0.532259	0.249089	0.856596	1.49782	1.1789	0.0602425	0.107708	0.295101	0.287418	0.49469	0.121524	0.161201	0.143576	0.0441119	0.0171877	0.786354	0.00926989	0.0108976	0.00849826	0.0194837
P03911	P03911	NADH-ubiquinone oxidoreductase chain 4	Mtnd4	-0.7339	0.526993	0.0134202	0.0141541	0.0120739	0.00756045	0.217155	0.126495	0.106508	0.102123	0.00697154	0.011571	0.0142785	0.0527136	0.0141511	0.0629021	0.0439246	0.0197414	0.022128	0.0390074	0.02003	0.0266376	0.0291823	0.0281762	0.0329645	0.0310266	0.0215714	0.0108772	0.0122599	0.0251007	0.0265478	0.0169823	0.040978
Q9WV68	Q9WV68	Peroxisomal 2,4-dienoyl-CoA reductase	Decr2	-0.733952	0.80545	7.04967	8.89747	6.80179	0.988107	19.6251	4.06292	5.63465	7.19234	1.91532	12.2058	1.06469	5.48693	0.813873	8.97485	4.78871	5.85885	2.65727	4.56792	3.44518	2.36362	3.2545	3.42321	0.834702	1.41604	0.290114	0.677369	3.11605	1.05651	5.26173	0.186979	2.61412
Q8CAQ8	Q8CAQ8	MICOS complex subunit Mic60	Immt	-0.734597	0.81913	0.494706	0.731395	1.15244	0.617593	2.44227	2.77514	3.47932	3.4006	0.745293	1.9474	0.402704	0.709702	0.364434	1.19216	2.29088	1.11649	0.587556	1.41698	0.855291	0.239775	0.402056	1.31671	0.0441646	0.33367	0.0263243	0.0149211	1.35303	0.494898	0.379423	0.0105897	0.0227926
Q8VCW8	Q8VCW8	Acyl-CoA synthetase family member 2, mitochondrial	Acsf2	-0.735534	0.310438	0.0153985	0.0045319	0.0222309	0.0154274	0.0130443	0.0342992	0.0499108	0.294088	0.019123	0.0156995	0.0123099	0.0345422	0.00783443	0.00983822	0.0518128	0.0120887	0.0206982	0.0262298	0.0165383	0.0360573	0.0225932	0.0216022	0.0364314	0.0197429	0.0317998	0.0066778	0.0230251	0.0150433	0.0179353	0.0104455	0.02489
CON__P13646-1	CON__P13646-1			-0.73592	0.131886	0.0137814	0.0278268	0.00792979	0.0078006	0.00510551	0.00786446	0.00960822	0.0188466	6.87657	0.0105174	0.029434	0.0138816	0.00365926	0.00960838	0.00975912	0.00832456	0.0705318	0.0163923	0.01008	0.0411336	0.0254256	0.0192384	3.32834	0.0342655	0.0134585	0.0521305	0.00701468	0.501065	0.0100991	3.2516	0.0309951
Q8VCM8	Q8VCM8	Nicalin	Ncln	-0.736969	0.487863	0.318268	0.0200471	0.291086	0.0066502	2.15459	0.495479	0.928504	0.332549	0.137056	0.267713	0.310026	0.376827	0.184678	0.269495	0.742008	0.384639	0.0654295	0.169281	0.405398	0.249977	0.186596	0.111494	0.218155	0.154051	0.00927567	0.0181252	0.579632	0.0426812	0.0420373	0.0192553	0.0272241
Q9DCX2	Q9DCX2	ATP synthase subunit d, mitochondrial	Atp5h	-0.744524	0.353425	0.297905	0.393471	2.82376	3.65814	2.85528	0.0358415	0.458567	0.030756	0.0182367	0.252968	0.0922365	0.0675795	0.0230552	2.26373	0.766193	0.759557	0.127325	0.0070946	0.430756	0.544239	0.589005	0.0150198	0.0228022	0.0336488	0.0259829	0.473755	2.62388	0.0201394	0.0174098	0.505745	0.00936127
P26516	P26516	26S proteasome non-ATPase regulatory subunit 7	Psmd7	-0.746958	0.267479	0.00933917	0.0243497	0.0104284	0.0074848	0.00469638	0.578042	0.406866	1.95545	0.305771	0.0266409	0.0107272	0.041149	0.0123371	0.0419874	0.0878985	0.0386163	0.2673	0.40927	0.011612	0.0257849	0.0188055	0.199194	0.201857	0.408525	0.440364	0.127747	0.00980276	0.362849	0.224255	0.439669	0.310136
P51410	P51410	60S ribosomal protein L9	Rpl9	-0.747059	0.840238	21.1406	19.3278	45.3492	11.768	94.8814	67.6304	69.2458	70.7641	10.5939	53.2403	8.45958	20.1999	5.98104	41.5271	54.5886	46.8902	5.84124	3.92615	22.7263	24.5429	14.9071	8.29497	16.0173	12.0994	0.836315	0.765017	43.3628	6.32796	5.84176	0.0333908	1.54306
Q8R1Q8	Q8R1Q8	Cytoplasmic dynein 1 light intermediate chain 1	Dync1li1	-0.747459	0.41313	0.00587321	0.0248753	0.00724386	0.0196173	0.0520369	0.0718971	0.0418409	0.233757	0.0141074	0.0264032	0.00481534	0.0119988	0.0185302	0.0316405	0.0127627	0.0384205	0.00822491	0.0229301	0.0191422	0.030092	0.033198	0.0139768	0.040247	0.0180022	0.0283303	0.0214633	0.0161011	0.00793285	0.0231365	0.0387843	0.0459671
P59325	P59325	Eukaryotic translation initiation factor 5	Eif5	-0.748052	0.882414	0.0100929	0.0188761	0.0159465	0.0175917	0.083218	0.0736515	0.055373	0.0542316	0.00766347	0.0223515	0.0135595	0.0229312	0.0417603	0.0172832	0.0154074	0.0132806	0.00915602	0.0237346	0.0169508	0.0224985	0.00904909	0.0136773	0.0623725	0.0168776	0.0142084	0.0208471	0.0121897	0.0178318	0.0199625	0.0167372	0.0147711
Q922M7	Q922M7	Ashwin		-0.752953	0.305378	0.00877795	0.00873111	0.00834737	0.00877122	0.0119832	0.125062	0.015292	0.288957	0.00854186	0.0217538	0.0108379	0.0210578	0.00894038	0.00582483	0.0254802	0.0117905	0.0312592	0.00910287	0.0329441	0.0392847	0.0328267	0.0471991	0.0220338	0.0169285	0.00664762	0.0312665	0.00728194	0.0173496	0.0427725	0.0231017	0.0216541
Q922Q8	Q922Q8	Leucine-rich repeat-containing protein 59	Lrrc59	-0.754568	0.942695	2.99344	4.43495	23.7291	18.0382	61.778	31.9907	37.2201	32.7192	12.5571	27.6639	8.72529	11.3732	10.0005	17.4063	24.5253	23.4406	3.51327	6.77156	17.1129	17.2872	10.2372	8.77366	8.173	4.80593	1.261	3.15183	25.8427	3.93979	5.78131	0.0250998	0.0260567
Q63886;Q6ZQM8;P70691	Q63886	UDP-glucuronosyltransferase 1-1	Ugt1a1	-0.755481	1.30507	27.388	35.3978	30.1891	5.46289	43.4792	60.3006	59.0098	56.9327	16.3031	25.9407	8.36117	18.5004	10.2849	26.5406	24.4132	22.0784	14.3572	16.2754	20.9923	16.4505	17.7716	13.7428	14.2499	12.3876	3.57767	4.58067	27.4741	9.34086	15.2808	4.60964	1.90667
P55292	P55292	Desmocollin-2	Dsc2	-0.758671	0.754747	0.0134877	0.0425517	0.0301572	0.0206896	0.0192136	0.120604	0.0966749	0.0194174	0.0134533	0.0798697	0.0182362	0.0152849	0.0111524	0.0161397	0.0298181	0.0339024	0.00956106	0.0270989	0.0130805	0.0233073	0.0161501	0.0213387	0.0350898	0.0249656	0.00680707	0.0157668	0.0034544	0.0180323	0.0147095	0.0139902	0.0383353
Q570Y9	Q570Y9	DEP domain-containing mTOR-interacting protein	Deptor	-0.760936	0.67988	0.0181396	0.00877282	0.00996057	0.0513856	0.0157571	0.0931191	0.0980866	0.125307	0.053372	0.0102356	0.0339078	0.00443476	0.0205145	0.0237067	0.0063539	0.0565634	0.0223429	0.0670343	0.0179867	0.0157799	0.00943011	0.0154388	0.0163925	0.020102	0.0148627	0.0108364	0.0037626	0.0651398	0.0502978	0.0753877	0.0299022
Q8C7E7	Q8C7E7	Starch-binding domain-containing protein 1	Stbd1	-0.764423	0.32046	0.0178383	0.0285465	0.0127176	0.00913449	0.00978275	0.0138242	0.23557	0.0111657	0.0165699	0.0206082	0.0155101	0.0221401	0.010827	0.0280477	0.0161686	0.0262754	0.0109126	0.0178345	0.0251761	0.0176722	0.00957041	0.0159018	0.0211417	0.0226193	0.029226	0.0162024	0.0185978	0.0296595	0.0126059	0.0124805	0.0352261
Q9CQE8	Q9CQE8	UPF0568 protein C14orf166 homolog		-0.765734	0.917178	4.22438	3.37765	5.42067	3.80121	12.5902	9.90703	8.79514	9.2798	1.47028	3.32786	0.482285	1.72829	1.73504	5.31148	7.45702	5.06708	0.845819	1.03707	3.22811	1.72383	1.35101	2.56268	1.43333	2.89834	0.0148494	0.00707135	5.46858	1.0871	1.74793	0.0042436	1.08897
Q9JJI8	Q9JJI8	60S ribosomal protein L38	Rpl38	-0.767199	0.606292	33.8685	45.5575	38.2893	95.7863	15.9801	56.1899	65.369	56.6011	1.41648	17.7323	0.0141565	0.0185093	0.016707	29.5326	83.1846	35.3183	26.6853	10.9585	9.65862	1.03321	9.22659	4.8525	0.0286096	1.7304	3.56477	0.0127989	112.04	0.0120637	0.0277675	0.0286854	9.67879
P99027	P99027	60S acidic ribosomal protein P2	Rplp2	-0.773291	0.702217	76.5797	107.487	299.17	959.401	417.677	232.379	285.421	269.344	96.5709	186.05	77.6339	156.585	112.336	272.393	404.362	213.008	25.3494	29.818	139.839	180.731	185.538	98.9941	28.3515	43.7762	68.4236	71.4655	404.288	20.8866	60.4644	20.6546	31.247
Q91VR5	Q91VR5	ATP-dependent RNA helicase DDX1	Ddx1	-0.776964	0.749122	1.23967	2.0151	4.01047	1.50164	13.3589	7.5527	6.88494	8.34165	1.06408	3.82805	0.568549	3.09781	1.56396	3.67842	6.30447	5.81135	0.742937	0.620459	2.40181	1.6457	1.45832	1.85319	1.80236	0.854146	0.138664	0.0579384	3.75255	0.67414	0.47227	0.106573	0.361342
P09405	P09405	Nucleolin	Ncl	-0.7772	0.928292	6.12035	6.88346	18.8503	10.3163	19.6076	36.1205	38.8334	29.0602	9.94252	11.9345	2.12759	4.3824	5.18359	13.1712	17.2125	11.4941	13.2009	4.75903	7.19167	7.09455	3.41491	7.43173	3.59656	9.86402	0.0920702	1.49344	11.8978	9.75699	3.04746	0.0206797	1.8777
O08914	O08914	Fatty-acid amide hydrolase 1	Faah	-0.779753	0.384869	0.0166002	0.00733135	0.172934	0.00952772	0.261277	0.0800803	0.460653	0.153526	0.0201521	0.0123048	0.00479686	0.0452049	0.00720164	0.0696921	0.0597907	0.0107303	0.00710678	0.0223028	0.31909	0.0248375	0.0473271	0.0203158	0.0172826	0.0183785	0.0289921	0.00806726	0.034477	0.0256594	0.0294865	0.0185655	0.0463944
Q9CQC6	Q9CQC6	Basic leucine zipper and W2 domain-containing protein 1	Bzw1	-0.779892	0.607148	0.01594	0.0133025	0.0813194	0.004157	0.310414	0.286942	0.269421	0.247421	0.107824	0.0899371	0.0177099	0.0155652	0.0486638	0.0961823	0.170041	0.196703	0.00949473	0.036151	0.0207664	0.0192851	0.0119938	0.0123427	0.144222	0.0262767	0.0293294	0.0119351	0.0985148	0.0121774	0.0209777	0.0111897	0.0833132
Q60932	Q60932	Voltage-dependent anion-selective channel protein 1	Vdac1	-0.78574	0.569351	0.446589	0.514001	0.78056	3.2236	3.43324	1.85391	2.05988	1.87243	0.343621	0.464408	0.0127709	0.0038346	0.0038195	0.527681	2.86958	0.583351	0.138151	0.0376975	0.476718	0.0112715	0.691913	1.2959	0.337143	0.399045	0.0095286	0.0291245	4.32484	0.256145	0.176051	0.00693924	0.0681544
Q80VD1	Q80VD1	Protein FAM98B	Fam98b	-0.788693	0.409807	0.0152145	0.151267	0.0295834	0.00805732	1.85778	1.14418	0.869014	0.783487	0.0210817	0.329264	0.00862148	0.0102443	0.0642064	0.0264813	0.824458	0.693004	0.0405448	0.0202664	0.0255665	0.0193911	0.0130415	0.378572	0.148444	0.402315	0.0374555	0.0165929	0.186536	0.0292989	0.0155824	0.0299268	0.0230403
O88685	O88685	26S protease regulatory subunit 6A	Psmc3	-0.792704	0.276572	0.326296	0.0117724	0.0254303	0.0098392	0.00738612	0.0155071	0.0128791	0.00549244	0.0186167	0.0245574	0.00554692	0.0187188	0.0359011	0.0291519	0.0108349	0.0155823	0.0410518	0.0158197	0.0119909	0.01313	0.0296507	0.0220819	0.0326929	0.0310036	0.00753453	0.00455786	0.0122472	0.0258155	0.00911432	0.0597241	0.317262
Q02248	Q02248	Catenin beta-1	Ctnnb1	-0.792956	0.608987	0.021361	0.0088686	0.345896	0.185242	1.34016	5.9928	3.07959	5.21597	3.04747	3.22617	0.180055	0.77358	0.462239	0.541447	1.30658	1.48419	2.54049	1.70577	0.841883	0.250733	0.430055	0.781261	1.10331	0.676185	2.65224	3.33263	0.178599	2.64199	1.4985	1.46357	0.840896
P46978	P46978	Dolichyl-diphosphooligosaccharide--protein glycosyltransferase subunit STT3A	Stt3a	-0.796242	0.687456	0.505498	0.692066	0.503962	0.252389	1.88424	0.432147	0.304395	0.603962	0.0870443	0.168984	0.177583	0.486158	0.426363	0.424188	1.10492	0.281459	0.0227875	0.0143643	0.415823	0.377926	0.379838	0.0603332	0.0365616	0.0610386	0.0282298	0.0107451	0.713017	0.013458	0.0164491	0.0192498	0.0305138
P54823	P54823	Probable ATP-dependent RNA helicase DDX6	Ddx6	-0.796916	0.427537	0.0207789	0.0446816	0.186006	0.00142572	1.4303	0.358689	0.444381	0.941472	0.14618	0.258219	0.0489445	0.0217262	0.0155022	0.44886	0.533574	0.278271	0.0123472	0.0267755	0.367439	0.159155	0.0210599	0.0106576	0.0195656	0.0306225	0.0160963	0.0151915	0.0930906	0.0415793	0.0175527	0.0319544	0.0242913
Q9CQI3;Q9ERL7	Q9CQI3;Q9ERL7	Glia maturation factor beta;Glia maturation factor gamma	Gmfb;Gmfg	-0.796989	0.333571	0.052712	0.301832	0.00732589	0.00198387	0.0326268	0.0312546	0.040847	0.00803892	0.0123387	0.0162136	0.0191075	0.0114742	0.0173697	0.0177467	0.0144881	0.0415532	0.0462586	0.0305428	0.0194016	0.00271951	0.0203046	0.0222325	0.0213564	0.0327698	0.00956695	0.0145166	0.00827937	0.0325983	0.0558432	0.0112278	0.0144613
P67871	P67871	Casein kinase II subunit beta	Csnk2b	-0.797031	0.369496	1.80563	4.82324	0.0237058	0.00655566	0.00654247	2.09043	1.56338	0.0202959	0.666677	1.42087	0.0227647	0.018018	0.00851859	0.466215	0.00941292	0.415595	3.27513	1.01537	0.774347	0.00910054	0.0126578	0.0182099	0.0434668	0.0364731	0.0231008	0.0181133	0.010135	1.05661	0.917857	0.56287	3.20579
P61620;Q9JLR1	P61620	Protein transport protein Sec61 subunit alpha isoform 1	Sec61a1	-0.798129	0.605118	1.80274	2.06522	1.87302	0.468936	12.8251	7.12571	7.98086	2.23414	1.1996	3.15319	0.291765	2.99328	0.757246	2.71404	5.90827	5.38222	0.566459	0.398888	0.676525	1.528	1.68043	0.85288	1.51585	0.562756	0.0136244	0.0179949	4.77988	0.287554	0.966408	0.0219745	0.0125337
P62242	P62242	40S ribosomal protein S8	Rps8	-0.802005	1.25644	66.7565	64.9444	74.7785	50.0841	162.97	79.5772	49.9038	76.7162	36.6657	79.9159	13.745	45.1884	28.4721	53.3046	91.5571	80.7446	18.8053	16.8982	30.6713	39.8063	25.6996	28.9188	1.96021	14.3064	0.00575159	0.00942076	97.0799	17.6048	21.7136	0.0217721	5.19875
P46935	P46935	E3 ubiquitin-protein ligase NEDD4	Nedd4	-0.802817	0.773088	0.0343449	0.060373	0.0185543	0.0188538	0.0138917	0.00667293	0.109046	0.078156	0.0224003	0.0207068	0.0183199	0.0122151	0.00952869	0.0213337	0.0130037	0.0236397	0.0115773	0.00536554	0.0401961	0.00578099	0.0256988	0.0190523	0.0215255	0.0180287	0.0426829	0.0261008	0.004048	0.0184016	0.00610457	0.00700205	0.128605
Q8BI84	Q8BI84	Melanoma inhibitory activity protein 3	Mia3	-0.803739	0.55422	0.0277185	0.0116206	0.015291	0.199744	0.0919991	0.0965039	0.0155076	0.0152016	0.0153346	0.0153849	0.012412	0.0305082	0.0333658	0.00550956	0.0662944	0.0214004	0.023021	0.0241347	0.011827	0.0140989	0.028094	0.0160863	0.0328434	0.0381204	0.0161254	0.0138545	0.0983278	0.0182105	0.0084644	0.0114982	0.0197664
Q6PAM1	Q6PAM1	Alpha-taxilin	Txlna	-0.806701	0.430836	0.0195843	0.0108818	0.00834969	0.0120006	0.0963643	0.238696	0.0247358	0.033357	0.0170182	0.0275686	0.0272591	0.0151048	0.00782234	0.0381428	0.0132262	0.0181594	0.0186275	0.0388727	0.00896872	0.0270972	0.0187314	0.0171925	0.0277134	0.0338776	0.0157855	0.0167936	0.0129522	0.0133935	0.00749483	0.00889745	0.0120884
Q3UMC0;Q9D3R6	Q3UMC0;Q9D3R6	Spermatogenesis-associated protein 5;Katanin p60 ATPase-containing subunit A-like 2	Spata5;Katnal2	-0.807527	0.51215	0.588577	0.72737	0.523599	0.790086	0.51138	1.0568	0.959448	0.0205727	3.85283	1.71739	0.0137139	0.382389	0.00790762	0.684426	0.828196	0.957077	0.0256939	0.0359997	0.330133	0.0162251	0.468807	2.00834	0.0211356	0.0155373	5.63285	0.0100615	0.426119	0.0318405	3.61254	0.00581795	2.18027
P11276	P11276	Fibronectin;Anastellin	Fn1	-0.810307	0.655613	0.0812534	0.0380069	0.66648	0.412954	0.785252	1.30485	2.9563	1.39085	0.464881	1.44629	0.0652072	0.384586	0.168594	0.265359	0.384192	0.804141	1.27822	0.339773	0.454028	0.183572	0.611766	0.145517	0.306603	0.131963	0.482017	0.733255	0.362553	0.97172	0.56056	0.450472	1.11297
Q9JJL3	Q9JJL3	Solute carrier organic anion transporter family member 1B2	Slco1b2	-0.810932	0.609074	0.482636	0.463526	0.890245	0.165886	1.38442	6.32045	4.02937	4.77155	1.61037	2.22206	0.175306	0.565979	0.0157304	0.867124	2.07304	0.870435	1.26999	0.371086	0.431001	0.37871	0.250459	0.994647	2.37115	1.26275	1.47311	1.91745	0.591776	1.37554	0.621318	0.409548	0.608183
CON__P20930	CON__P20930			-0.811598	0.582519	0.011274	0.0175066	0.0326748	0.0121352	0.0189414	0.165714	0.0873291	0.0122482	0.00500005	0.0919525	0.0125713	0.0250982	0.0189348	0.0427222	0.0187729	0.0107379	0.0197604	0.0207396	0.0167211	0.0131331	0.0189078	0.0452137	0.00806232	0.0317634	0.0141032	0.0407297	0.00501514	0.0289479	0.0886917	0.0705246	0.215024
P61804	P61804	Dolichyl-diphosphooligosaccharide--protein glycosyltransferase subunit DAD1	Dad1	-0.812106	0.720001	0.623178	0.695724	5.75964	6.53629	7.27304	7.04993	14.6335	12.849	0.0254551	0.0215199	1.98537	3.62092	3.13827	5.38257	5.71875	4.25069	2.6424	0.0532864	0.00942305	5.24269	4.43041	3.11526	0.0590503	0.0409052	0.0147088	0.00991402	9.14324	0.0163053	0.0216236	0.00938811	0.0183267
P56135	P56135	ATP synthase subunit f, mitochondrial	Atp5j2	-0.81258	0.227276	0.0175069	0.011238	2.49587	0.00768756	0.0125418	0.0191527	0.00998894	1.12272	0.0325487	0.818989	0.00775823	0.0223831	0.0149848	2.04759	0.0145141	0.0220254	0.0222076	0.0131512	0.0179222	0.0135567	0.0146884	0.0165438	0.0207132	0.0100329	0.0298932	0.00616722	1.0543	0.0247326	0.0168127	0.00842327	0.0325295
Q05920	Q05920	Pyruvate carboxylase, mitochondrial	Pc	-0.816491	0.573209	0.0506516	0.0839199	0.154172	0.00556207	0.0529867	0.0491753	0.100559	0.234077	0.0199503	0.00820113	0.0220173	0.0114465	0.0106812	0.127187	0.00771909	0.100587	0.0163805	0.0131402	0.00715148	0.0116219	0.0148437	0.0525223	0.0219423	0.0129092	0.010826	0.00677951	0.0199277	0.0093498	0.0238889	0.00794313	0.0179114
Q3UJU9	Q3UJU9	Regulator of microtubule dynamics protein 3	Rmdn3	-0.81971	0.707275	0.110892	0.595683	0.23622	0.173667	1.63569	1.66312	2.59053	1.98832	0.67979	0.98017	0.0144558	0.274346	0.00917313	0.608444	1.2233	0.448813	0.33425	0.559377	0.0350959	0.239305	0.258193	0.434984	0.769523	0.339064	0.126499	0.0110838	0.374361	0.156414	0.132789	0.0526216	0.0246849
[truncated: 778 more rows]
