# Supplementary material for: An HDAC3-PROX1 corepressor module acts on HNF4α to control hepatic triglycerides
Source: Nat Commun. 2017 Sep 15;8:549. doi: 10.1038/s41467-017-00772-5 (PMC5601916; doi:10.1038/s41467-017-00772-5)
Supplement: Supplementary file 3 — Supplementary Data 2 [file 41467_2017_772_MOESM3_ESM.xlsx]

## Sheet: Significantly enriched proteins
Supplementary Data 2 (Related to Fig. 1c). nLC-MS/MS analyses of HDAC3 high-confidence interacting proteins.
(10-fold enrichment vs. EGFP, p<0.01)
				Normalized iBAQ values
Protein names	log2(HDAC3/EGFP)	negative log10(p-value)	Classification	EGFP Benz 1	EGFP Benz 2	EGFP Benz 3	HDAC3 IP 1	HDAC3 IP 2	HDAC3 Mnase 1	HDAC3 Mnase 2	HDAC3 Benz 1	HDAC3 Benz 2	log2(HDAC3 with Benz/EGFP with Benz)
Hdac3	11.5014	5.02152	NCoR Complex	0.0140079	0.0191402	0.0129194	110.237	82.4141	135.898	105.624	111.552	89.8982	12.6793
Tbl1x	10.5466	7.58766	NCoR Complex	0.0221443	0.0211606	0.0156238	49.8296	34.5612	41.929	45.8928	30.1087	34.6354	10.6865
Tbl1xr1	9.24165	8.95026	NCoR Complex	0.0183044	0.162587	0.0171285	47.645	56.047	47.6548	51.5184	31.1142	61.8823	9.46035
Ncor1	8.8254	6.17252	NCoR Complex	0.0243367	0.0119146	0.0100416	11.2164	7.59328	12.4785	3.43085	2.51149	5.78993	8.07139
Ncor2	7.60341	10.0895	NCoR Complex	0.0299961	0.0164803	0.0151121	4.1734	2.50179	4.49457	2.31246	2.50944	4.4513	7.4054
Prox1	7.59553	7.09735	Transcription/Chromatin	0.0137467	0.0379574	0.00578028	6.68249	4.86577	7.54355	3.76479	1.13538	1.6773	6.19759
Mlf2	7.57474	4.43602		0.0118779	0.0226127	0.0267948	9.10557	7.0759	10.1312	7.63498	8.86133	6.42165	8.54713
Gps2	7.57143	5.23223	NCoR Complex	0.00959973	0.0256252	0.0150387	5.20742	0.967744	3.78425	2.60961	3.00365	6.01156	8.07167
Rxra	7.34195	3.32721	Nuclear Receptor	0.0137847	0.0124924	0.00539123	10.6342	5.58193	17.5591	7.74446	2.80647	4.27709	8.39025
Nfix	7.14804	6.64484	Transcription Factor	0.0198964	0.025465	0.012075	10.5925	10.83	9.2672	11.8217	2.2142	2.42291	6.92008
Rcor1	6.34512	2.71261	NuRD/CoREST	0.0192158	0.00974733	0.0260319	3.8743	0.8867	2.20909	1.52829	0.318507	1.93736	5.9432
Cebpa	6.18333	5.33982	Transcription Factor	0.0248804	0.011828	0.00348707	7.7828	4.5784	5.21236	4.84823	2.40239	2.17845	7.4174
Nr1h4	6.07299	4.1765	Nuclear Receptor	0.0203999	0.00888255	0.0057559	3.12399	1.45063	2.3928	2.55433	0.205344	1.47827	6.17144
Bag5	6.07014	4.23413		0.0288653	0.00497825	0.0298021	2.51939	0.891885	2.12984	1.28662	2.64865	3.74291	7.23492
Dnajb4	6.06196	3.58921		0.0213231	0.0154083	0.016583	6.06428	3.27763	4.64301	3.31885	4.23263	6.18159	8.19478
Etv6	6.04876	2.93889	Transcription Factor	0.0157716	0.0246087	0.00653511	1.41622	0.371988	1.22817	0.533177	0.474377	0.474173	4.92255
Smarcd2	6.03729	4.95874	SWI/SNF	0.00742281	0.0103853	0.00734536	7.33501	7.0573	6.46237	6.75915	1.13689	1.90281	7.50199
Znf281	6.03235	3.7929	Transcription Factor	0.0181118	0.0245641	0.0186669	3.68906	1.56915	3.04914	0.384414	0.422292	0.225246	3.98496
Zhx2	5.79475	3.67994	Transcription/Chromatin	0.023464	0.0212645	0.0215895	0.813622	1.37145	1.14946	0.843125	0.0167645	1.01289	4.54159
Mlxipl	5.77346	3.56859	Transcription Factor	0.0258275	0.0253944	0.0241248	0.967974	0.757581	1.66253	0.447505	0.339081	0.614203	4.24625
Kdm1a	5.53567	4.50831	NuRD/CoREST	0.0118001	0.0131776	0.0101468	1.45345	0.739997	1.08731	0.426669	0.304613	1.38424	6.17238
Clock	5.36666	4.74647	Transcription Factor	0.0105496	0.0113895	0.00717508	1.08481	0.8189	1.12704	1.55134	0.417287	0.0154517	4.47866
Wrnip1	5.31935	2.78248	Transcription/Chromatin	0.0179444	0.0187973	0.00844293	6.54581	7.0449	6.44892	4.58989	0.0100905	0.815072	4.77574
Dpf2	5.30618	3.9138	Transcription/Chromatin	0.0220053	0.0166504	0.00539955	1.13131	0.251018	1.56656	0.338039	0.00627131	0.0343904	0.469319
Nosip	5.28507	3.55961		0.0213672	0.00515525	0.00490642	0.858973	1.10701	1.77903	1.42241	0.398566	0.760155	5.78926
Nr1d1	5.23429	2.47194	Nuclear Receptor	0.0193057	0.0645127	0.0149729	2.52877	2.7611	2.53796	1.92418	0.194674	0.409207	3.19677
Pias1	5.16749	2.16661	Transcription/Chromatin	0.0328365	0.0079272	0.0048619	2.22235	0.673775	1.18817	0.274595	0.178447	0.237878	3.77476
Vwa9	5.1161	3.19107	Integrator	0.0117873	0.0103175	0.0237037	2.01567	0.735601	1.91882	0.564212	0.0176451	1.42045	5.55737
Asun	5.09265	2.81532		0.0119713	0.00483191	0.0135855	1.4769	0.841387	0.855914	0.26124	0.0258004	0.486286	4.65974
Hnf1a	5.07886	5.4104	Transcription Factor	0.0203929	0.00693577	0.0756428	5.75089	4.85264	5.3629	4.59105	1.57713	0.580909	4.97437
Mta1	5.07881	2.54113	NuRD/CoREST	0.0238637	0.0266307	0.00823009	0.775878	0.462444	1.08366	0.46324	0.0118775	0.377485	3.31405
Ppara	5.05859	2.47682	Nuclear Receptor	0.0158828	0.0150708	0.0143848	1.40535	0.637028	0.721505	0.337597	0.0194986	0.13576	2.36083
Smarcc2	4.97859	6.1993	SWI/SNF	0.011983	0.0216496	0.0157756	7.62724	5.55888	8.94624	4.62043	1.00944	3.32987	7.04153
Smarcb1	4.96475	2.22818	SWI/SNF	0.066988	0.0143648	0.00935404	0.269215	0.0269628	2.95086	0.022929	0.0299105	1.48092	4.64295
Nfib	4.90865	4.30589	Transcription Factor	0.0546274	0.0140166	0.0120824	4.11272	2.67019	4.80806	7.09098	1.79516	2.47013	6.30842
Stat5b	4.89249	2.88928	Transcription Factor	0.0586236	0.0212619	0.01058	0.714515	0.118659	0.259005	0.0312464	0.0115974	0.0181417	-1.02004
Mau2	4.87408	2.56792	Cohesin	0.00772182	0.0408488	0.00483874	0.904095	0.481257	0.373801	0.25474	0.0217264	0.0715444	1.3893
Arntl	4.86538	2.40636	Transcription Factor	0.026986	0.0250986	0.0334221	0.881677	0.0542689	0.746935	0.014614	0.0358137	0.244617	2.2985
Brd4	4.85891	3.37547	Transcription/Chromatin	0.0228928	0.0233935	0.0071781	0.887339	0.871257	1.46543	1.15946	0.00678986	0.0115418	-0.959273
Zhx3	4.84776	3.95711	Transcription/Chromatin	0.0135759	0.00541031	0.00579479	2.88591	3.1914	2.73204	5.10384	1.11177	0.830576	6.87739
Sult1a1	4.82837	2.32189		0.0186301	0.00530658	0.00829042	1.60037	1.8669	1.57177	2.32449	0.855682	1.15978	6.55165
Ints5	4.77864	3.34229	Integrator	0.0210969	0.0187622	0.00493829	0.528285	0.781477	0.745699	0.832449	0.0140927	0.858391	4.86861
Smarce1	4.60468	2.48555	SWI/SNF	0.00831271	0.0103764	0.00563731	16.201	4.37725	6.09785	3.86339	0.563377	1.78941	7.18067
Gatad2b	4.55563	4.50037	Transcription/Chromatin	0.0162816	0.0138505	0.00809872	0.716802	0.759722	1.42027	0.197436	0.0452823	0.0158238	1.26154
Zbtb7b	4.5476	2.68227	Transcription/Chromatin	0.0218204	0.0139068	0.0226637	0.687121	0.031728	0.848441	0.373487	0.00866384	0.0129656	-0.847783
Dbp	4.54708	2.7355	Transcription Factor	0.0241217	0.0184229	0.0110464	2.03168	0.318311	0.733764	0.446267	0.499011	0.398076	4.65015
Hnf4a	4.52565	6.6059	Nuclear Receptor	0.013897	0.00538315	0.00853036	15.8504	9.28462	12.5812	11.8061	5.1523	5.9349	9.22401
Cebpb	4.5205	2.10096	Transcription Factor	0.0127685	0.0183745	0.0192668	3.45928	2.33615	3.91226	0.655365	0.014489	0.820551	4.63503
Smc1a	4.5179	4.01025	Cohesin	0.0306154	0.0186138	0.0242835	3.9137	2.58131	5.78656	2.48205	0.379836	0.747207	4.52337
Arid5b	4.4985	2.49725	Transcription/Chromatin	0.0311888	0.00574974	0.00309675	0.186709	0.541708	0.214855	0.306739	0.0800321	0.115595	2.87372
Ruvbl2	4.49671	4.0995	Transcription/Chromatin	0.0376827	0.0375449	0.00584272	4.82123	3.07558	6.3586	3.31273	0.464544	2.77997	5.90765
Ints1	4.47711	4.213	Integrator	0.0105014	0.0169262	0.00480046	0.69936	0.473688	0.551398	0.31719	0.0301104	0.624253	4.92866
Smarca5	4.47599	4.38175	SWI/SNF	0.0213506	0.0183403	0.0156164	1	0.890645	1.36522	0.581606	0.0122577	0.229332	2.71198
Arid1a	4.46676	4.51296	SWI/SNF	0.0686049	0.0141548	0.00434609	0.585897	0.240181	0.624839	0.256623	0.0156968	0.186283	1.79833
Nab1	4.46206	5.29651	Transcription/Chromatin	0.019111	0.017155	0.00842992	0.396357	0.365529	0.00567885	0.0166613	0.0359888	0.0628629	1.73009
Ints9	4.37096	3.15005	Integrator	0.0272299	0.0362904	0.0417186	1.92611	0.482762	1.89651	0.902421	0.077752	0.996505	3.93656
Polr2b	4.28904	4.04919	Transcription/Chromatin	0.0333748	0.00774626	0.0118972	1.10803	0.343312	0.864516	0.507881	0.00740884	0.464393	3.73858
Bhlhe40	4.25675	2.15221	Transcription Factor	0.00591948	0.0100705	0.00485142	0.824888	0.708605	0.0192063	0.400911	0.06158	0.453115	5.21116
Smc3	4.22889	3.43993	Cohesin	0.010025	0.00545942	0.0115692	3.61598	2.53797	4.20398	2.02972	0.272408	1.03213	6.17654
Mnat1	4.18744	3.44186	Transcription/Chromatin	0.00664902	0.0120929	0.00814974	0.669221	0.397192	0.592742	0.146389	0.0276105	0.314289	4.2533
Ints6	4.09959	2.77183	Integrator	0.0124178	0.0156437	0.00831393	0.560191	0.433245	0.715591	0.23793	0.0317888	0.736272	4.98515
Ints4	4.09917	4.40738	Integrator	0.0169678	0.0262839	0.0093451	1.38254	1.19645	1.44903	0.775738	0.164945	0.596316	4.44031
Nfic	4.08215	5.77183	Transcription Factor	0.0531693	0.0213505	0.175819	2.21497	3.65208	3.24909	5.33456	0.776167	1.98001	4.04568
Zhx1	4.06676	2.56236	Transcription/Chromatin	0.0138647	0.0133632	0.0107733	0.376576	0.791058	1.09473	0.758942	0.0182877	0.0500326	1.43123
Nr3c1	4.04692	2.64593	Nuclear Receptor	0.00514771	0.0118281	0.00443115	0.449663	0.388569	0.429156	0.505188	0.0650632	0.127622	3.75506
Ints3	4.04491	4.12868	Integrator	0.00647929	0.0277541	0.00367773	1.43847	0.684539	1.18167	0.735346	0.111801	1.17317	5.66794
Stag2	4.02006	4.26608	Cohesin	0.0147251	0.0153344	0.0131982	0.725209	0.693613	1.05796	0.764518	0.012009	0.357534	3.67968
Esrra	4.00522	2.12379	Nuclear Receptor	0.0195364	0.010285	0.00895207	0.672424	0.287905	0.30365	0.225561	0.0187036	0.11227	2.3411
Paf1	3.99573	3.04186	Transcription/Chromatin	0.0165107	0.00830861	0.00574755	1.02413	0.487428	1.00473	0.284965	0.0085779	0.0852051	2.20232
Hspa1b;Hspa1a	3.97012	3.38823		0.0190981	0.39677	0.293208	5.33352	3.20301	5.49409	3.21012	2.6995	3.7009	3.75911
Nfia	3.96502	4.68752	Transcription Factor	0.0491953	0.0104337	0.00804627	9.68489	6.41086	10.8957	6.89243	1.50232	2.21287	6.36362
Esrp2	3.91476	2.90828		0.0166528	0.0283567	0.0165756	8.8059	6.32463	8.23656	5.83299	9.26434	3.62006	8.29379
Gstm6	3.86689	2.57237		0.0167259	0.0120326	0.00997776	0.429309	0.436981	0.462038	0.013982	0.352004	0.322078	4.70613
Rbbp7	3.86529	3.89089	NuRD/CoREST	0.0384681	0.226524	0.0398566	4.9857	2.52224	6.75807	4.48116	2.02253	1.65174	4.17626
Ctr9	3.8559	4.10406	Transcription/Chromatin	0.0189567	0.0216819	0.028857	0.626101	0.496068	0.929893	0.221073	0.0301784	0.0201282	0.118789
Chd4	3.83195	5.82289	NuRD/CoREST	0.0182882	0.0107347	0.011583	4.82203	4.92061	5.69355	4.81769	0.18909	1.67307	6.1041
Creb1;Atf1	3.82908	2.77427	Transcription Factor	0.0172701	0.0249619	0.00820951	8.47764	9.36972	8.3543	5.17088	0.994033	1.52866	6.22918
Usf2	3.79802	2.15611	Transcription Factor	0.0055059	0.0121743	0.0157718	0.964028	0.890476	1.40624	0.0158878	0.0211233	0.0245277	1.03352
Smarca2	3.78149	5.13108	SWI/SNF	0.0184797	0.0168909	0.0124145	3.18712	2.39369	3.45269	2.56392	0.268329	0.266866	4.07039
Dnajb1	3.77424	2.14005		0.0261627	0.0151726	0.0104728	1.46471	0.285905	1.02479	0.666769	1.46473	1.76246	6.54592
Smarca4	3.71705	2.77668	SWI/SNF	0.0180248	0.01371	0.0188474	0.641542	0.136806	0.282608	0.0921121	0.0240735	0.0565872	1.2582
Gtf2i	3.69506	3.74574	Transcription/Chromatin	0.0130932	0.0062369	0.00648665	0.449216	0.270321	0.405086	0.313756	0.0656021	0.0149806	2.22712
Ints10	3.64365	3.0931	Integrator	0.0192157	0.00815538	0.0237838	0.505101	0.171698	0.351425	0.133823	0.0183832	0.394857	3.599
Nr1i3	3.61307	2.71697	Nuclear Receptor	0.0192472	0.0179234	0.010865	0.56925	0.395061	0.38664	0.627145	0.0293554	0.660766	4.42964
Rad21	3.59594	3.99888	Cohesin	0.0105579	0.0079853	0.0069849	2.19965	1.07652	2.30081	1.86155	0.185875	1.30659	6.45443
Taf5	3.57266	3.09767	Transcription/Chromatin	0.0361906	0.01504	0.00938731	0.472435	0.262149	0.460903	0.312254	0.0180717	0.0176421	-0.178294
Zbtb20	3.56632	4.77739	Transcription/Chromatin	1.35096	3.24328	0.249879	36.2284	45.5101	42.9898	54.4159	34.4781	15.6736	3.95695
Mbd3	3.51605	4.8727	NuRD/CoREST	0.014829	0.0240854	0.0457548	1.72429	1.18039	1.88807	0.817082	0.373379	0.202628	3.35114
Ints2	3.49548	2.62705	Integrator	0.00781403	0.0341886	0.00570094	0.677628	0.148445	0.811398	0.113416	0.0214392	0.696148	4.49595
Actl6a	3.49441	4.63392	SWI/SNF	0.0228885	0.00980008	0.0186532	6.52922	3.63872	3.76769	4.33265	1.15604	5.01864	7.49505
Adnp	3.44074	2.94197	Transcription/Chromatin	0.011949	0.0168111	0.0128342	0.205873	0.167951	0.283887	0.228274	0.0296724	0.0205086	0.855716
Rprd1b	3.42747	2.53799	Transcription/Chromatin	0.0477806	0.0320236	0.0106872	0.671852	0.243635	0.690376	0.341799	0.0153292	0.048424	0.0796797
Mta2	3.39812	5.18628	NuRD	0.0149904	0.0171313	0.0920326	7.72675	6.67406	9.81021	5.60832	1.53758	1.68032	5.28088
Wapal	3.38941	3.45874	Cohesin	0.0243773	0.0227309	0.0102774	0.099594	0.181877	0.128269	0.349388	0.00565123	0.0438115	0.370615
Pds5a	3.34378	6.18885	Cohesin	0.0396834	0.0122139	0.010476	1.17277	0.969266	0.769892	1.04801	0.0465479	0.529998	3.7934
Nmnat1	3.34037	2.51099		0.0279852	0.0193372	0.301387	3.78669	2.05322	2.46462	1.84666	0.209699	0.859005	2.20073
Supt16h	3.33499	3.01811	Transcription/Chromatin	0.00557866	0.0209217	0.0100062	0.11595	0.0286728	0.124866	0.033591	0.0137125	0.0122289	0.0920655
Srbd1	3.32965	3.39736		0.0143201	0.0273582	0.010328	0.265875	0.166192	0.178882	0.079029	0.00805637	0.0474011	0.677657
Ruvbl1	3.32905	6.02143		0.00917702	0.0355376	0.467575	7.35903	5.4735	10.2769	7.56222	2.37798	7.34184	4.83086
