# Supplementary material for: An HDAC3-PROX1 corepressor module acts on HNF4α to control hepatic triglycerides
Source: Nat Commun. 2017 Sep 15;8:549. doi: 10.1038/s41467-017-00772-5 (PMC5601916; doi:10.1038/s41467-017-00772-5)
Supplement: Supplementary file 4 — Supplementary Data 3 [file 41467_2017_772_MOESM4_ESM.xlsx]

## Sheet: Sheet1
Supplementary Data 3 (Related to Fig. 4d). Relative transcript levels from RNA-seq of Hdac3 liver KO vs wild-type and shProx1 vs shLuciferase.
(minimum 1.7-fold change versus control, p<0.05)
Co-upregulated transcripts						Co-downregulated transcripts						HDAC3 down - PROX1 up transcripts						HDAC3 up - PROX1 down transcripts
gene	Hdac3 Fold Change	Prox1 Fold Change	Hdac3 p-value	Prox1 p-value		gene	Hdac3 Fold Change	Prox1 Fold Change	Hdac3 p-value	Prox1 p-value		gene	Hdac3 Fold Change	Prox1 Fold Change	Hdac3 p-value	Prox1 p-value		gene	Hdac3 Fold Change	Prox1 Fold Change	Hdac3 p-value	Prox1 p-value
1810011O10Rik	1.78501	2.45678	0.0004	5e-05		Adgrf1	0.18159	0.0745678	5e-05	5e-05		Acvr2b	0.462709	2.43015	0.00105	0.0001		Acnat2	4.19214	0.496956	5e-05	0.0002
1810053B23Rik	4.80102	12.7039	0.0035	5e-05		Avpr1a	0.176538	0.0506013	5e-05	5e-05		Ar	0.304545	3.7438	5e-05	5e-05		Asns	2.00153	0.231692	0.0001	5e-05
2200002D01Rik	2.45229	2.68195	0.0008	0.00045		Bcl2l11	0.540024	0.551488	0.00115	0.00095		Arhgef16	0.457399	1.76893	0.00365	0.00025		Atf3	5.96858	0.535558	5e-05	0.00985
9030619P08Rik	5.8856	2.50169	5e-05	5e-05		Cabyr	0.137617	0.585409	5e-05	0.0004		Cadm4	0.318007	2.41535	5e-05	5e-05		Cib3	9.00131	0.0878325	5e-05	5e-05
Abcc4	14.5067	3.83781	5e-05	5e-05		Cebpe	0.492772	0.219685	0.0024	5e-05		Ces2e	0.544355	1.81078	5e-05	5e-05		Col15a1	2.95521	0.550564	5e-05	0.0003
Acacb	3.08419	1.77242	5e-05	5e-05		Cyp39a1	0.308111	0.449608	5e-05	5e-05		Ces2g	0.42742	1.96458	5e-05	5e-05		Cxcl13	3.0512	0.15655	0.0217	0.0135
Acot2	5.7003	3.5629	5e-05	5e-05		Cyp7b1	0.170911	0.504675	5e-05	5e-05		Cnp	0.571984	1.88109	0.00065	5e-05		Esm1	2.25452	0.338241	0.00885	5e-05
Acot3	3.41092	2.50685	5e-05	5e-05		Dpy19l3	0.298064	0.479699	5e-05	5e-05		Col27a1	0.119594	2.18228	5e-05	5e-05		Fam89a	3.25789	0.425091	0.0005	0.00105
Acox1	2.71428	2.07836	0.02695	0.00015		Egln3	0.537529	0.498013	0.0003	5e-05		Erbb4	0.124027	1.89391	5e-05	0.0008		Gm3776	70.8908	0.168042	0.0426	0.0004
Acss3	3.99668	3.46817	5e-05	5e-05		Enho	0.454797	0.0675108	5e-05	5e-05		Fhit	0.32311	1.89253	0.02285	0.00555		Gsta1	52.1416	0.328353	5e-05	5e-05
Acyp2	2.71166	1.91817	0.0137	0.00865		Enpep	0.574581	0.487478	0.0001	5e-05		G6pc	0.528741	2.83569	0.0002	5e-05		Insc	2.72682	0.558066	5e-05	5e-05
Agpat2	1.83011	1.86224	5e-05	5e-05		Foxq1	0.21717	0.52739	5e-05	5e-05		Gm4956	0.0707783	6.80867	0.00015	5e-05		Jun	3.63543	0.51138	5e-05	5e-05
Aldh3a2	3.12535	2.25768	5e-05	5e-05		Fst	0.535349	0.474926	0.01465	0.00035		Hcn3	0.544643	2.18163	0.0011	5e-05		Lcn2	30.5011	0.452778	5e-05	5e-05
Apcs	2.14011	3.60238	5e-05	5e-05		Gm17296	0.291358	0.57082	5e-05	0.0006		Itpr2	0.548602	1.7003	5e-05	5e-05		Mcm5	2.39374	0.488515	0.0011	0.0004
Atg16l2	5.93372	2.28705	5e-05	5e-05		Hsd3b5	0.00478775	0.452013	5e-05	5e-05		Ldhb	0.537145	8.68818	0.0437	5e-05		Mt1	9.76266	0.533782	5e-05	5e-05
B3galt1	1.86331	2.89239	0.0003	5e-05		Ldlrad3	0.41982	0.551161	0.0001	0.0002		Mup13	0.362642	1.81986	0.0033	5e-05		Mt2	21.7026	0.445524	5e-05	5e-05
Bhmt	2.07824	2.87554	0.0155	5e-05		Lrit2	0.509514	0.50678	0.00055	0.0001		Nrep	0.444494	2.28603	5e-05	5e-05		Nek2	2.92776	0.40608	5e-05	5e-05
Car14	2.61879	2.63657	0.00055	0.0008		Nlrp5-ps	0.341007	0.531194	0.0018	0.01375		Olfml1	0.531444	2.01445	5e-05	5e-05		Oat	2.88096	0.301434	0.0001	5e-05
Cbr3	14.3442	2.36422	5e-05	5e-05		Npr2	0.411056	0.587717	5e-05	5e-05		Pcp4l1	0.198223	1.7338	0.0003	0.00075		Ppl	2.33028	0.313798	5e-05	5e-05
Cd14	2.61837	2.09878	0.00365	0.0033		P2ry4	0.489151	0.446949	5e-05	5e-05		Pla2g16	0.559805	2.31189	0.0088	5e-05		Prlr	2.63616	0.427255	5e-05	5e-05
Cd36	5.69271	3.79347	5e-05	5e-05		Prodh2	0.222043	0.572122	5e-05	5e-05		Rgs16	0.376682	2.91825	5e-05	5e-05		Rbp1	2.76228	0.441042	5e-05	5e-05
Cdcp1	3.41045	3.20355	5e-05	5e-05		Qpct	0.492431	0.542284	0.0002	5e-05		Slc25a48	0.571822	1.70125	0.00705	0.003		Slc10a2	1.72286	0.504798	0.0022	5e-05
Cdkn1a	28.3546	2.16112	5e-05	5e-05		Scai	0.397222	0.366888	5e-05	5e-05		Sucnr1	0.195769	1.78056	5e-05	5e-05		Tm4sf4	1.87529	0.573716	5e-05	5e-05
Ces2c	3.57467	1.98199	5e-05	5e-05		Serpina1e	0.369142	0.525246	0.00125	0.03675		Tsc22d1	0.422812	2.96793	5e-05	5e-05		Ttc39a	3.14055	0.186261	5e-05	0.0002
Cgref1	2.16342	3.17381	0.0311	5e-05		Serpine2	0.290239	0.572975	0.0029	0.004								Ugdh	1.77506	0.584999	0.0002	5e-05
Cidec	54.4586	17.0143	5e-05	5e-05		Slc22a28	0.0683125	0.559455	0.0001	5e-05								Zbp1	2.08091	0.442671	0.00275	5e-05
Cldn2	1.79529	1.76846	5e-05	5e-05		Slc22a7	0.526638	0.34635	5e-05	5e-05
Cln6	3.6753	3.1875	5e-05	5e-05		Slco1a1	0.121896	0.565657	5e-05	5e-05
Clstn3	5.87732	5.4278	5e-05	5e-05		Snora78	0.585356	0	0.00025	0.03515
Ctps	1.78006	1.86147	0.0022	5e-05		Spata22	0.379687	0.234398	0.0018	0.01105
Cyp2a4	116.664	2.20872	5e-05	0.01155		Sult2a8	0.252762	0.544602	5e-05	5e-05
Cyp2c38	5.47757	2.74173	5e-05	5e-05		Tmx4	0.456239	0.563308	5e-05	5e-05
Cyp2c40	2.86678	15.4823	0.00105	0.00285		Tshz2	0.492575	0.55959	0.00015	0.0003
Cyp2d40	1.99444	3.44974	5e-05	5e-05
Cyp4a10	9.92437	5.00674	5e-05	5e-05
Cyp4a12b	1.79612	1.78845	5e-05	5e-05
Cyp4a14	19.8712	6.11601	5e-05	5e-05
Ddah1	2.199	3.02239	5e-05	5e-05
Dnmbp	1.77415	1.73556	5e-05	5e-05
Eci1	1.91503	2.6626	5e-05	5e-05
Eda2r	2.45506	1.74844	0.00295	5e-05
Elovl6	2.97724	1.75529	5e-05	5e-05
Enc1	2.50968	2.29874	5e-05	5e-05
Fam198a	5.07346	1.75043	5e-05	0.0001
Fas	2.13487	1.94928	5e-05	5e-05
Fitm1	2.78365	3.88498	5e-05	5e-05
Fitm2	1.80298	2.29121	5e-05	5e-05
G0s2	5.04083	6.10001	5e-05	5e-05
Gbp2b	2.30091	1.72116	0.00315	0.00925
Gm10872	3.50088	2.13874	0.0136	0.0003
Gpd1	3.46709	2.43165	5e-05	5e-05
Gstm2	3.53224	2.79255	5e-05	5e-05
Gstt3	2.87528	2.88062	5e-05	5e-05
Hmgcl	1.97791	1.70195	5e-05	5e-05
Hspa1a	5.71021	2.72461	5e-05	5e-05
Ifi27l2b	1.74819	4.09629	0.00175	5e-05
Lad1	4.36166	4.88607	0.00015	5e-05
Lgals1	4.4989	2.96462	5e-05	5e-05
Lilr4b	2.58143	2.22995	0.00985	0.00925
Ly6d	47.1331	14.3464	0.01345	0.0441
Mfsd2a	2.26013	2.92765	5e-05	5e-05
Mgll	1.75605	1.81585	5e-05	5e-05
Mrap	2.57653	1.97931	5e-05	5e-05
Mup9	2.6127	13.8062	0.0008	5e-05
Nceh1	1.76314	2.10056	5e-05	5e-05
Nedd9	3.2654	1.93213	5e-05	5e-05
Nfil3	3.49613	1.97632	5e-05	5e-05
Oplah	1.92309	1.80612	5e-05	5e-05
Orm2	9.94664	2.0198	5e-05	5e-05
Ormdl3	2.16334	1.80433	5e-05	5e-05
Osbpl3	6.02289	3.42375	5e-05	5e-05
Pctp	2.55056	1.70205	5e-05	5e-05
Pdk4	10.7857	1.73141	5e-05	0.00315
Pex11a	2.35389	3.16557	5e-05	5e-05
Pgd	1.98293	1.74597	5e-05	5e-05
Pnp	2.23268	1.71963	5e-05	5e-05
Pparg	2.81989	3.32711	5e-05	5e-05
Prss8	2.68049	2.43655	0.0069	5e-05
Rab34	1.83917	3.06215	0.0042	5e-05
Raet1d	2.30047	1.83605	0.00025	5e-05
Rassf4	2.39306	2.04227	0.008	5e-05
Rcan2	2.09362	2.96172	0.00135	5e-05
S100a9	4.59549	2.7722	0.0011	0.00515
Saa1	29.6734	7.4786	5e-05	5e-05
Saa2	82.9354	6.4146	5e-05	5e-05
Saa3	1.91656	2.0288	0.002	5e-05
Slc16a5	11.783	1.9046	5e-05	5e-05
Slc25a10	3.04383	2.18164	5e-05	5e-05
Slc26a6	1.77213	2.12008	0.0219	5e-05
Smpd3	3.154	4.041	5e-05	5e-05
Tgfbr2	1.70792	2.18468	5e-05	5e-05
Them7	1.89825	1.80974	0.00015	5e-05
Thrsp	2.14581	3.06118	5e-05	5e-05
Tjp3	2.2893	1.76368	0.00685	0.01685
Tmem189	1.95701	2.14892	0.0001	5e-05
Tmem98	1.88897	2.66655	0.0047	5e-05
Treh	8.84231	4.63508	5e-05	5e-05
Tspan17	2.64048	2.1229	0.01175	0.0086
Ube2u	1.93345	1.80031	0.0304	0.00695
Uck1	2.29155	2.06018	5e-05	5e-05
Ugt2b37	9.25114	2.80325	5e-05	5e-05
Vnn1	4.92751	3.73997	5e-05	5e-05
