# Supplementary material for: An HDAC3-PROX1 corepressor module acts on HNF4α to control hepatic triglycerides
Source: Nat Commun. 2017 Sep 15;8:549. doi: 10.1038/s41467-017-00772-5 (PMC5601916; doi:10.1038/s41467-017-00772-5)
Supplement: Supplementary file 5 — Supplementary Data 4 [file 41467_2017_772_MOESM5_ESM.xlsx]

## Sheet: Sheet1
Supplementary Data 4. PCR primers used in this study.
Target	Type	5' Primer	3' Primer
Arbp	qPCR	TCATCCAGCAGGTGTTTGACA	GGCACCGAGGCAACAGTT
G0s2	qPCR	AAGCCAGTCTGACGCAAG	CACACTGCCCAGAACGTATAG
Elovl6	qPCR	CAAGCGAGCCAAGTTTGAAC	AGCATGTAAGCACCAGTTCG
Acacb	qPCR	GATGGAGCGCATACACTTGA	CCGAGTTTGTCACTCGGTTT
Agpat2	qPCR	CTCAAAGTGTGGATCTACCCAG	GCACTTGTACCTTGATTGTTCC
Smpd3	qPCR	GGTCTACGGTTGTCATGGTTG	ATTCTTTGGTCCTGAGGTGTG
Gpd1	qPCR	CACAGCATTCTCCAACACAAG	TTCCGCTTGTCTCCGTTG
Acot2	qPCR	CCCCAAGAGCATAGAAACCAT	CATAGCAAGGCCAAGTTCAC
Cd36	qPCR	GCGACATGATTAATGGCACAG	GATCCGAACACAGCGTAGATAG
Acss3	qPCR	ATTAGAGCCATCCGTCAACAG	CATTCTAGGGTCTCCACATCAC
Cidec	qPCR	CCAACACAATCCAACTGACAAG	TTGCGAACCTTCCGATCTG
Fitm1	qPCR	CCTCTGCCTTACTGTACTTTGG	CCCCATGCTGAATTCACAAAC
Fitm2	qPCR	ATTTCCACGACTTGACCCAG	TCCTGTCCCTATGTCCTTCTC
Mfsd2a	qPCR	ATTGGATGTGGCTAAGGTGG	AGGCACAAACCAGATGAGG
Vnn1	qPCR	AGCGAGCAGATGAGGTTTATG	AGACATACCGGGTTCCAAAAG
Ins	reChIP	CTTCAGCCCAGTTGACCAAT	AGGGAGGAGGAAAGCAGAAC
Arbp	reChIP	CTGGGACGATGAATGAGGAT	AGCAGCTGGCACCTAAACAG
G0s2	reChIP	GGACAAAGTCTACAACCAATCCA	CACGCACAGACACAGACCTT
Elovl6	reChIP	GGCGTTCAAGGACTGACCTA	TGATGAAATTGCCTGACAGC
Agpat2	reChIP	ACTCTGCGGGCCTGTACTAA	CTGCTTCTCAACTGCCTTGG
Gpd1	reChIP	CATTGGTGACACTCCCCTCT	TCCAGTGCTGCACCTTGAC
Mfsd2a	reChIP	GGCAGAATGGACTGGTCACT	CCTGTAATATGTCTGGGGAGGA
pGL4 G0s2 enhancer (-17kb)	Gibson Cloning	CGGTACCTGAGCTCGCTAGCCTCGAGGGGGATTTTGTGGACTTGAA	TTATATACCCTCTAGTGTCTAAGCTTACCAAGGTGGGTTACACCAT
pGL4 G0s2 enhancer (-1.7kb)	Gibson Cloning	CGGTACCTGAGCTCGCTAGCCTCGAGAAAGAGGTAGGCCAAAGGGC	TTATATACCCTCTAGTGTCTAAGCTTGTGATCAGCACCTTCTGAGTCT
G0s2 (-17kb) HNF4a DR1 Delta	gBlock for Gibson Cloning	GGGGATTTTGTGGACTTGAACCTAGGGATGACGGAGTATGCAACCAATCCAACTCACTAATGGGGCACCAGCCAAAATCAACAACTTGCAACAGGGGAGAGGCAAAGGTCTGTGTCTGTGCGTGCATCTGTATTCACGTGTTTTAAGAACAGTGCACGTTCAAGATGGTGTAACCCACCTTGGT
G0s2 (-17kb) HNF4a DR1 Scrambled	gBlock for Gibson Cloning	GGGGATTTTGTGGACTTGAACCTAGGGATGACGGAGTATGATAGCGTTCAAGTTGCCAACCAATCCAACTCACTAATGGGGCACCAGCCAAAATCAACAACTTGCAACAGGGGAGAGGCAAAGGTCTGTGTCTGTGCGTGCATCTGTATTCACGTGTTTTAAGAACAGTGCACGTTCAAGATGGTGTAACCCACCTTGGT
